# Supplementary material for: Identification of covalent modifications regulating immune signaling complex composition and phenotype
Source: Mol Syst Biol. 2021 Jul 28;17(7):e10125. doi: 10.15252/msb.202010125 (PMC8447602; doi:10.15252/msb.202010125)
Supplement: Supplementary file 4 — Table EV1 [file MSB-17-e10125-s006.zip › Frauenstein_Table 1.xlsx]

## Sheet: Replicates
IP experiment	Number of replicates	Control group	Number of interactors
AKT1	15	1	12
BCL10	16	1	18
Birc2	16	2	5
CASP4	4	2	2
CASP5	4	2	7
Casp7	16	2	6
IFIH1	16	1	18
IKBKE	4	2	2
MAP3K7	16	3	16
MAP3K8	15	2	47
MAPK14	15	3	48
MYD88	14	3	11
RIPK2	16	1	24
RIPK3	16	1	43
SYK	14	3	50
TIRAP	15	3	30
TRAF1	16	1	18
TRAF2	15	3	16
TRAF6	16	3	8

## Sheet: Pride upload
Raw file	Name in protein.groups table	timepoint PAM3CSK4	Bait	Figures	MaxQuant output for PPIs	MaxQuant ouput for PTMs
20160701_EXQ00_AnFr_SA_F500_LC14_Interactions_1_160703125750	SYK_01	0 min	SYK		Oxidation (M)Sites_QEP0.txt parameters_QEP0.txt peptides_QEP0.txt proteinGroups_QEP0.txt summary_QEP0.txt	Phospho (STY)Sites_TLR2 activation.txt Acetyl (K)Sites_TLR2 activation.txt Methyl (KR)Sites_TLR2 activation.txt
20160701_EXQ00_AnFr_SA_F500_LC14_Interactions_2	SYK_02	5 min
20160701_EXQ00_AnFr_SA_F500_LC14_Interactions_3	SYK_03	15 min
20160701_EXQ00_AnFr_SA_F500_LC14_Interactions_4	SYK_04	30min
20160701_EXQ00_AnFr_SA_F500_LC14_Interactions_5	SYK_05	0 min
20160701_EXQ00_AnFr_SA_F500_LC14_Interactions_6	SYK_06	5 min
20160701_EXQ00_AnFr_SA_F500_LC14_Interactions_8	SYK_08	30min
20160701_EXQ00_AnFr_SA_F500_LC14_Interactions_9	SYK_09	0 min
20160701_EXQ00_AnFr_SA_F500_LC14_Interactions_10	SYK_10	5 min
20160701_EXQ00_AnFr_SA_F500_LC14_Interactions_11	SYK_11	15 min
20160701_EXQ00_AnFr_SA_F500_LC14_Interactions_12	SYK_12	30min
20160701_EXQ00_AnFr_SA_F500_LC14_Interactions_13	SYK_13	0 min
20160701_EXQ00_AnFr_SA_F500_LC14_Interactions_14	SYK_14	5 min
20160701_EXQ00_AnFr_SA_F500_LC14_Interactions_15	SYK_15	15 min
20160701_EXQ00_AnFr_SA_F500_LC14_Interactions_16	SYK_16	30min
20160701_EXQ00_AnFr_SA_F500_LC14_Interactions_17	MAPK14_01	0 min	MAPK14
20160701_EXQ00_AnFr_SA_F500_LC14_Interactions_18	MAPK14_02	5 min
20160701_EXQ00_AnFr_SA_F500_LC14_Interactions_19	MAPK14_03	15 min
20160701_EXQ00_AnFr_SA_F500_LC14_Interactions_20	MAPK14_04	30min
20160701_EXQ00_AnFr_SA_F500_LC14_Interactions_21	MAPK14_05	0 min
20160701_EXQ00_AnFr_SA_F500_LC14_Interactions_22	MAPK14_06	5 min
20160701_EXQ00_AnFr_SA_F500_LC14_Interactions_23	MAPK14_07	15 min
20160701_EXQ00_AnFr_SA_F500_LC14_Interactions_24	MAPK14_08	30min
20160701_EXQ00_AnFr_SA_F500_LC14_Interactions_25_160706125851	MAPK14_09	0 min
20160701_EXQ00_AnFr_SA_F500_LC14_Interactions_26_160706145339	MAPK14_10	5 min
20160701_EXQ00_AnFr_SA_F500_LC14_Interactions_27_160706164848	MAPK14_11	15 min
20160701_EXQ00_AnFr_SA_F500_LC14_Interactions_28_160706184356	MAPK14_12	30min
20160701_EXQ00_AnFr_SA_F500_LC14_Interactions_29_160706210742	MAPK14_13	0 min
20160701_EXQ00_AnFr_SA_F500_LC14_Interactions_30_160706230240	MAPK14_14	5 min
20160701_EXQ00_AnFr_SA_F500_LC14_Interactions_31	MAPK14_15	15 min
20160701_EXQ00_AnFr_SA_F500_LC14_Interactions_32	MAPK14_16	30min
20160701_EXQ00_AnFr_SA_F500_LC14_Interactions_49	MAP3K7_01	0 min	MAP3K7
20160701_EXQ00_AnFr_SA_F500_LC14_Interactions_50	MAP3K7_02	5 min
20160701_EXQ00_AnFr_SA_F500_LC14_Interactions_51	MAP3K7_03	15 min
20160701_EXQ00_AnFr_SA_F500_LC14_Interactions_52	MAP3K7_04	30min
20160701_EXQ00_AnFr_SA_F500_LC14_Interactions_53	MAP3K7_05	0 min
20160701_EXQ00_AnFr_SA_F500_LC14_Interactions_54	MAP3K7_06	5 min
20160701_EXQ00_AnFr_SA_F500_LC14_Interactions_55	MAP3K7_07	15 min
20160701_EXQ00_AnFr_SA_F500_LC14_Interactions_56	MAP3K7_08	30min
20160701_EXQ00_AnFr_SA_F500_LC14_Interactions_57	MAP3K7_09	0 min
20160701_EXQ00_AnFr_SA_F500_LC14_Interactions_58	MAP3K7_10	5 min
20160701_EXQ00_AnFr_SA_F500_LC14_Interactions_59	MAP3K7_11	15 min
20160701_EXQ00_AnFr_SA_F500_LC14_Interactions_60_160709210111	MAP3K7_12	30min
20160701_EXQ00_AnFr_SA_F500_LC14_Interactions_61	MAP3K7_13	0 min
20160701_EXQ00_AnFr_SA_F500_LC14_Interactions_62	MAP3K7_14	5 min
20160701_EXQ00_AnFr_SA_F500_LC14_Interactions_63	MAP3K7_15	15 min
20160701_EXQ00_AnFr_SA_F500_LC14_Interactions_64	MAP3K7_16	30min
20160701_EXQ00_AnFr_SA_F500_LC14_Interactions_65	TRAF6_01	0 min	TRAF6
20160701_EXQ00_AnFr_SA_F500_LC14_Interactions_66	TRAF6_02	5 min
20160701_EXQ00_AnFr_SA_F500_LC14_Interactions_67	TRAF6_03	15 min
20160701_EXQ00_AnFr_SA_F500_LC14_Interactions_68	TRAF6_04	30min
20160701_EXQ00_AnFr_SA_F500_LC14_Interactions_69	TRAF6_05	0 min
20160701_EXQ00_AnFr_SA_F500_LC14_Interactions_70	TRAF6_06	5 min
20160701_EXQ00_AnFr_SA_F500_LC14_Interactions_71	TRAF6_07	15 min
20160701_EXQ00_AnFr_SA_F500_LC14_Interactions_72	TRAF6_08	30min
20160701_EXQ00_AnFr_SA_F500_LC14_Interactions_73	TRAF6_09	0 min
20160701_EXQ00_AnFr_SA_F500_LC14_Interactions_74	TRAF6_10	5 min
20160701_EXQ00_AnFr_SA_F500_LC14_Interactions_75	TRAF6_11	15 min
20160701_EXQ00_AnFr_SA_F500_LC14_Interactions_76	TRAF6_12	30min
20160701_EXQ00_AnFr_SA_F500_LC14_Interactions_77	TRAF6_13	0 min
20160701_EXQ00_AnFr_SA_F500_LC14_Interactions_78	TRAF6_14	5 min
20160701_EXQ00_AnFr_SA_F500_LC14_Interactions_79	TRAF6_15	15 min
20160701_EXQ00_AnFr_SA_F500_LC14_Interactions_80	TRAF6_16	30min
20160701_EXQ00_AnFr_SA_F500_LC14_Interactions_97	TRAF2_01	0 min	TRAF2
20160701_EXQ00_AnFr_SA_F500_LC14_Interactions_98	TRAF2_02	5 min
20160701_EXQ00_AnFr_SA_F500_LC14_Interactions_99	TRAF2_03	15 min
20160701_EXQ00_AnFr_SA_F500_LC14_Interactions_100	TRAF2_04	30min
20160701_EXQ00_AnFr_SA_F500_LC14_Interactions_102	TRAF2_06	5 min
20160701_EXQ00_AnFr_SA_F500_LC14_Interactions_103	TRAF2_07	15 min
20160701_EXQ00_AnFr_SA_F500_LC14_Interactions_104	TRAF2_08	30min
20160701_EXQ00_AnFr_SA_F500_LC14_Interactions_105	TRAF2_09	0 min
20160701_EXQ00_AnFr_SA_F500_LC14_Interactions_106	TRAF2_10	5 min
20160701_EXQ00_AnFr_SA_F500_LC14_Interactions_107	TRAF2_11	15 min
20160701_EXQ00_AnFr_SA_F500_LC14_Interactions_108	TRAF2_12	30min
20160701_EXQ00_AnFr_SA_F500_LC14_Interactions_109	TRAF2_13	0 min
20160701_EXQ00_AnFr_SA_F500_LC14_Interactions_110	TRAF2_14	5 min
20160701_EXQ00_AnFr_SA_F500_LC14_Interactions_111	TRAF2_15	15 min
20160701_EXQ00_AnFr_SA_F500_LC14_Interactions_112	TRAF2_16	30min
20160701_EXQ00_AnFr_SA_F500_LC14_Interactions_113	TIRAP_01	0 min	TIRAP
20160701_EXQ00_AnFr_SA_F500_LC14_Interactions_114	TIRAP_02	5 min
20160701_EXQ00_AnFr_SA_F500_LC14_Interactions_115	TIRAP_03	15 min
20160701_EXQ00_AnFr_SA_F500_LC14_Interactions_116	TIRAP_04	30min
20160701_EXQ00_AnFr_SA_F500_LC14_Interactions_117	TIRAP_05	0 min
20160701_EXQ00_AnFr_SA_F500_LC14_Interactions_118	TIRAP_06	5 min
20160701_EXQ00_AnFr_SA_F500_LC14_Interactions_119	TIRAP_07	15 min
20160701_EXQ00_AnFr_SA_F500_LC14_Interactions_121	TIRAP_09	0 min
20160701_EXQ00_AnFr_SA_F500_LC14_Interactions_122	TIRAP_10	5 min
20160701_EXQ00_AnFr_SA_F500_LC14_Interactions_123	TIRAP_11	15 min
20160701_EXQ00_AnFr_SA_F500_LC14_Interactions_124	TIRAP_12	30min
20160701_EXQ00_AnFr_SA_F500_LC14_Interactions_125	TIRAP_13	0 min
20160701_EXQ00_AnFr_SA_F500_LC14_Interactions_126	TIRAP_14	5 min
20160701_EXQ00_AnFr_SA_F500_LC14_Interactions_127	TIRAP_15	15 min
20160701_EXQ00_AnFr_SA_F500_LC14_Interactions_128	TIRAP_16	30min
20160701_EXQ00_AnFr_SA_F500_LC14_Interactions_130	MYD88_02	5 min
20160701_EXQ00_AnFr_SA_F500_LC14_Interactions_131	MYD88_03	15 min
20160701_EXQ00_AnFr_SA_F500_LC14_Interactions_133	MYD88_05	0 min
20160701_EXQ00_AnFr_SA_F500_LC14_Interactions_134	MYD88_06	5 min
20160701_EXQ00_AnFr_SA_F500_LC14_Interactions_135	MYD88_07	15 min
20160701_EXQ00_AnFr_SA_F500_LC14_Interactions_136	MYD88_08	30min
20160701_EXQ00_AnFr_SA_F500_LC14_Interactions_137	MYD88_09	0 min
20160701_EXQ00_AnFr_SA_F500_LC14_Interactions_138	MYD88_10	5 min
20160701_EXQ00_AnFr_SA_F500_LC14_Interactions_139	MYD88_11	15 min
20160701_EXQ00_AnFr_SA_F500_LC14_Interactions_140	MYD88_12	30min
20160701_EXQ00_AnFr_SA_F500_LC14_Interactions_141	MYD88_13	0 min
20160701_EXQ00_AnFr_SA_F500_LC14_Interactions_142	MYD88_14	5 min
20160701_EXQ00_AnFr_SA_F500_LC14_Interactions_143	MYD88_15	15 min
20160701_EXQ00_AnFr_SA_F500_LC14_Interactions_144	MYD88_16	30min
20160823_QEp4_AnFr_SA_F500_LC15_His-IP_2_077	CASP4_01		CASP4		Oxidation (M)Sites_QEP4.txt parameters_QEP4.txt peptides_QEP4.txt proteinGroups_QEP4.txt summary_QEP4.txt
20160823_QEp4_AnFr_SA_F500_LC15_His-IP_2_078_160901114252	CASP4_02
20160823_QEp4_AnFr_SA_F500_LC15_His-IP_2_079	CASP4_03
20160823_QEp4_AnFr_SA_F500_LC15_His-IP_2_113	CASP5_01		CASP5
20160823_QEp4_AnFr_SA_F500_LC15_His-IP_2_114	CASP5_02
20160823_QEp4_AnFr_SA_F500_LC15_His-IP_2_115	CASP5_03
20160823_QEp4_AnFr_SA_F500_LC15_His-IP_2_134	IKBKE_01		IKBKE
20160823_QEp4_AnFr_SA_F500_LC15_His-IP_2_135	IKBKE_02
20160823_QEp4_AnFr_SA_F500_LC15_His-IP_2_136	IKBKE_03
20161102_QEp8_AnFr_SA_LC12_F500_Interactions_BCL10_0min_1	BCL10_01	0 min	BCL10		Oxidation (M)Sites_QEP8.txt parameters_QEP8.txt peptides_QEP8.txt proteinGroups_QEP8.txt summary_QEP8.txt
20161102_QEp8_AnFr_SA_LC12_F500_Interactions_BCL10_0min_2	BCL10_02	0 min
20161102_QEp8_AnFr_SA_LC12_F500_Interactions_BCL10_0min_3	BCL10_03	0 min
20161102_QEp8_AnFr_SA_LC12_F500_Interactions_BCL10_0min_4	BCL10_04	0 min
20161102_QEp8_AnFr_SA_LC12_F500_Interactions_BCL10_5min_1	BCL10_05	5 min
20161102_QEp8_AnFr_SA_LC12_F500_Interactions_BCL10_5min_2	BCL10_06	5 min
20161102_QEp8_AnFr_SA_LC12_F500_Interactions_BCL10_5min_3	BCL10_07	5 min
20161102_QEp8_AnFr_SA_LC12_F500_Interactions_BCL10_5min_4	BCL10_08	5 min
20161102_QEp8_AnFr_SA_LC12_F500_Interactions_BCL10_15min_1	BCL10_09	15min
20161102_QEp8_AnFr_SA_LC12_F500_Interactions_BCL10_15min_2	BCL10_10	15min
20161102_QEp8_AnFr_SA_LC12_F500_Interactions_BCL10_15min_3	BCL10_11	15min
20161102_QEp8_AnFr_SA_LC12_F500_Interactions_BCL10_15min_4	BCL10_12	15min
20161102_QEp8_AnFr_SA_LC12_F500_Interactions_BCL10_30min_1	BCL10_13	30min
20161102_QEp8_AnFr_SA_LC12_F500_Interactions_BCL10_30min_2	BCL10_14	30min
20161102_QEp8_AnFr_SA_LC12_F500_Interactions_BCL10_30min_3	BCL10_15	30min
20161102_QEp8_AnFr_SA_LC12_F500_Interactions_BCL10_30min_4	BCL10_16	30min
20161102_QEp8_AnFr_SA_LC12_F500_Interactions_Casp1_0min_1	IFIH1_01	0 min	CASP1
20161102_QEp8_AnFr_SA_LC12_F500_Interactions_Casp1_0min_2	IFIH1_02	0 min
20161102_QEp8_AnFr_SA_LC12_F500_Interactions_Casp1_0min_3	IFIH1_03	0 min
20161102_QEp8_AnFr_SA_LC12_F500_Interactions_Casp1_0min_4	IFIH1_04	0 min
20161102_QEp8_AnFr_SA_LC12_F500_Interactions_Casp1_5min_1	IFIH1_05	5 min
20161102_QEp8_AnFr_SA_LC12_F500_Interactions_Casp1_5min_2	IFIH1_06	5 min
20161102_QEp8_AnFr_SA_LC12_F500_Interactions_Casp1_5min_3	IFIH1_07	5 min
20161102_QEp8_AnFr_SA_LC12_F500_Interactions_Casp1_5min_4	IFIH1_08	5 min
20161102_QEp8_AnFr_SA_LC12_F500_Interactions_Casp1_15min_1	IFIH1_09	15min
20161102_QEp8_AnFr_SA_LC12_F500_Interactions_Casp1_15min_2	IFIH1_10	15min
20161102_QEp8_AnFr_SA_LC12_F500_Interactions_Casp1_15min_3	IFIH1_11	15min
20161102_QEp8_AnFr_SA_LC12_F500_Interactions_Casp1_15min_4	IFIH1_12	15min
20161102_QEp8_AnFr_SA_LC12_F500_Interactions_Casp1_30min_1	IFIH1_13	30min
20161102_QEp8_AnFr_SA_LC12_F500_Interactions_Casp1_30min_2	IFIH1_14	30min
20161102_QEp8_AnFr_SA_LC12_F500_Interactions_Casp1_30min_3	IFIH1_15	30min
20161102_QEp8_AnFr_SA_LC12_F500_Interactions_Casp1_30min_4	IFIH1_16	30min
20161102_QEp8_AnFr_SA_LC12_F500_Interactions_GTF2B_0min_1	RIPK3_01	0 min	RIPK3
20161102_QEp8_AnFr_SA_LC12_F500_Interactions_GTF2B_0min_2	RIPK3_02	0 min
20161102_QEp8_AnFr_SA_LC12_F500_Interactions_GTF2B_0min_3	RIPK3_03	0 min
20161102_QEp8_AnFr_SA_LC12_F500_Interactions_GTF2B_0min_4	RIPK3_04	0 min
20161102_QEp8_AnFr_SA_LC12_F500_Interactions_GTF2B_5min_1	RIPK3_05	5 min
20161102_QEp8_AnFr_SA_LC12_F500_Interactions_GTF2B_5min_2	RIPK3_06	5 min
20161102_QEp8_AnFr_SA_LC12_F500_Interactions_GTF2B_5min_3	RIPK3_07	5 min
20161102_QEp8_AnFr_SA_LC12_F500_Interactions_GTF2B_5min_4	RIPK3_08	5 min
20161102_QEp8_AnFr_SA_LC12_F500_Interactions_GTF2B_15min_1	RIPK3_09	15min
20161102_QEp8_AnFr_SA_LC12_F500_Interactions_GTF2B_15min_2	RIPK3_10	15min
20161102_QEp8_AnFr_SA_LC12_F500_Interactions_GTF2B_15min_3	RIPK3_11	15min
20161102_QEp8_AnFr_SA_LC12_F500_Interactions_GTF2B_15min_4	RIPK3_12	15min
20161102_QEp8_AnFr_SA_LC12_F500_Interactions_GTF2B_30min_1	RIPK3_13	30min
20161102_QEp8_AnFr_SA_LC12_F500_Interactions_GTF2B_30min_2	RIPK3_14	30min
20161102_QEp8_AnFr_SA_LC12_F500_Interactions_GTF2B_30min_3	RIPK3_15	30min
20161102_QEp8_AnFr_SA_LC12_F500_Interactions_GTF2B_30min_4	RIPK3_16	30min
20161123_QEp8_AnFr_SA_LC12_F500_Interactions_Birc2_1_0min_1	BIRC2_01	0 min	BIRC2
20161123_QEp8_AnFr_SA_LC12_F500_Interactions_Birc2_1_0min_2	BIRC2_02	0 min
20161123_QEp8_AnFr_SA_LC12_F500_Interactions_Birc2_1_0min_3	BIRC2_03	0 min
20161123_QEp8_AnFr_SA_LC12_F500_Interactions_Birc2_1_0min_4	BIRC2_04	0 min
20161123_QEp8_AnFr_SA_LC12_F500_Interactions_Birc2_1_5min_1	BIRC2_05	5 min
20161123_QEp8_AnFr_SA_LC12_F500_Interactions_Birc2_1_5min_2	BIRC2_06	5 min
20161123_QEp8_AnFr_SA_LC12_F500_Interactions_Birc2_1_5min_3	BIRC2_07	5 min
20161123_QEp8_AnFr_SA_LC12_F500_Interactions_Birc2_1_5min_4	BIRC2_08	5 min
20161123_QEp8_AnFr_SA_LC12_F500_Interactions_Birc2_1_15min_1	BIRC2_09	15min
20161123_QEp8_AnFr_SA_LC12_F500_Interactions_Birc2_1_15min_2	BIRC2_10	15min
20161123_QEp8_AnFr_SA_LC12_F500_Interactions_Birc2_1_15min_3	BIRC2_11	15min
20161123_QEp8_AnFr_SA_LC12_F500_Interactions_Birc2_1_15min_4	BIRC2_12	15min
20161123_QEp8_AnFr_SA_LC12_F500_Interactions_Birc2_1_30min_1	BIRC2_13	30min
20161123_QEp8_AnFr_SA_LC12_F500_Interactions_Birc2_1_30min_2	BIRC2_14	30min
20161123_QEp8_AnFr_SA_LC12_F500_Interactions_Birc2_1_30min_3	BIRC2_15	30min
20161123_QEp8_AnFr_SA_LC12_F500_Interactions_Birc2_1_30min_4	BIRC2_16	30min
20161123_QEp8_AnFr_SA_LC12_F500_Interactions_Casp7_0min_1_1	CASP7_01	0 min	CASP7
20161123_QEp8_AnFr_SA_LC12_F500_Interactions_Casp7_0min_1_2	CASP7_02	0 min
20161123_QEp8_AnFr_SA_LC12_F500_Interactions_Casp7_0min_1_3	CASP7_03	0 min
20161123_QEp8_AnFr_SA_LC12_F500_Interactions_Casp7_0min_1_4	CASP7_04	0 min
20161123_QEp8_AnFr_SA_LC12_F500_Interactions_Casp7_5min_1_1	CASP7_05	5 min
20161123_QEp8_AnFr_SA_LC12_F500_Interactions_Casp7_5min_1_2	CASP7_06	5 min
20161123_QEp8_AnFr_SA_LC12_F500_Interactions_Casp7_5min_1_3	CASP7_07	5 min
20161123_QEp8_AnFr_SA_LC12_F500_Interactions_Casp7_5min_1_4	CASP7_08	5 min
20161123_QEp8_AnFr_SA_LC12_F500_Interactions_Casp7_15min_1_1	CASP7_09	15min
20161123_QEp8_AnFr_SA_LC12_F500_Interactions_Casp7_15min_1_2	CASP7_10	15min
20161123_QEp8_AnFr_SA_LC12_F500_Interactions_Casp7_15min_1_3	CASP7_11	15min
20161123_QEp8_AnFr_SA_LC12_F500_Interactions_Casp7_15min_1_4	CASP7_12	15min
20161123_QEp8_AnFr_SA_LC12_F500_Interactions_Casp7_30min_1_1	CASP7_13	30min
20161123_QEp8_AnFr_SA_LC12_F500_Interactions_Casp7_30min_1_2	CASP7_14	30min
20161123_QEp8_AnFr_SA_LC12_F500_Interactions_Casp7_30min_1_3	CASP7_15	30min
20161123_QEp8_AnFr_SA_LC12_F500_Interactions_Casp7_30min_1_4	CASP7_16	30min
20161123_QEp8_AnFr_SA_LC12_F500_Interactions_IKBKE_0min_1	IKBKE_01	0 min	IKBKE
20161123_QEp8_AnFr_SA_LC12_F500_Interactions_IKBKE_0min_2	IKBKE_02	0 min
20161123_QEp8_AnFr_SA_LC12_F500_Interactions_IKBKE_0min_3	IKBKE_03	0 min
20161123_QEp8_AnFr_SA_LC12_F500_Interactions_IKBKE_0min_4	IKBKE_04	0 min
20161123_QEp8_AnFr_SA_LC12_F500_Interactions_IKBKE_5min_1	IKBKE_05	5 min
20161123_QEp8_AnFr_SA_LC12_F500_Interactions_IKBKE_5min_2	IKBKE_06	5 min
20161123_QEp8_AnFr_SA_LC12_F500_Interactions_IKBKE_5min_3	IKBKE_07	5 min
20161123_QEp8_AnFr_SA_LC12_F500_Interactions_IKBKE_5min_4	IKBKE_08	5 min
20161123_QEp8_AnFr_SA_LC12_F500_Interactions_IKBKE_15min_1	IKBKE_09	15min
20161123_QEp8_AnFr_SA_LC12_F500_Interactions_IKBKE_15min_2	IKBKE_10	15min
20161123_QEp8_AnFr_SA_LC12_F500_Interactions_IKBKE_15min_3	IKBKE_11	15min
20161123_QEp8_AnFr_SA_LC12_F500_Interactions_IKBKE_15min_4	IKBKE_12	15min
20161123_QEp8_AnFr_SA_LC12_F500_Interactions_IKBKE_30min_1	IKBKE_13	30min
20161123_QEp8_AnFr_SA_LC12_F500_Interactions_IKBKE_30min_2	IKBKE_14	30min
20161123_QEp8_AnFr_SA_LC12_F500_Interactions_IKBKE_30min_3	IKBKE_15	30min
20161123_QEp8_AnFr_SA_LC12_F500_Interactions_IKBKE_30min_4	IKBKE_16	30min
20161123_QEp8_AnFr_SA_LC12_F500_Interactions_MAP3K8_0min_1	MAP3K8_01	0 min	MAP3K8
20161123_QEp8_AnFr_SA_LC12_F500_Interactions_MAP3K8_0min_2	MAP3K8_02	0 min
20161123_QEp8_AnFr_SA_LC12_F500_Interactions_MAP3K8_0min_3	MAP3K8_03	0 min
20161123_QEp8_AnFr_SA_LC12_F500_Interactions_MAP3K8_5min_1	MAP3K8_04	5 min
20161123_QEp8_AnFr_SA_LC12_F500_Interactions_MAP3K8_5min_2	MAP3K8_05	5 min
20161123_QEp8_AnFr_SA_LC12_F500_Interactions_MAP3K8_5min_3	MAP3K8_06	5 min
20161123_QEp8_AnFr_SA_LC12_F500_Interactions_MAP3K8_5min_4	MAP3K8_07	5 min
20161123_QEp8_AnFr_SA_LC12_F500_Interactions_MAP3K8_15min_1	MAP3K8_08	15min
20161123_QEp8_AnFr_SA_LC12_F500_Interactions_MAP3K8_15min_2	MAP3K8_09	15min
20161123_QEp8_AnFr_SA_LC12_F500_Interactions_MAP3K8_15min_3	MAP3K8_10	15min
20161123_QEp8_AnFr_SA_LC12_F500_Interactions_MAP3K8_15min_4	MAP3K8_11	15min
20161123_QEp8_AnFr_SA_LC12_F500_Interactions_MAP3K8_30min_1	MAP3K8_12	30min
20161123_QEp8_AnFr_SA_LC12_F500_Interactions_MAP3K8_30min_2	MAP3K8_13	30min
20161123_QEp8_AnFr_SA_LC12_F500_Interactions_MAP3K8_30min_3	MAP3K8_14	30min
20161123_QEp8_AnFr_SA_LC12_F500_Interactions_MAP3K8_30min_4	MAP3K8_15	30min
20161102_QEp8_AnFr_SA_LC12_F500_Interactions_Traf1_0min_1	TRAF1_01	0 min	TRAF1
20161102_QEp8_AnFr_SA_LC12_F500_Interactions_Traf1_0min_2	TRAF1_02	0 min
20161102_QEp8_AnFr_SA_LC12_F500_Interactions_Traf1_0min_3	TRAF1_03	0 min
20161102_QEp8_AnFr_SA_LC12_F500_Interactions_Traf1_0min_4	TRAF1_04	0 min
20161102_QEp8_AnFr_SA_LC12_F500_Interactions_Traf1_5min_1	TRAF1_05	5 min
20161102_QEp8_AnFr_SA_LC12_F500_Interactions_Traf1_5min_2	TRAF1_06	5 min
20161102_QEp8_AnFr_SA_LC12_F500_Interactions_Traf1_5min_3	TRAF1_07	5 min
20161102_QEp8_AnFr_SA_LC12_F500_Interactions_Traf1_5min_4	TRAF1_08	5 min
20161102_QEp8_AnFr_SA_LC12_F500_Interactions_Traf1_15min_1	TRAF1_09	15min
20161102_QEp8_AnFr_SA_LC12_F500_Interactions_Traf1_15min_2	TRAF1_10	15min
20161102_QEp8_AnFr_SA_LC12_F500_Interactions_Traf1_15min_3	TRAF1_11	15min
20161102_QEp8_AnFr_SA_LC12_F500_Interactions_Traf1_15min_4	TRAF1_12	15min
20161102_QEp8_AnFr_SA_LC12_F500_Interactions_Traf1_30min_1	TRAF1_13	30min
20161102_QEp8_AnFr_SA_LC12_F500_Interactions_Traf1_30min_2	TRAF1_14	30min
20161102_QEp8_AnFr_SA_LC12_F500_Interactions_Traf1_30min_3	TRAF1_15	30min
20161102_QEp8_AnFr_SA_LC12_F500_Interactions_Traf1_30min_4	TRAF1_16	30min
20161102_QEp8_AnFr_SA_LC12_F500_Interactions_Ripk2_0min_1	RIPK2_01	0 min	RIPK2
20161102_QEp8_AnFr_SA_LC12_F500_Interactions_Ripk2_0min_2	RIPK2_02	0 min
20161102_QEp8_AnFr_SA_LC12_F500_Interactions_Ripk2_0min_3	RIPK2_03	0 min
20161102_QEp8_AnFr_SA_LC12_F500_Interactions_Ripk2_0min_4	RIPK2_04	0 min
20161102_QEp8_AnFr_SA_LC12_F500_Interactions_Ripk2_5min_1	RIPK2_05	5 min
20161102_QEp8_AnFr_SA_LC12_F500_Interactions_Ripk2_5min_2	RIPK2_06	5 min
20161102_QEp8_AnFr_SA_LC12_F500_Interactions_Ripk2_5min_3	RIPK2_07	5 min
20161102_QEp8_AnFr_SA_LC12_F500_Interactions_Ripk2_5min_4	RIPK2_08	5 min
20161102_QEp8_AnFr_SA_LC12_F500_Interactions_Ripk2_15min_1	RIPK2_09	15min
20161102_QEp8_AnFr_SA_LC12_F500_Interactions_Ripk2_15min_2	RIPK2_10	15min
20161102_QEp8_AnFr_SA_LC12_F500_Interactions_Ripk2_15min_3	RIPK2_11	15min
20161102_QEp8_AnFr_SA_LC12_F500_Interactions_Ripk2_15min_4	RIPK2_12	15min
20161102_QEp8_AnFr_SA_LC12_F500_Interactions_Ripk2_30min_1	RIPK2_13	30min
20161102_QEp8_AnFr_SA_LC12_F500_Interactions_Ripk2_30min_2	RIPK2_14	30min
20161102_QEp8_AnFr_SA_LC12_F500_Interactions_Ripk2_30min_3	RIPK2_15	30min
20161102_QEp8_AnFr_SA_LC12_F500_Interactions_Ripk2_30min_4	RIPK2_16	30min
20161102_QEp8_AnFr_SA_LC12_F500_Interactions_Akt1_0min_1	AKT1_01	0 min
20161102_QEp8_AnFr_SA_LC12_F500_Interactions_Akt1_0min_2	AKT1_02	0 min	AKT1
20161102_QEp8_AnFr_SA_LC12_F500_Interactions_Akt1_0min_3	AKT1_03	0 min
20161102_QEp8_AnFr_SA_LC12_F500_Interactions_Akt1_0min_4_161104173500	AKT1_04	0 min
20161102_QEp8_AnFr_SA_LC12_F500_Interactions_Akt1_5min_1	AKT1_05	5 min
20161102_QEp8_AnFr_SA_LC12_F500_Interactions_Akt1_5min_2	AKT1_06	5 min
20161102_QEp8_AnFr_SA_LC12_F500_Interactions_Akt1_5min_3	AKT1_07	5 min
20161102_QEp8_AnFr_SA_LC12_F500_Interactions_Akt1_15min_1	AKT1_09	15min
20161102_QEp8_AnFr_SA_LC12_F500_Interactions_Akt1_15min_2	AKT1_10	15min
20161102_QEp8_AnFr_SA_LC12_F500_Interactions_Akt1_15min_3	AKT1_11	15min
20161102_QEp8_AnFr_SA_LC12_F500_Interactions_Akt1_15min_4	AKT1_12	15min
20161102_QEp8_AnFr_SA_LC12_F500_Interactions_Akt1_30min_1	AKT1_13	30min
20161102_QEp8_AnFr_SA_LC12_F500_Interactions_Akt1_30min_2	AKT1_14	30min
20161102_QEp8_AnFr_SA_LC12_F500_Interactions_Akt1_30min_3	AKT1_15	30min
20161102_QEp8_AnFr_SA_LC12_F500_Interactions_Akt1_30min_4	AKT1_16	30min
20170417_QEp8_AnFr_SA_F500_Proteome_U937_4_1	MAP3K8_01			Full proteome, S2A,S2B	Oxidation (M)Sites_FP.txt parameters_FP.txt peptides_FP.txt proteinGroups_FP.txt summary_FP.txt
20170417_QEp8_AnFr_SA_F500_Proteome_U937_4_2	MAP3K8_02
20170417_QEp8_AnFr_SA_F500_Proteome_U937_4_3	MAP3K8_03
20170417_QEp8_AnFr_SA_F500_Proteome_U937_5_1	CASP5_01
20170417_QEp8_AnFr_SA_F500_Proteome_U937_5_2	CASP5_02
20170417_QEp8_AnFr_SA_F500_Proteome_U937_5_3	CASP5_03
20170417_QEp8_AnFr_SA_F500_Proteome_U937_8_1	TRAF2_01
20170417_QEp8_AnFr_SA_F500_Proteome_U937_8_2	TRAF2_02
20170417_QEp8_AnFr_SA_F500_Proteome_U937_8_3	TRAF2_03
20170417_QEp8_AnFr_SA_F500_Proteome_U937_9_1	CASP4_01
20170417_QEp8_AnFr_SA_F500_Proteome_U937_9_2	CASP4_02
20170417_QEp8_AnFr_SA_F500_Proteome_U937_9_3	CASP4_03
20170417_QEp8_AnFr_SA_F500_Proteome_U937_10_1	TRAF1_01
20170417_QEp8_AnFr_SA_F500_Proteome_U937_10_2	TRAF1_02
20170417_QEp8_AnFr_SA_F500_Proteome_U937_10_3	TRAF1_03
20170417_QEp8_AnFr_SA_F500_Proteome_U937_11_1	MAPK14_01
20170417_QEp8_AnFr_SA_F500_Proteome_U937_11_2	MAPK14_02
20170417_QEp8_AnFr_SA_F500_Proteome_U937_11_3	MAPK14_03
20170417_QEp8_AnFr_SA_F500_Proteome_U937_12_1	CASP7_01
20170417_QEp8_AnFr_SA_F500_Proteome_U937_12_2	CASP7_02
20170417_QEp8_AnFr_SA_F500_Proteome_U937_12_3	CASP7_03
20170417_QEp8_AnFr_SA_F500_Proteome_U937_14_1	BCL10_01
20170417_QEp8_AnFr_SA_F500_Proteome_U937_14_2	BCL10_02
20170417_QEp8_AnFr_SA_F500_Proteome_U937_14_3	BCL10_03
20170417_QEp8_AnFr_SA_F500_Proteome_U937_18_1	SYK_01
20170417_QEp8_AnFr_SA_F500_Proteome_U937_18_2	SYK_02
20170417_QEp8_AnFr_SA_F500_Proteome_U937_18_3	SYK_03
20170417_QEp8_AnFr_SA_F500_Proteome_U937_19_1	AKT1_01
20170417_QEp8_AnFr_SA_F500_Proteome_U937_19_2	AKT1_02
20170417_QEp8_AnFr_SA_F500_Proteome_U937_19_3	AKT1_03
20170417_QEp8_AnFr_SA_F500_Proteome_U937_20_1	MAP3K7_01
20170417_QEp8_AnFr_SA_F500_Proteome_U937_20_2	MAP3K7_02
20170417_QEp8_AnFr_SA_F500_Proteome_U937_20_3	MAP3K7_03
20170417_QEp8_AnFr_SA_F500_Proteome_U937_21_1	IKBKE_01
20170417_QEp8_AnFr_SA_F500_Proteome_U937_21_2	IKBKE_02
20170417_QEp8_AnFr_SA_F500_Proteome_U937_21_3	IKBKE_03
20170417_QEp8_AnFr_SA_F500_Proteome_U937_22_1	TRAF6_01
20170417_QEp8_AnFr_SA_F500_Proteome_U937_22_2	TRAF6_02
20170417_QEp8_AnFr_SA_F500_Proteome_U937_22_3	TRAF6_03
20170417_QEp8_AnFr_SA_ST00_Proteome_U937_3_2	MYD88_02
20170417_QEp8_AnFr_SA_ST00_Proteome_U937_3_3	MYD88_03
20170506_QEp3_AnFr_SA_ST00_Mutagenesis_II_1_01	TRAF2_01			Fig. 3F	Oxidation (M)Sites_3G.txt parameters_3G.txt peptides_3G.txt proteinGroups_3G.txt summary_3G.txt
20170506_QEp3_AnFr_SA_ST00_Mutagenesis_II_1_02	TRAF2_02
20170506_QEp3_AnFr_SA_ST00_Mutagenesis_II_1_03	TRAF2_03
20170506_QEp3_AnFr_SA_ST00_Mutagenesis_II_1_04	TRAF2_04
20170506_QEp3_AnFr_SA_ST00_Mutagenesis_II_1_14	TRAF2S11G_02
20170506_QEp3_AnFr_SA_ST00_Mutagenesis_II_1_15	TRAF2S11G_03
20170506_QEp3_AnFr_SA_ST00_Mutagenesis_II_1_16	TRAF2S11G_04
20170506_QEp3_AnFr_SA_ST00_Mutagenesis_II_1_17	TRAF2T7G_01
20170506_QEp3_AnFr_SA_ST00_Mutagenesis_II_1_18	TRAF2T7G_02
20170506_QEp3_AnFr_SA_ST00_Mutagenesis_II_1_19	TRAF2T7G_03
20170506_QEp3_AnFr_SA_ST00_Mutagenesis_II_1_20	TRAF2T7G_04
20170506_QEp3_AnFr_SA_ST00_Mutagenesis_II_1_33	TRAF2S11D_01
20170506_QEp3_AnFr_SA_ST00_Mutagenesis_II_1_34	TRAF2S11D_02
20170506_QEp3_AnFr_SA_ST00_Mutagenesis_II_1_35	TRAF2S11D_03
20170506_QEp3_AnFr_SA_ST00_Mutagenesis_II_1_36	TRAF2S11D_04
20170506_QEp3_AnFr_SA_ST00_Mutagenesis_II_1_41	TRAF2T7E_01
20170506_QEp3_AnFr_SA_ST00_Mutagenesis_II_1_42	TRAF2T7E_02
20170506_QEp3_AnFr_SA_ST00_Mutagenesis_II_1_43	TRAF2T7E_03
20170506_QEp3_AnFr_SA_ST00_Mutagenesis_II_1_44	TRAF2T7E_04
20210302_EXPL4_FyHa_SA_DiGly_WT_1	DiGly_WT			Fig. 3I	Oxidation (M)Sites_3I.txt parameters_3I.txt peptides_3I.txt proteinGroups_3I.txt summary_3I.txt	GlyGly (K)Sites_3I.txt
20200220_QX8_AnFr_SA_F500_Mutagenesis_Traf2_01_01	K207R			Fig. 3J, 3K	Oxidation (M)Sites_3J.txt parameters_3J.txt peptides_3J.txt proteinGroups_3J.txt summary_3J.txt
20200220_QX8_AnFr_SA_F500_Mutagenesis_Traf2_01_02	K207R
20200220_QX8_AnFr_SA_F500_Mutagenesis_Traf2_01_03	K207R
20200220_QX8_AnFr_SA_F500_Mutagenesis_Traf2_01_04	K207R
20200220_QX8_AnFr_SA_F500_Mutagenesis_Traf2_02_01	S11G
20200220_QX8_AnFr_SA_F500_Mutagenesis_Traf2_02_02	S11G
20200220_QX8_AnFr_SA_F500_Mutagenesis_Traf2_02_03	S11G
20200220_QX8_AnFr_SA_F500_Mutagenesis_Traf2_02_04	S11G
20200220_QX8_AnFr_SA_F500_Mutagenesis_Traf2_03_01	K341R
20200220_QX8_AnFr_SA_F500_Mutagenesis_Traf2_03_02	K341R
20200220_QX8_AnFr_SA_F500_Mutagenesis_Traf2_03_03	K341R
20200220_QX8_AnFr_SA_F500_Mutagenesis_Traf2_03_04	K341R
20200220_QX8_AnFr_SA_F500_Mutagenesis_Traf2_4_01	S11D
20200220_QX8_AnFr_SA_F500_Mutagenesis_Traf2_4_02	S11D
20200220_QX8_AnFr_SA_F500_Mutagenesis_Traf2_4_03	S11D
20200220_QX8_AnFr_SA_F500_Mutagenesis_Traf2_4_04	S11D
20200220_QX8_AnFr_SA_F500_Mutagenesis_Traf2_5_01	T7E
20200220_QX8_AnFr_SA_F500_Mutagenesis_Traf2_5_02	T7E
20200220_QX8_AnFr_SA_F500_Mutagenesis_Traf2_5_03	T7E
20200220_QX8_AnFr_SA_F500_Mutagenesis_Traf2_5_04	T7E
20200220_QX8_AnFr_SA_F500_Mutagenesis_Traf2_6_01	K115R
20200220_QX8_AnFr_SA_F500_Mutagenesis_Traf2_6_02	K115R
20200220_QX8_AnFr_SA_F500_Mutagenesis_Traf2_6_03	K115R
20200220_QX8_AnFr_SA_F500_Mutagenesis_Traf2_6_04	K115R
20200220_QX8_AnFr_SA_F500_Mutagenesis_Traf2_7_01	K201R
20200220_QX8_AnFr_SA_F500_Mutagenesis_Traf2_7_02	K201R
20200220_QX8_AnFr_SA_F500_Mutagenesis_Traf2_7_03	K201R
20200220_QX8_AnFr_SA_F500_Mutagenesis_Traf2_7_04	K201R
20200220_QX8_AnFr_SA_F500_Mutagenesis_Traf2_8_01	K320R
20200220_QX8_AnFr_SA_F500_Mutagenesis_Traf2_8_02	K320R
20200220_QX8_AnFr_SA_F500_Mutagenesis_Traf2_8_03	K320R
20200220_QX8_AnFr_SA_F500_Mutagenesis_Traf2_8_04	K320R
20200220_QX8_AnFr_SA_F500_Mutagenesis_Traf2_9_01	K245R
20200220_QX8_AnFr_SA_F500_Mutagenesis_Traf2_9_02	K245R
20200220_QX8_AnFr_SA_F500_Mutagenesis_Traf2_9_03	K245R
20200220_QX8_AnFr_SA_F500_Mutagenesis_Traf2_9_04	K245R
20200220_QX8_AnFr_SA_F500_Mutagenesis_Traf2_10_01	K429R
20200220_QX8_AnFr_SA_F500_Mutagenesis_Traf2_10_02	K429R
20200220_QX8_AnFr_SA_F500_Mutagenesis_Traf2_10_03	K429R
20200220_QX8_AnFr_SA_F500_Mutagenesis_Traf2_10_04	K429R
20200220_QX8_AnFr_SA_F500_Mutagenesis_Traf2_11_01	K140R
20200220_QX8_AnFr_SA_F500_Mutagenesis_Traf2_11_02	K140R
20200220_QX8_AnFr_SA_F500_Mutagenesis_Traf2_11_03	K140R
20200220_QX8_AnFr_SA_F500_Mutagenesis_Traf2_11_04	K140R
20200220_QX8_AnFr_SA_F500_Mutagenesis_Traf2_12_01	K481R
20200220_QX8_AnFr_SA_F500_Mutagenesis_Traf2_12_02	K481R
20200220_QX8_AnFr_SA_F500_Mutagenesis_Traf2_12_03	K481R
20200220_QX8_AnFr_SA_F500_Mutagenesis_Traf2_12_04	K481R
20200220_QX8_AnFr_SA_F500_Mutagenesis_Traf2_13_01_200224101626	K221R
20200220_QX8_AnFr_SA_F500_Mutagenesis_Traf2_13_02	K221R
20200220_QX8_AnFr_SA_F500_Mutagenesis_Traf2_13_03	K221R
20200220_QX8_AnFr_SA_F500_Mutagenesis_Traf2_14_01	K425R
20200220_QX8_AnFr_SA_F500_Mutagenesis_Traf2_14_02	K425R
20200220_QX8_AnFr_SA_F500_Mutagenesis_Traf2_14_03	K425R
20200220_QX8_AnFr_SA_F500_Mutagenesis_Traf2_15_01	K31R
20200220_QX8_AnFr_SA_F500_Mutagenesis_Traf2_15_02	K31R
20200220_QX8_AnFr_SA_F500_Mutagenesis_Traf2_15_03	K31R
20200220_QX8_AnFr_SA_F500_Mutagenesis_Traf2_16_01	K231R
20200220_QX8_AnFr_SA_F500_Mutagenesis_Traf2_16_02	K231R
20200220_QX8_AnFr_SA_F500_Mutagenesis_Traf2_16_03	K231R
20200220_QX8_AnFr_SA_F500_Mutagenesis_Traf2_17_01	K184R
20200220_QX8_AnFr_SA_F500_Mutagenesis_Traf2_17_02	K184R
20200220_QX8_AnFr_SA_F500_Mutagenesis_Traf2_17_03	K184R
20200220_QX8_AnFr_SA_F500_Mutagenesis_Traf2_18_01	K364R
20200220_QX8_AnFr_SA_F500_Mutagenesis_Traf2_18_02	K364R
20200220_QX8_AnFr_SA_F500_Mutagenesis_Traf2_18_03	K364R
20200220_QX8_AnFr_SA_F500_Mutagenesis_Traf2_19_01	K313R
20200220_QX8_AnFr_SA_F500_Mutagenesis_Traf2_19_02	K313R
20200220_QX8_AnFr_SA_F500_Mutagenesis_Traf2_19_03	K313R
20200220_QX8_AnFr_SA_F500_Mutagenesis_Traf2_20_01	K119R
20200220_QX8_AnFr_SA_F500_Mutagenesis_Traf2_20_02	K119R
20200220_QX8_AnFr_SA_F500_Mutagenesis_Traf2_20_03	K119R
20200220_QX8_AnFr_SA_F500_Mutagenesis_Traf2_21_01	K357R
20200220_QX8_AnFr_SA_F500_Mutagenesis_Traf2_21_02	K357R
20200220_QX8_AnFr_SA_F500_Mutagenesis_Traf2_21_03	K357R
20200220_QX8_AnFr_SA_F500_Mutagenesis_Traf2_22_01	K94R
20200220_QX8_AnFr_SA_F500_Mutagenesis_Traf2_22_02	K94R
20200220_QX8_AnFr_SA_F500_Mutagenesis_Traf2_22_03	K94R
20200220_QX8_AnFr_SA_F500_Mutagenesis_Traf2_23_01	K477R
20200220_QX8_AnFr_SA_F500_Mutagenesis_Traf2_23_02	K477R
20200220_QX8_AnFr_SA_F500_Mutagenesis_Traf2_23_03	K477R
20200220_QX8_AnFr_SA_F500_Mutagenesis_Traf2_24_01	K329R
20200220_QX8_AnFr_SA_F500_Mutagenesis_Traf2_24_02	K329R
20200220_QX8_AnFr_SA_F500_Mutagenesis_Traf2_24_03	K329R
20200220_QX8_AnFr_SA_F500_Mutagenesis_Traf2_25_01	K277R
20200220_QX8_AnFr_SA_F500_Mutagenesis_Traf2_25_02	K277R
20200220_QX8_AnFr_SA_F500_Mutagenesis_Traf2_25_03	K277R
20200220_QX8_AnFr_SA_F500_Mutagenesis_Traf2_26_01	K331R
20200220_QX8_AnFr_SA_F500_Mutagenesis_Traf2_26_02	K331R
20200220_QX8_AnFr_SA_F500_Mutagenesis_Traf2_26_03	K331R
20200220_QX8_AnFr_SA_F500_Mutagenesis_Traf2_27_01	K21R
20200220_QX8_AnFr_SA_F500_Mutagenesis_Traf2_27_02	K21R
20200220_QX8_AnFr_SA_F500_Mutagenesis_Traf2_27_03	K21R
20200220_QX8_AnFr_SA_F500_Mutagenesis_Traf2_28_01	K27R
20200220_QX8_AnFr_SA_F500_Mutagenesis_Traf2_28_02	K27R
20200220_QX8_AnFr_SA_F500_Mutagenesis_Traf2_28_03	K27R
20200220_QX8_AnFr_SA_F500_Mutagenesis_Traf2_29_01	K278R
20200220_QX8_AnFr_SA_F500_Mutagenesis_Traf2_29_02	K278R
20200220_QX8_AnFr_SA_F500_Mutagenesis_Traf2_29_03	K278R
20200220_QX8_AnFr_SA_F500_Mutagenesis_Traf2_30_01	WT
20200220_QX8_AnFr_SA_F500_Mutagenesis_Traf2_30_02	WT
20200220_QX8_AnFr_SA_F500_Mutagenesis_Traf2_30_03	WT
20200220_QX8_AnFr_SA_F500_Mutagenesis_Traf2_31_01	K148R
20200220_QX8_AnFr_SA_F500_Mutagenesis_Traf2_31_02	K148R
20200220_QX8_AnFr_SA_F500_Mutagenesis_Traf2_31_03	K148R
20200220_QX8_AnFr_SA_F500_Mutagenesis_Traf2_32_01	K196R
20200220_QX8_AnFr_SA_F500_Mutagenesis_Traf2_32_02	K196R
20200220_QX8_AnFr_SA_F500_Mutagenesis_Traf2_32_03	K196R
20200220_QX8_AnFr_SA_F500_Mutagenesis_Traf2_33_01	K195R
20200220_QX8_AnFr_SA_F500_Mutagenesis_Traf2_33_02	K195R
20200220_QX8_AnFr_SA_F500_Mutagenesis_Traf2_33_03	K195R
20200220_QX8_AnFr_SA_F500_Mutagenesis_Traf2_34_01	T7G
20200220_QX8_AnFr_SA_F500_Mutagenesis_Traf2_34_02	T7G
20200220_QX8_AnFr_SA_F500_Mutagenesis_Traf2_34_03	T7G
20200220_QX8_AnFr_SA_F500_Mutagenesis_Traf2_35_01	K176R
20200220_QX8_AnFr_SA_F500_Mutagenesis_Traf2_35_02	K176R
20200220_QX8_AnFr_SA_F500_Mutagenesis_Traf2_35_03	K176R
20200220_QX8_AnFr_SA_F500_Mutagenesis_Traf2_36_01	K493R
20200220_QX8_AnFr_SA_F500_Mutagenesis_Traf2_36_02	K493R
20200220_QX8_AnFr_SA_F500_Mutagenesis_Traf2_36_03	K493R
20200317_QX0_AnFr_SA_F500_FP_TRAF2_01_01	K201R			Supplementary Fig. S5E	Oxidation (M)Sites_5E.txt parameters_5E.txt peptides_5E.txt proteinGroups_5E.txt summary_5E.txt
20200317_QX0_AnFr_SA_F500_FP_TRAF2_01_02	K201R
20200317_QX0_AnFr_SA_F500_FP_TRAF2_02_01	K277R
20200317_QX0_AnFr_SA_F500_FP_TRAF2_02_02	K277R
20200317_QX0_AnFr_SA_F500_FP_TRAF2_03_01	K320R
20200317_QX0_AnFr_SA_F500_FP_TRAF2_03_02	K320R
20200317_QX0_AnFr_SA_F500_FP_TRAF2_04_01	K364R
20200317_QX0_AnFr_SA_F500_FP_TRAF2_04_02	K364R
20200317_QX0_AnFr_SA_F500_FP_TRAF2_05_01	K389R
20200317_QX0_AnFr_SA_F500_FP_TRAF2_05_02	K389R
20200317_QX0_AnFr_SA_F500_FP_TRAF2_06_01	K493R
20200317_QX0_AnFr_SA_F500_FP_TRAF2_06_02	K493R
20200317_QX0_AnFr_SA_F500_FP_TRAF2_07_01	WT
20200317_QX0_AnFr_SA_F500_FP_TRAF2_07_02_200319155235	WT
20200317_QX0_AnFr_SA_F500_primary_Traf2_03_01_200321060429	K389R
20200317_QX0_AnFr_SA_F500_primary_Traf2_03_02	K389R			Fig. 3M	Oxidation (M)Sites_3M.txt parameters_3M.txt peptides_3M.txt proteinGroups_3M.txt summary_3M.txt
20200317_QX0_AnFr_SA_F500_primary_Traf2_03_03	K389R
20200317_QX0_AnFr_SA_F500_primary_Traf2_06_01	WT
20200317_QX0_AnFr_SA_F500_primary_Traf2_06_02	WT
20200317_QX0_AnFr_SA_F500_primary_Traf2_06_03	WT
20200317_QX0_AnFr_SA_F500_primary_Traf2_01_01	S11D
20200317_QX0_AnFr_SA_F500_primary_Traf2_01_02	S11D
20200317_QX0_AnFr_SA_F500_primary_Traf2_01_03	S11D
20170616_QEp5_AnFr_SA_F500_DMA_JX401_01	JX401_01			Fig. 5	Oxidation (M)Sites_5.txt parameters_5.txt peptides_5.txt proteinGroups_5.txt summary_5.txt	Phospho (STY)Sites_5.txt
20170616_QEp5_AnFr_SA_F500_DMA_JX401_02	JX401_02
20170616_QEp5_AnFr_SA_F500_DMA_JX401_03	JX401_03
20170616_QEp5_AnFr_SA_F500_DMA_JX401_04	JX401_04
20170616_QEp5_AnFr_SA_F500_DMA_PAM_DMSO_01	PAM_DM_01
20170616_QEp5_AnFr_SA_F500_DMA_PAM_DMSO_02	PAM_DM_02
20170616_QEp5_AnFr_SA_F500_DMA_PAM_DMSO_03	PAM_DM_03
20170616_QEp5_AnFr_SA_F500_DMA_PAM_DMSO_04	PAM_DM_04
20170616_QEp5_AnFr_SA_F500_DMA_PAM_JX401_01	PAM_JX401_01
20170616_QEp5_AnFr_SA_F500_DMA_PAM_JX401_02	PAM_JX401_02
20170616_QEp5_AnFr_SA_F500_DMA_PAM_JX401_03	PAM_JX401_03
20170616_QEp5_AnFr_SA_F500_DMA_PAM_JX401_04	PAM_JX401_04
20170616_QEp5_AnFr_SA_F500_DMA_PAM_Skepinone_01	PAM_Ske_01
20170616_QEp5_AnFr_SA_F500_DMA_PAM_Skepinone_02	PAM_Ske_02
20170616_QEp5_AnFr_SA_F500_DMA_PAM_Skepinone_03	PAM_Ske_03
20170616_QEp5_AnFr_SA_F500_DMA_PAM_Skepinone_04	PAM_Ske_04
20170616_QEp5_AnFr_SA_F500_DMA_Skepinone_01	SKE_01
20170616_QEp5_AnFr_SA_F500_DMA_Skepinone_02	SKE_02
20170616_QEp5_AnFr_SA_F500_DMA_Skepinone_03	SKE_03
20170616_QEp5_AnFr_SA_F500_DMA_Skepinone_04	SKE_04
20170616_QEp5_AnFr_SA_F500_DMA_Sorafenib_01	Sora_01
20170616_QEp5_AnFr_SA_F500_DMA_Sorafenib_02	Sora_02
20170616_QEp5_AnFr_SA_F500_DMA_Sorafenib_03	Sora_03
20170616_QEp5_AnFr_SA_F500_DMA_Sorafenib_04	Sora_04
20170616_QEp5_AnFr_SA_F500_DMA_Untreated_01	UT_01
20170616_QEp5_AnFr_SA_F500_DMA_Untreated_02	UT_02
20170616_QEp5_AnFr_SA_F500_DMA_Untreated_03	UT_03
20170616_QEp5_AnFr_SA_F500_DMA_Untreated_04	UT_04
20170616_QEp5_AnFr_SA_F500_DMA_PAM_Sorafenib_01	PAM_Sora_01
20170616_QEp5_AnFr_SA_F500_DMA_PAM_Sorafenib_02	PAM_Sora_02
20170616_QEp5_AnFr_SA_F500_DMA_PAM_Sorafenib_03	PAM_Sora_03
20170616_QEp5_AnFr_SA_F500_DMA_PAM_Sorafenib_04	PAM_Sora_04
20170413_QEp8_AnFr_SA_F500_Inhibitors_1	JX401_MAPK14_01			Supplementary Fig. S5G, S5H, S5I	Oxidation (M)Sites_S5GHI.txt parameters_S5GHI.txt peptides_S5GHI.txt proteinGroups_S5GHI.txt summary_S5GHI.txt	Phospho (STY)Sites_S5GHI.txt
20170413_QEp8_AnFr_SA_F500_Inhibitors_2	JX401_MAPK14_02
20170413_QEp8_AnFr_SA_F500_Inhibitors_3	JX401_MAPK14_03
20170413_QEp8_AnFr_SA_F500_Inhibitors_4	JX401_MAPK14_04
20170413_QEp8_AnFr_SA_F500_Inhibitors_5	JX401_MAP3K7_01
20170413_QEp8_AnFr_SA_F500_Inhibitors_6	JX401_MAP3K7_02
20170413_QEp8_AnFr_SA_F500_Inhibitors_7	JX401_MAP3K7_03
20170413_QEp8_AnFr_SA_F500_Inhibitors_8	JX401_MAP3K7_04
20170413_QEp8_AnFr_SA_F500_Inhibitors_9	JX401_TRAF2_01
20170413_QEp8_AnFr_SA_F500_Inhibitors_10	JX401_TRAF2_02
20170413_QEp8_AnFr_SA_F500_Inhibitors_11	JX401_TRAF2_03
20170413_QEp8_AnFr_SA_F500_Inhibitors_12	JX401_TRAF2_04
20170413_QEp8_AnFr_SA_F500_Inhibitors_13	DMSO_MAPK14_01
20170413_QEp8_AnFr_SA_F500_Inhibitors_14	DMSO_MAPK14_02
20170413_QEp8_AnFr_SA_F500_Inhibitors_15	DMSO_MAPK14_03
20170413_QEp8_AnFr_SA_F500_Inhibitors_16	DMSO_MAPK14_04
20170413_QEp8_AnFr_SA_F500_Inhibitors_17	DMSO_MAP3K7_01
20170413_QEp8_AnFr_SA_F500_Inhibitors_18	DMSO_MAP3K7_02
20170413_QEp8_AnFr_SA_F500_Inhibitors_19	DMSO_MAP3K7_03
20170413_QEp8_AnFr_SA_F500_Inhibitors_20	DMSO_MAP3K7_04
20170413_QEp8_AnFr_SA_F500_Inhibitors_21	DMSO_TRAF2_01
20170413_QEp8_AnFr_SA_F500_Inhibitors_22	DMSO_TRAF2_02
20170413_QEp8_AnFr_SA_F500_Inhibitors_23	DMSO_TRAF2_03
20170413_QEp8_AnFr_SA_F500_Inhibitors_24	DMSO_TRAF2_04
20170413_QEp8_AnFr_SA_F500_Inhibitors_25	Sorafenib_MAPK14_01
20170413_QEp8_AnFr_SA_F500_Inhibitors_26	Sorafenib_MAPK14_02
20170413_QEp8_AnFr_SA_F500_Inhibitors_27	Sorafenib_MAPK14_03
20170413_QEp8_AnFr_SA_F500_Inhibitors_28	Sorafenib_MAPK14_04
20170413_QEp8_AnFr_SA_F500_Inhibitors_29	Sorafenib_MAP3K7_01
20170413_QEp8_AnFr_SA_F500_Inhibitors_30	Sorafenib_MAP3K7_02
20170413_QEp8_AnFr_SA_F500_Inhibitors_31	Sorafenib_MAP3K7_03
20170413_QEp8_AnFr_SA_F500_Inhibitors_32	Sorafenib_MAP3K7_04
20170413_QEp8_AnFr_SA_F500_Inhibitors_33	Sorafenib_TRAF2_01
20170413_QEp8_AnFr_SA_F500_Inhibitors_34	Sorafenib_TRAF2_02
20170413_QEp8_AnFr_SA_F500_Inhibitors_35	Sorafenib_TRAF2_03
20170413_QEp8_AnFr_SA_F500_Inhibitors_36	Sorafenib_TRAF2_04
20170413_QEp8_AnFr_SA_F500_Inhibitors_37	Skepinone_MAPK14_01
20170413_QEp8_AnFr_SA_F500_Inhibitors_38	Skepinone_MAPK14_02
20170413_QEp8_AnFr_SA_F500_Inhibitors_39	Skepinone_MAPK14_03
20170413_QEp8_AnFr_SA_F500_Inhibitors_40	Skepinone_MAPK14_04
20170413_QEp8_AnFr_SA_F500_Inhibitors_41	Skepinone_MAP3K7_01
20170413_QEp8_AnFr_SA_F500_Inhibitors_42	Skepinone_MAP3K7_02
20170413_QEp8_AnFr_SA_F500_Inhibitors_43	Skepinone_MAP3K7_03
20170413_QEp8_AnFr_SA_F500_Inhibitors_44	Skepinone_MAP3K7_04
20170413_QEp8_AnFr_SA_F500_Inhibitors_45	Skepinone_TRAF2_01
20170413_QEp8_AnFr_SA_F500_Inhibitors_46	Skepinone_TRAF2_02
20170413_QEp8_AnFr_SA_F500_Inhibitors_47	Skepinone_TRAF2_03
20170413_QEp8_AnFr_SA_F500_Inhibitors_48	Skepinone_TRAF2_04
20200817_QX7_AnFr_ST00_Strep_01	His_MAPK14			Supplementary Fig. S3A, S3B, S3C, S3D	Oxidation (M)Sites_S3ABCDI.txt parameters_S3ABCD.txt peptides_S3ABCD.txt proteinGroups_S3ABCD.txt summary_S3ABCDtxt
20200817_QX7_AnFr_ST00_Strep_02	His_MAPK14
20200817_QX7_AnFr_ST00_Strep_03	His_MAPK14
20200817_QX7_AnFr_ST00_Strep_04	His_Ctrl
20200817_QX7_AnFr_ST00_Strep_05	His_Ctrl
20200817_QX7_AnFr_ST00_Strep_06	His_Ctrl
20200817_QX7_AnFr_ST00_Strep_13	Strep_MAPK14
20200817_QX7_AnFr_ST00_Strep_14	Strep_MAPK14
20200817_QX7_AnFr_ST00_Strep_15	Strep_MAPK14
20200817_QX7_AnFr_ST00_Strep_16	Strep_Ctrl
20200817_QX7_AnFr_ST00_Strep_17	Strep_Ctrl
20200817_QX7_AnFr_ST00_Strep_18	Strep_Ctrl
20200817_QX7_AnFr_ST00_Strep_19	Flag_MAPK14
20200817_QX7_AnFr_ST00_Strep_20	Flag_MAPK14
20200817_QX7_AnFr_ST00_Strep_21	Flag_MAPK14
20200817_QX7_AnFr_ST00_Strep_22	Flag_Ctrl
20200817_QX7_AnFr_ST00_Strep_23	Flag_Ctrl
20200817_QX7_AnFr_ST00_Strep_24	Flag_Ctrl
20200817_QX7_AnFr_ST00_Strep_28	Strep_Elution_Ctrl
20200817_QX7_AnFr_ST00_Strep_29	Strep_Elution_Ctrl
20200817_QX7_AnFr_ST00_Strep_30	Strep_Elution_Ctrl
20200817_QX7_AnFr_ST00_Strep_32	Strep_Elution_MAPK14
20200817_QX7_AnFr_ST00_Strep_33	Strep_Elution_MAPK14
20200817_QX7_AnFr_ST00_Strep_34	Strep_Elution_MAPK14

## Sheet: Akt1
Gene names	Protein IDs	Difference, log2	p-value, -log10	Significant	Peptides	Unique peptides	Razor + unique peptides	Bait_01	Bait_02	Bait_03	Bait_04	Bait_05	Bait_06	Bait_07	Bait_08	Bait_09	Bait_10	Bait_11	Bait_12	Bait_13	Bait_14	Bait_15	Control_01	Control_02	Control_03	Control_04	Control_05	Control_06	Control_07	Control_08	Control_09	Control_10	Control_11	Control_12	Control_13	Control_14	Control_15	Control_16	Control_17	Control_18	Control_19	Control_20	Control_21	Control_22	Control_23	Control_24	Control_25	Control_26	Control_27
NSRP1;CCDC55	Q9H0G5;A0A024QZ33	-0.603874	2.3124		21	21	21	22.1882	21.8779	22.0997	21.0918	22.3787	22.4295	19.4884	22.5022	22.0407	22.1365	21.5559	22.7228	21.76	22.2479	22.2072	22.4747	21.1123	22.9827	22.4187	22.3858	22.7613	22.8433	23.3681	22.4077	23.0895	23.0012	22.7255	22.7407	22.7172	22.6476	23.2784	17.4584	22.4953	22.1328	21.4199	21.484	22.0066	21.8858	21.6613	22.2397	22.0702	22.5018
CDK1;CDC2	P06493;A0A024QZP7;A0A087WZZ9;P06493-2;E5RIU6	1.07177	4.16243		15	13	14	22.8908	22.4827	22.4237	22.3523	22.3406	22.1836	23.5162	21.5368	21.7997	22.3709	22.6498	22.3641	22.3561	22.2	21.499	22.49	23.7453	22.8694	23.0692	23.1537	22.5572	22.8564	23.1588	22.9442	21.839	22.0037	23.185	22.7654	23.0369	23.1167	22.8202	22.4094	21.4278	22.0739	22.2025	21.9722	21.9768	21.3563	21.7384	22.0848	21.8907	21.7082
SERPINB6	P35237;A0A024QZX5;A0A087X1N8	0	-4.34e-08		7	6	6	17.8037	16.1371	16.7893	16.22	18.2152	17.4784	17.9693	18.6518	15.5994	17.3372	16.2199	19.5065	18.2213	17.9621	16.9614	16.8529	17.3554	16.5229	17.5825	17.2401	17.2192	16.7794	16.542	16.3387	16.6248	16.4762	16.4572	16.5101	15.6173	16.5044	18.0228	18.1118	16.569	17.821	17.9505	15.6853	17.7386	15.1336	15.7671	17.4716	14.888	16.2874
HDLBP	A0A024R4E5;Q00341;Q00341-2;H0Y394	-1.08688	3.80398		33	33	33	21.2694	19.8625	20.0278	20.8823	17.0602	16.5901	21.9673	20.3317	19.9064	20.7042	22.7803	19.1697	20.8877	20.3127	21.0241	16.8067	23.9882	23.0398	23.3376	21.4266	21.6714	22.1633	22.8597	21.183	21.7107	20.791	22.513	17.0125	22.851	22.9194	21.5355	22.4459	22.477	21.3756	23.7491	22.0616	22.5114	20.2225	21.9058	21.5423	21.6773	21.2416
TMPIT;TMEM120A	A0A024R4K9;Q9BXJ8-2;Q9BXJ8;A0A087WZA9;A0A087X266	0	-4.34e-08		3	3	3	16.9614	15.8481	17.6646	15.9899	17.2475	16.4876	15.7928	14.9255	16.2435	17.5206	17.344	18.5052	17.3213	17.9871	16.1879	17.3297	17.4318	17.0399	16.4736	17.0417	16.3075	16.0625	15.7307	17.2969	15.4895	15.4933	16.4267	17.8428	17.7284	14.9579	16.3749	15.4045	17.5172	14.3115	15.0674	17.451	16.3356	16.7395	16.9296	17.0756	16.7164	16.4584
EHD1	Q9H4M9;A0A024R571;C9JC03;C9J2Z4	1.01022	2.09657		17	11	17	20.8898	19.6998	19.2509	20.6342	20.4177	19.2556	21.1368	19.8161	19.2568	20.1303	21.4727	19.596	20.1378	18.9135	19.6205	20.9656	23.6807	21.8922	22.8292	20.9733	20.1483	21.4753	21.2311	21.1992	19.2395	19.6711	21.254	20.9765	22.6774	21.8077	20.8846	20.4162	19.6218	19.5853	19.9696	20.3687	20.3502	19.2422	19.8816	19.039	19.5323	19.3795
TCEB3	A0A024RAC6;Q14241	-0.214323	0.292778		7	7	7	16.6052	18.5694	17.4663	18.0231	17.707	17.164	18.2274	17.8371	18.3508	17.9058	17.4681	17.9958	17.8821	17.8599	17.7911	17.3865	14.985	18.9047	16.8051	17.8635	19.2703	17.0128	17.5567	18.5955	17.931	19.7133	15.1369	16.6422	16.7918	17.801	17.7515	20.3407	17.4212	18.0259	17.3959	17.5563	18.622	17.2401	17.7233	17.652	18.1846	17.8056
SLC22A18	Q96BI1;E9PRM7;A0A024RCG2	1.44567	3.247		4	4	4	21.1	20.7635	20.7942	20.7924	21.0674	20.7987	21.2944	20.3127	20.9764	21.3618	20.8119	20.5748	20.4596	21.1721	20.7355	16.5813	20.9821	20.7686	20.4338	20.7098	20.8714	20.9954	20.6961	20.767	20.6956	20.6655	20.9825	20.8169	20.8175	21.0152	20.659	20.4226	20.7754	20.8364	20.9275	20.961	20.9861	20.6466	20.4938	21.086	21.0765	21.1763
ZSCAN26;ZNF187	Q16670;B4DMT1;A0A087X2F1;A0A024RCN4;Q16670-2	0	-4.34e-08		6	6	6	15.753	17.7403	18.2934	18.5138	18.4111	18.2171	16.975	16.8458	19.1814	18.3614	18.237	16.4082	17.612	16.0946	17.318	18.3448	23.1566	18.0968	17.3057	17.436	18.0533	17.3655	17.2547	16.9361	17.8774	17.8684	18.1342	17.9756	17.8347	17.875	18.7086	17.9211	18.8142	18.9005	17.536	19.0353	18.8089	18.9047	19.7492	19.8724	19.0934	19.0249
BAG6;BAT3	P46379;A0A024RCR6;A0A0G2JK23;P46379-2;P46379-3;A0A0G2JL47;P46379-5;P46379-4;X6REW1;A0A0G2JJM1;F6S6P2	-0.619071	2.45565		32	32	32	23.793	24.3512	24.1679	24.1476	23.8957	24.3276	24.2254	24.0976	24.5218	24.2776	24.14	23.3351	24.3944	24.2638	24.2439	22.6114	23.5309	23.8443	23.7021	23.4726	24.1085	24.0278	23.6153	23.7001	24.1176	24.0423	23.6635	23.3164	23.703	23.722	24.0304	22.5952	24.1166	24.0907	23.9256	23.2043	24.0289	24.1053	23.7511	23.8312	24.2345	23.9547
ATP11C	Q8NB49;A0A067XG54;Q8NB49-2;Q8NB49-3;Q8NB49-4	0	-4.34e-08		6	6	6	18.2181	18.1669	17.3784	17.0496	18.8187	17.5028	16.1994	17.1181	17.129	16.4235	14.6898	16.9881	17.6106	16.4375	15.9325	16.9769	16.4598	17.62	17.0093	18.4347	14.935	15.5652	15.7398	15.4039	16.8485	16.9052	17.9367	16.5103	17.3758	15.8369	15.2921	16.7341	17.0279	15.9867	17.2128	17.4002	17.5828	15.6893	15.9271	16.873	18.3731	17.4809
DISC1	Q9NRI5;A0A075B6Q7;Q5T409;Q9NRI5-2;A0A087WYX6;Q9NRI5-9;Q9NRI5-3;Q9NRI5-8;Q9NRI5-5;C4P0B1;Q9NRI5-6;C4P093;C4P0B0;Q9NRI5-7	0	-4.34e-08		29	29	29	16.5575	17.5192	19.7861	16.3958	16.6091	17.8817	22.2669	17.441	19.4637	16.6985	17.6602	17.8011	18.42	20.2176	21.2092	21.7262	18.0441	18.622	21.0903	21.2036	16.3232	21.6269	21.5906	17.0417	22.8134	19.4118	17.4822	23.1887	19.0185	17.7448	21.5492	17.6233	18.9599	17.3936	16.0134	16.4814	17.9051	19.7725	16.29	16.9201	16.9815	19.2586
PECAM1	A0A075B738;P16284;P16284-3;P16284-2;P16284-6;P16284-5;P16284-4	0.446774	0.637351		25	25	25	21.6441	22.0131	22.0683	21.7259	21.2388	21.4981	21.7499	21.0111	21.8983	22.2356	21.9994	21.5831	21.6948	21.9492	22.3682	20.3275	20.6925	21.5321	21.4658	20.5968	21.844	21.6542	21.1461	21.7392	22.5656	22.122	21.0665	20.2685	21.4916	21.4299	22.0262	23.0234	22.6029	21.5807	22.4954	22.4752	22.7881	21.9315	22.123	22.4027	22.3298	22.207
BAHCC1	A0A075B747;Q9P281;F8WBW8	-0.314885	1.0574		45	45	45	22.388	22.6367	22.5544	21.9771	21.0105	22.3028	23.0785	22.1835	22.3358	22.0651	22.5075	22.4436	22.6447	22.8437	23.1606	21.4797	21.2402	22.3883	21.5997	21.3335	21.4063	22.0423	22.0527	21.9721	22.2037	22.0736	21.9711	21.9694	22.3244	21.4096	22.7776	20.9433	23.3343	22.997	22.9416	23.1124	22.481	23.0925	22.7081	23.5212	22.7729	22.8149
GRIPAP1	Q4V328;A0A087WT45;A0A075B793;Q4V328-4	0	-4.34e-08		6	6	6	16.6004	17.615	17.0587	17.2947	17.6819	16.5309	16.3996	17.9198	17.6954	16.7934	17.7762	16.3319	16.8736	16.8612	15.7011	18.2916	16.015	16.7216	16.2613	15.9094	17.3951	17.9475	17.4643	16.6345	17.1895	15.9715	16.7915	17.0191	17.4881	16.0021	16.6359	16.4003	16.1494	15.5183	16.1883	17.3775	16.7619	14.7997	17.0713	14.8842	16.4024	16.3472
SRGAP2;SRGAP2B	A0A075B7B5;P0DMP2	0	-4.34e-08		48	1	1	16.3608	16.0658	16.7467	17.4275	16.9141	16.0331	15.9396	16.249	18.896	16.4421	18.3323	16.8949	17.8711	16.7551	16.6203	17.6262	16.9712	16.7224	16.1894	15.9847	16.4594	18.8985	16.413	17.0056	16.2568	16.7672	17.9237	16.5038	16.7027	14.6213	16.4788	15.492	19.353	19.4356	19.7829	15.5682	15.8893	19.4841	16.6122	16.306	21.2154	15.9841
HEL-S-109;NUCB2;Nucb2	V9HW75;A0A087WSV8;P80303;E9PKG6;P80303-2;Q2L696;E9PLR0;E9PLE9	0.0209387	0.0270313		16	12	16	18.9634	19.6128	18.265	17.2886	19.7238	19.9247	17.8224	19.0328	20.3337	20.1085	20.691	19.7249	19.3422	20.0922	20.2412	16.5973	17.2453	19.2354	19.3687	16.2554	18.1056	18.1638	18.5332	18.9656	19.6079	18.7794	18.8677	18.4254	18.8804	17.8558	18.1103	22.2312	20.1141	18.9865	19.9092	21.4241	20.8258	19.7773	21.4493	20.3236	20.1268	20.2348
TXNRD1	Q16881;Q16881-3;Q16881-4;A0A087WSW9;A0A087WSY9;E2QRB9;E9PIR7;F8W809;E9PNQ6;Q16881-7;Q16881-5;Q16881-2;Q16881-6	0	-4.34e-08		4	3	3	18.8687	14.5928	17.6276	17.0882	16.1269	15.7208	16.2344	16.8019	16.8084	15.9691	16.4054	16.1455	15.6051	18.1451	16.4063	17.1504	18.1853	15.0905	18.5724	16.6286	16.7691	14.5872	15.4808	16.0821	16.1461	16.496	16.5638	18.1608	18.1536	17.0901	16.9876	19.4055	17.8224	16.1747	16.7514	17.8013	17.7038	16.3492	17.7229	15.4438	16.2877	15.406
AKT1	P31749	23.6481	79.5638	+	67	5	67	34.3981	34.2268	34.4659	34.4411	34.6415	34.9558	33.796	35.2664	34.5643	34.0663	33.9313	35.0538	34.2957	34.331	34.473	8.32791	12.8276	8.54446	11.6666	11.4952	10.5623	12.4643	7.37121	11.4608	10.9414	9.20953	12.4834	12.3091	11.7232	10.5759	10.8962	11.0501	10.4118	10.9292	12.1388	9.38226	20.7678	16.685	18.6936	9.06792	21.8657	11.7386
DCAF13	Q9NV06;A0A087WT20;B3KME9	0	-4.34e-08		9	9	9	17.0679	16.8865	15.8526	16.3156	16.9843	18.1939	18.9706	17.2203	17.1737	18.0721	17.058	17.053	18.8264	16.7295	16.7546	18.0516	23.3823	19.4009	20.366	18.7847	20.4362	19.5691	18.9802	17.8153	16.5548	18.2929	18.524	18.5634	18.7942	18.6088	17.5637	18.5151	18.4733	16.6342	15.8077	16.841	15.492	16.0968	16.0626	15.3068	15.1483	17.9742
ENOPH1	Q9UHY7;A0A087WTH0;A0A0C4DGY8;D6RA00	0	-4.34e-08		2	2	2	15.2397	16.4419	16.3277	17.1369	17.2848	14.892	17.5747	15.6828	16.1591	16.7211	17.2902	16.7894	16.359	18.8908	16.335	17.8255	17.4071	16.4725	16.0775	16.8748	14.8286	16.9413	17.588	16.9132	16.5293	17.271	15.8685	15.9798	15.9182	15.1521	16.6242	19.5475	15.2609	17.0012	15.2235	17.4457	17.4204	14.8476	17.3824	15.0504	15.3755	16.283
LARP4	Q71RC2;Q71RC2-5;Q8TBL5;A0A087WTL9;Q6P4E2;Q96J85;Q71RC2-7;Q71RC2-6;Q71RC2-3;Q71RC2-4;F8W1I4;F8VY40;Q71RC2-2	0	-4.34e-08		2	2	2	17.5412	16.7311	17.0939	16.878	16.4226	16.6276	17.4491	17.3106	16.2405	16.6455	16.4096	16.5634	15.847	16.8171	16.3027	18.2193	16.8166	17.3807	17.0471	16.0626	17.0065	15.8974	16.1213	16.4992	17.2304	16.9588	16.1056	15.8638	16.9818	17.0563	16.4247	18.8307	16.1099	17.3679	16.6823	16.4466	16.8128	15.5806	17.7831	15.8839	15.9785	17.0167
ALMS1	Q8TCU4;A0A087WTU9;A0A087WZY3;Q8TCU4-2;A0A087WV20;Q8TCU4-3	0	-4.34e-08		49	48	49	17.0765	16.2929	18.7521	18.2938	19.1513	15.9832	16.4375	17.6197	18.257	18.8622	15.9377	16.9954	16.6603	16.7416	17.5915	21.3863	22.2255	16.2797	20.5493	22.1224	18.9778	14.9338	16.4155	21.2211	18.721	18.1681	17.4038	16.2551	16.0935	20.0258	15.7726	21.6389	19.8065	18.3474	18.317	17.8265	18.1696	19.1218	20.5875	19.4573	18.8791	20.2773
UHRF1	Q96T88;Q96T88-2;A0A087WVR3;A0A087WTW0;A0A087WWG9	0	-4.34e-08		16	15	16	16.3442	18.9873	18.2464	19.0946	16.4398	15.7412	20.3218	17.2316	15.5136	18.7593	18.8147	18.3644	17.0331	17.6703	16.3156	17.9539	21.9784	20.3248	20.3653	19.7807	19.116	19.9432	20.2587	19.439	18.8529	16.6311	20.5366	20.564	20.4613	19.969	19.0773	20.4885	20.0245	20.2426	20.3606	20.4848	20.252	20.3589	19.968	19.2569	19.822	20.2614
SLC39A7	Q92504;A0A087WTX2	2.02682	6.58651		5	5	5	26.8651	27.7142	27.4158	27.2569	26.8078	27.5484	28.1383	27.1104	27.4432	27.779	27.8432	26.9687	27.6943	27.5231	27.5023	25.5615	25.5195	26.2166	26.0294	26.5986	26.8283	26.1026	26.3875	26.2573	26.9594	26.758	26.2146	26.3335	26.6039	26.5247	27.3624	21.2479	26.9683	26.8335	25.8901	26.9607	27.0133	26.3657	26.6595	26.795	27.2581	26.7812
ERGIC2	Q96RQ1;A0A087WU02;H0YI50;F8VPA6;F8W0R1	0.150433	0.40044		19	19	19	24.8028	25.4523	25.1316	25.1819	24.9486	25.2557	24.6823	25.3497	25.6477	25.2145	24.8035	25.2967	25.4415	25.376	25.217	24.1107	22.7523	24.2935	23.2173	23.9874	24.4654	24.2903	24.3458	24.3774	24.7555	24.7745	23.9798	24.5861	23.9039	23.938	24.4991	19.5517	24.4989	24.4745	24.3195	23.2157	24.1015	24.3882	23.8797	24.3341	24.3794	24.4516
CMIP	Q8IY22;Q8IY22-2;A0A087WU05;A0A087WY48;Q8IY22-3	0	-4.34e-08		2	2	2	16.6273	17.7806	15.4648	16.4456	17.0088	17.1242	17.0405	16.6304	17.572	17.4839	16.76	16.5569	16.3486	17.3918	17.4675	17.2809	17.524	15.9614	17.1584	16.7288	17.3027	16.297	15.1123	16.7918	16.7318	15.8716	17.1241	17.5405	14.735	16.1458	17.3259	16.7976	15.5686	14.878	14.8552	15.1022	17.4101	15.4438	15.4518	16.9651	16.4902	15.2214
MAGT1	Q9H0U3;A0A087WU53;Q9H0U3-2	0	-4.34e-08		7	7	7	20.8832	15.9544	18.8023	17.6968	20.0806	19.3492	15.9001	20.0286	17.024	16.9655	16.7031	19.0896	20.8167	19.9177	19.5974	19.5661	21.8283	20.6353	20.3311	20.604	20.6676	17.4469	21.2084	19.8906	20.6731	20.0069	20.614	20.3724	20.1642	20.8182	20.2968	20.0329	20.0397	20.3307	19.8615	20.0993	19.5755	19.4071	19.6552	19.567	20.1182	19.6236
POLA1	P09884;A0A087WU64;A6NMQ1	2.48773	5.27554		12	12	12	22.2736	21.7443	21.2926	20.81	22.2298	21.551	22.0095	21.6983	21.6011	21.6201	21.9051	22.0239	21.798	21.3205	21.4174	18.0344	23.3864	19.2019	19.7911	21.4417	21.6888	23.9239	22.316	16.6207	21.6696	21.5703	22.4225	16.6579	16.57	23.7648	16.6982	16.5658	19.1557	14.7367	16.2689	16.2408	23.3074	19.4544	16.36	16.3126	18.9245	19.6737
NHS	Q6T4R5;A0A087WU78;A0A087WWC4;Q6T4R5-4;Q6T4R5-3;Q6T4R5-2	0	-4.34e-08		5	5	5	16.9047	16.0829	16.4191	16.4185	15.933	16.9483	17.3646	17.6981	17.8052	15.8082	17.0224	17.2824	16.2571	17.2514	16.4215	18.4483	17.3881	17.0586	16.0494	17.6556	17.3728	17.3515	16.3557	16.3884	16.9058	16.9095	15.871	17.533	16.7245	17.3686	16.9024	17.2292	16.3073	16.9661	18.6359	15.3546	16.6733	17.1526	16.5312	16.1357	16.2165	18.1664
EHD4	Q9H223;A0A087WUA5	0.672128	1.03379		16	14	15	16.8905	17.9364	16.4158	18.5526	17.4459	17.0195	19.5465	18.4525	18.1043	18.3251	20.0806	18.7215	18.4875	17.5983	18.2022	18.5041	22.7531	19.3223	21.7605	19.5108	19.6362	20.3976	20.4296	18.8592	18.0155	18.5657	20.9615	19.9735	20.4498	20.437	18.7117	19.5849	17.3809	18.2907	18.7976	19.2974	18.8946	17.007	18.6464	17.398	18.2188	18.1767
CTNNBL1	Q8WYA6;A0A087WUB9;Q8WYA6-4;Q8WYA6-3;Q8WYA6-2	-0.524185	3.06954		17	17	17	20.0054	20.2772	19.9508	20.2645	20.1648	19.0268	19.5896	19.7859	19.5308	19.646	20.283	19.4571	19.5277	20.0162	19.8051	17.9963	22.268	20.7503	21.0977	21.2996	20.0823	20.9547	21.0287	20.9603	19.622	19.2154	21.0177	20.3812	21.2385	21.3621	20.692	20.2313	20.4273	21.2969	20.943	20.4038	20.935	20.7399	20.4898	20.3807	20.9384	20.3349
SPCS2	Q15005;A0A087WUC6;E9PI68;E9PL01	-0.227572	0.387048		9	9	9	22.0691	21.4759	19.893	21.2755	21.9312	20.6039	22.1584	20.8906	20.0705	21.6142	21.8073	20.9627	20.8116	20.9384	20.4632	21.3088	23.4871	22.4775	22.5825	22.8933	21.7863	22.2469	22.1126	22.1649	21.3478	21.3815	22.3118	21.7768	22.6996	22.7322	22.0237	21.7461	21.0061	20.8505	20.6707	21.5423	20.8084	20.197	20.8618	21.4741	21.1931	20.3586
OSTC	Q9NRP0;A0A087WUD3;Q9NRP0-2	0	-4.34e-08		2	2	2	15.8018	17.0529	18.1995	18.584	16.3477	15.6751	17.8299	16.9339	15.9407	18.2618	19.208	17.7994	18.6254	16.824	18.6577	19.2193	20.1927	18.2783	18.1503	17.5806	18.5309	18.839	18.1621	17.0732	16.6128	17.7141	19.3838	18.8983	19.4243	19.1473	18.3631	20.7392	18.7348	18.6147	19.4839	19.2451	18.8461	18.4486	19.0257	19.3043	18.5713	17.9353
ERCC5;BIVM-ERCC5	P28715;A0A087WUH0;R4GMW8;P28715-3	0	-4.34e-08		6	6	6	17.1704	17.5922	17.6469	16.5567	17.0688	17.5424	17.6324	17.3966	16.6072	16.059	15.2366	17.3777	17.685	17.8809	15.8882	18.877	16.8268	16.8089	17.1018	16.6155	16.3043	16.1376	16.0925	15.8315	16.3095	16.0827	15.7416	16.3131	15.9522	16.7516	16.2591	16.3672	17.9596	16.4021	15.9209	16.8412	16.1004	16.4181	16.1435	17.3935	14.6398	16.1434
RBMX2	Q9Y388;A0A087WUI1	0	-4.34e-08		3	3	3	16.6093	16.702	15.5378	15.9674	17.8351	17.5319	16.2673	17.4903	16.7731	15.9211	16.7055	17.9291	16.1827	16.2253	15.8121	16.3989	16.7265	16.9216	17.138	16.3941	17.0393	15.5588	16.9657	16.1976	16.9621	18.2291	16.5005	17.1429	17.5599	16.0335	17.6463	16.7858	18.5105	17.7274	15.5953	14.9968	19.2125	17.7694	18.0518	18.0286	18.4428	17.8713
RPS6KB2;RPS6KB1	Q9UBS0;P23443;P23443-2;E9PIP7;P23443-4;P23443-3;P23443-5	11.9658	39.089	+	2	2	2	29.405	29.0331	29.6077	29.3885	29.7984	29.5912	29.3995	29.9407	29.285	29.048	29.146	29.882	29.3494	29.6862	29.3074	16.3394	12.2321	17.3828	16.329	17.3578	16.9312	16.1917	16.3425	18.1204	17.1206	15.5128	17.6002	16.1167	17.331	11.3589	11.8569	15.5624	14.3464	23.2069	14.9899	16.1713	23.265	21.8301	15.0032	16.689	16.6579	15.2782
ZNF446	Q9NWS9;M0R202;A0A087WUM8;A0A0B4J2G2;A0A0A0MR84	0	-4.34e-08		9	9	9	18.2026	18.3063	16.6942	17.7948	18.0896	16.6961	16.8862	16.5103	16.4201	17.0587	16.8584	17.7157	17.4955	15.5933	16.6881	18.2021	15.5379	17.2431	16.6012	16.5709	15.9229	16.9536	15.161	17.1501	15.6958	16.7936	15.3508	16.2728	16.5049	16.7519	17.5184	16.2926	17.4539	18.482	17.7015	14.9874	18.5984	18.405	18.0268	18.4837	17.9503	19.0997
SLIRP	Q9GZT3;A0A087WUN7;H0YJ40;G3V4X6;G3V2S9;Q9GZT3-2;H0YJW7	0.609334	2.63222		7	7	7	21.8198	22.5061	21.4627	21.218	22.2233	21.9054	22.7917	21.4084	21.9286	22.3126	21.7562	21.1021	21.9112	22.4829	21.3444	19.3573	23.0358	21.8308	22.2732	22.0743	21.5059	21.9996	21.5088	21.5288	21.3495	21.617	21.965	21.3635	21.6166	21.4273	21.5521	21.9829	20.9534	20.1085	20.6365	21.4558	21.2961	21.2127	21.3173	20.59	20.9622	21.0582
S100A9	P06702	5.33424	40.7452	+	3	3	3	21.0414	23.3031	23.0052	22.7568	20.2952	22.5444	21.0817	20.6543	21.4919	22.4378	22.6179	20.7455	22.2257	21.7791	22.5106	17.6362	19.0982	18.5186	18.9396	19.1229	20.0612	18.5231	17.4506	18.6687	17.4277	17.3512	16.0487	16.8565	20.2305	19.5041	18.3812	18.4779	15.711	15.4986	17.6578	15.2202	16.1614	18.1426	17.9515	16.7201	17.4282	17.4168
RPS24	P62847;E7ETK0;A0A087WUS0;P62847-2;P62847-3;P62847-4	-0.181284	0.858324		5	5	5	23.1484	23.0419	22.7716	23.5022	22.5254	22.6892	23.502	23.2355	22.8316	23.0478	23.175	23.2789	22.968	22.4435	22.8388	22.3087	23.8681	23.6658	24.0487	23.8929	23.2512	23.6137	23.7806	23.4509	23.4594	23.2464	23.7562	23.6174	23.804	23.8913	23.8908	24.2063	22.8108	22.8514	23.2147	23.4736	23.5927	23.2495	23.7016	23.2673	23.6009	22.6749
EIF5B	O60841;A0A087WUT6	-0.881237	4.61722		71	71	71	24.895	25.084	25.2169	25.1162	24.9132	25.2428	25.217	25.1188	25.0513	25.2849	25.1678	25.0183	25.1922	25.1112	25.0356	23.5881	24.6334	25.012	24.8331	25.0777	25.0822	25.4336	25.2174	24.7745	25.2057	24.8863	25.1637	25.0462	25.1041	25.3726	24.8733	23.7752	25.1747	25.2548	25.1787	24.472	25.1619	25.327	25.0022	24.9136	25.0294	24.9368
ZFP36L2	A0A087WUU9;P47974	0.264965	0.819358		16	15	16	20.7502	21.5549	21.1012	21.5153	21.0257	20.6886	21.667	20.9922	21.2652	21.9721	21.5654	20.6979	21.0407	21.1992	21.3319	17.0816	20.5794	21.3601	20.3459	21.1014	21.547	21.2379	21.055	20.6314	21.4155	21.4961	20.7233	20.7578	20.5555	21.1305	20.7899	20.1545	20.987	20.7299	20.3306	20.2335	21.2126	20.5403	20.5191	20.5377	20.7502	21.2191
IKBKG	Q9Y6K9;A0A087X0G7;A0A087WUW6;A0A087X1B1;Q9Y6K9-2;C9JN51;C9J2V2	0	-4.34e-08		8	4	8	15.1684	18.7631	17.1685	18.2386	16.8885	18.5208	19.4815	15.5122	18.7229	18.5871	16.8058	16.9305	18.5305	17.6225	17.9283	19.1671	17.8322	17.4768	17.2277	18.2848	15.2064	17.4142	17.6877	16.1386	18.085	17.9755	17.7294	16.7221	17.7486	17.1364	18.1537	18.0711	18.2187	17.77	17.8861	17.6574	17.8125	17.6323	17.2855	16.5974	17.8685	14.5942
MYCBP	Q99417;A0A087WV05	-0.544448	1.04953		8	8	8	17.0839	19.9912	20.2019	19.4795	17.3912	19.5081	17.3611	19.1227	20.2112	19.8963	20.2013	19.8125	19.784	20.1235	19.9952	17.5358	18.8339	19.8933	20.6547	16.9671	20.0478	19.7005	16.6287	19.7415	19.7553	20.0962	18.8999	17.8441	19.8138	19.419	20.2477	20.5062	20.206	19.7042	20.3596	20.4548	20.6142	19.023	20.2151	20.149	20.0207	15.3336
SH3BGRL3	Q9H299;Q5T123;A0A087WV23	0.590169	0.485914		3	3	3	19.1221	18.0441	18.56	19.8326	21.1813	18.7399	19.4223	18.2133	14.8425	19.6831	21.1589	17.3795	21.0098	17.9707	20.8586	16.7022	21.3257	20.7584	22.5492	19.5999	20.5856	19.6345	19.0912	21.4183	21.4728	20.9673	20.1429	19.0432	21.7699	20.2902	21.9808	23.2574	21.0068	17.9736	22.3836	23.3416	22.4632	21.0406	23.0374	20.0625	21.5992	20.2078
MKI67	P46013;A0A087WV66;P46013-2	0	-4.34e-08		25	25	25	17.1048	17.8337	16.8638	18.0108	17.2565	16.1429	19.4439	16.8865	16.7676	18.4118	19.1201	17.7582	18.1979	18.4616	17.4033	16.6076	23.067	20.653	21.5364	20.4727	19.5397	21.0645	20.9141	18.9566	15.2323	16.6431	20.3668	19.6205	20.6016	21.3681	18.3825	19.4206	16.5712	18.9212	18.9425	18.8856	20.5577	13.7966	18.3062	18.4056	19.7954	20.3554
NOP2	P46087;A0A087WV73;P46087-2;P46087-4;P46087-3	-0.5015	0.824847		17	17	17	20.0878	21.0109	20.0124	21.7957	19.2651	17.242	22.4875	21.4549	18.3928	21.8134	22.2385	19.1676	20.5888	20.4968	20.872	19.4759	25.2897	23.797	24.4998	23.8146	22.5202	23.6757	23.8209	22.8394	20.9191	21.6388	23.9388	22.3199	23.9615	23.8076	22.407	20.7015	20.3798	21.7876	21.8192	21.1089	20.7448	18.9721	20.2173	20.5963	19.5863	21.226
MPDU1;HBEBP2BPA	O75352;J3QS48;I3L295;J3KT75;J3QW43;J3QRD5;Q9H3L2;Q1HDL3;A0A087WV81;O75352-2;J3KSI4;I3L1D2;I3L4E0;J3KTK8;J3QQZ4;I3L405;I3L261	0.535693	0.996158		4	4	4	20.0479	19.5584	19.5115	18.5073	19.6256	19.6503	17.0073	19.5341	19.9762	19.7777	18.5172	19.4787	19.3466	16.1227	19.5078	17.1054	18.4504	18.6847	19.0251	19.2258	19.0639	19.1896	19.4592	19.6513	19.6216	19.7641	19.2537	19.2038	19.1299	19.2137	19.228	16.2307	19.084	18.8202	19.6038	18.6516	18.7365	19.2102	19.0799	19.7822	18.7915	18.8159
SMAP2	Q8WU79;A0A087WV97;Q8WU79-3;Q8WU79-2;X6RCC3	0	-4.34e-08		4	4	4	16.7802	17.8325	15.2715	17.4998	16.5259	16.4764	17.3395	19.1011	17.3787	17.087	16.7146	17.3152	16.7936	16.2691	17.7416	16.4385	18.3554	18.1381	17.8228	16.4021	14.8819	17.8117	17.9222	17.7064	16.9647	16.539	18.3621	17.0634	17.6153	17.5722	17.9359	19.69	17.351	17.1933	18.1763	18.1519	16.6433	17.2293	18.0229	17.2914	17.1514	17.2604
SELT	P62341;A0A087WVA1;Q6IAK0	0	-4.34e-08		3	3	3	17.8772	17.4192	16.8312	14.8725	16.815	16.9422	18.3529	18.0398	17.2415	16.8716	16.0675	18.0373	16.7435	16.6434	16.3403	17.5562	18.7944	15.9847	17.0106	16.5071	16.823	19.8585	17.6347	18.3197	16.3893	15.8629	16.4139	16.8258	17.1125	19.5388	17.0076	16.3609	19.8044	19.1401	16.3643	16.5482	19.8657	15.4179	19.6112	17.1059	20.115	20.4136
LENG9	A0A087WVD1	-0.110286	0.168985		10	2	10	19.393	20.8034	20.711	20.4331	20.3963	21.0675	20.321	20.3495	21.0501	20.8843	20.2362	20.0498	21.0361	21.2117	20.2915	16.13	18.3835	20.1484	18.9956	19.813	20.2226	19.6827	18.598	20.0098	19.987	20.0118	18.2754	20.056	19.4217	18.8679	19.8992	17.3749	21.1641	20.1272	20.0221	18.7997	19.5681	20.4496	19.715	20.1944	20.0382	19.7182
MTHFD1L	Q6UB35;A0A087WVM4;B7ZM99	0.255645	0.610158		26	25	25	21.0507	20.4879	19.3723	20.9057	20.9886	19.1544	21.3577	21.0691	19.3728	20.8818	21.191	25.4758	21.2094	19.7026	20.114	17.1718	22.7348	22.1667	22.3054	22.0627	21.6699	21.9057	21.9079	21.7488	21.261	21.0489	21.9877	21.7053	22.0002	22.0558	21.352	19.9082	20.1721	20.8511	20.4136	20.5484	21.0431	20.304	20.6158	20.1915	20.329	20.1598
PHF23	Q9BUL5;Q9BUL5-2;A0A087WVQ2;I3L0Y2;I3L4Q4;Q9BUL5-4;Q9BUL5-3	0	-4.34e-08		4	4	4	16.7977	15.6613	16.7726	15.7328	16.4117	16.1236	15.6394	17.0255	17.269	18.9042	16.3504	19.3122	16.9618	16.0901	17.392	17.7908	17.5134	16.4582	16.1959	17.3129	18.0868	14.7492	17.1238	16.1943	17.3084	16.0173	15.5136	16.6437	15.3177	17.7909	16.3587	15.7535	17.8126	15.1271	17.0542	17.9729	17.3587	17.4364	17.3988	15.6186	17.7157	14.658
CLTC	Q00610;A0A087WVQ6;Q00610-2	0.0680281	0.309413		87	69	87	25.2614	25.1984	25.0714	25.6028	25.3108	25.1652	25.3288	24.9989	25.08	25.4414	25.6587	25.1476	25.3387	25.2505	25.2914	24.5378	26.533	25.97	26.3183	25.8314	25.52	25.8307	25.7914	25.7081	25.3574	25.2953	25.7826	25.3497	26.0494	25.9146	25.6404	26.5886	25.2553	25.3028	25.5458	25.8491	25.6907	25.2704	25.6569	25.0503	25.2689	25.2673
NFKBIE	O00221;A0A087WVX9;Q7LC14	0	-4.34e-08		7	7	7	23.4394	15.6074	19.2536	17.5043	16.7377	17.1939	16.9235	16.2968	15.6789	19.9039	16.1506	24.9698	17.106	20.1387	17.6893	24.7485	19.1797	21.0991	22.7648	24.3762	16.3491	20.0006	19.3447	18.2986	19.7473	15.86	15.4636	17.9422	21.7162	19.5286	17.0493	16.6355	19.0072	20.0227	18.4995	20.6921	21.3021	19.5027	19.2363	21.328	19.8959	20.0791
ALOX5AP	P20292;A0A087WW23	0.822597	1.00296		2	2	2	21.7345	21.4183	21.3507	21.1715	21.6713	21.0216	19.4545	21.045	21.3694	21.6065	22.0643	21.3241	21.4052	21.1211	21.3419	16.7304	23.2211	22.7098	22.4781	22.6436	21.8103	22.4684	22.4511	22.2143	21.8422	21.6172	22.0499	22.2629	22.4078	22.7698	21.9917	22.0536	21.2316	21.3601	21.2927	21.361	22.0945	21.5356	21.2049	21.2019	21.2155	21.0748
SH3GLB1	Q9Y371;A0A087WW40;Q9Y371-2	0	-4.34e-08		9	8	9	17.3159	16.67	15.4585	17.5347	16.0421	16.4364	16.665	17.9497	22.4745	20.8422	22.0735	16.2115	22.5654	17.5566	22.9165	19.4115	19.5276	19.4363	20.0861	22.2535	18.7335	18.6059	16.0086	22.2439	19.1445	20.4113	22.0696	19.4351	20.323	21.7473	20.0615	19.4519	20.0445	19.4235	19.6367	20.5665	20.3978	19.3864	19.8116	20.4258	19.2564	20.5583
EPT1	A0A087WW58;Q9C0D9	0	-4.34e-08		3	3	3	16.2616	16.0578	16.9446	17.0124	18.5939	18.5421	16.2973	17.682	18.2789	18.4741	17.7185	18.7274	16.2797	16.9327	18.1658	17.0862	16.2335	18.323	15.9432	17.8399	14.5513	15.9823	16.2342	18.2791	15.7085	15.3036	16.9706	16.8244	17.8034	17.94	16.5428	17.9666	16.4308	16.4983	16.0892	17.3633	17.1959	16.3006	16.5582	15.4055	14.8824	16.6491
C10orf11	A0A087WWI0;Q9H2I8	0	-4.34e-08		7	7	7	16.8298	16.3602	18.0591	18.0065	16.586	15.8015	17.1728	18.627	17.1356	17.4793	18.881	17.8725	15.8489	16.4647	16.9871	17.1707	19.7184	17.9473	18.6957	18.3884	16.0654	18.5632	18.3236	18.1861	18.2386	16.8029	18.4523	17.0279	18.4386	18.7647	17.8433	15.8779	17.4855	16.8075	16.3132	17.1451	17.6939	17.9648	17.8453	16.271	17.852	18.2737
IQSEC1	A0A087WWK8;Q6DN90;A0A0C4DGT3;Q6DN90-2	-0.815824	1.40401		15	11	11	19.927	18.6684	20.5813	20.872	21.4568	20.0836	21.0685	16.8579	19.0065	17.0242	19.3722	20.652	18.3899	19.7988	19.1706	19.3411	19.9481	19.5815	20.4542	19.8823	20.8639	20.9098	20.9971	20.758	21.185	21.8556	21.5456	21.6275	20.6844	20.9404	21.1518	16.0121	21.4707	21.5238	20.835	21.0279	21.2501	21.227	21.2927	22.0842	21.3853	21.3388
RBM15	Q96T37;A0A087WWP4;Q96T37-4;Q96T37-2;Q96T37-3	-0.172917	0.226734		15	12	12	16.1941	18.368	18.7834	18.1437	15.6979	18.5126	19.5956	16.6977	18.0983	17.4896	18.8086	16.5383	18.2724	18.4609	18.293	17.1873	20.8503	19.0149	19.5607	18.4777	18.8415	19.3764	19.5541	18.7069	18.3814	19.0111	19.2208	16.9493	19.9254	19.3093	18.9971	15.3767	18.8669	17.9616	18.1777	18.5302	19.1376	18.4852	19.1922	18.003	18.8057	18.6442
RSBN1	Q5VWQ0;A0A087WWP8;A0A0C4DGT8;A0A0C4DH79;Q5VWQ0-4	0.332622	1.03056		14	12	14	22.8587	22.8426	23.1802	23.0246	23.2741	22.6284	22.8754	23.2724	22.3809	23.1164	23.5171	23.5577	23.1492	22.7839	22.9883	18.9236	21.1853	21.416	21.6511	23.0348	21.5149	21.216	22.2618	22.2576	21.8194	21.9416	22.5731	20.2804	21.6014	21.6154	22.4929	17.1678	22.3198	22.7272	22.3545	23.674	22.2696	22.5529	23.0754	23.3612	22.9277	22.4387
THOC1	Q96FV9;A0A087WWS1;R4GMN4;Q96FV9-2	0	-4.34e-08		12	12	12	18.5124	17.8501	15.3718	18.3611	18.0217	15.3599	16.3123	17.3451	17.2368	18.0919	18.6136	18.312	16.054	15.3816	16.8382	17.9277	23.5446	16.1395	18.6811	19.0969	18.2887	18.7844	18.9894	18.8095	16.5484	18.0041	18.8851	20.8376	20.3957	19.4404	18.018	16.5243	19.0545	19.6454	19.4754	19.6072	19.8363	19.8834	19.9156	19.5939	19.8012	19.2826
ADD3	Q9UEY8;A0A087WX08;Q9UEY8-2	1.11797	2.71165		8	8	8	19.7157	19.4143	20.2129	19.908	20.0422	20.2505	20.2731	20.3813	20.3812	20.0525	20.2271	20.1723	20.3756	20.201	20.3196	18.6669	20.2934	19.8246	20.0693	20.4277	18.3319	18.9225	19.2355	16.7361	16.6646	16.2364	17.5089	21.5344	19.9178	19.1815	18.3704	19.0789	20.0572	20.7169	19.4751	19.2731	20.8344	20.3007	20.7764	20.06	21.6	13.9274
TARDBP	Q13148;A0A087WX29;B1AKP7;G3V162;A0A087X260;A0A087WYY0;K7EJM5;K7EN94	-0.0610979	0.114181		11	10	11	21.766	20.8495	19.9376	21.2566	21.8838	20.7034	22.3244	21.132	20.7509	21.5098	22.0863	21.462	20.9496	20.8984	21.3004	16.749	23.3173	22.1227	22.1581	21.7124	21.4612	21.7506	21.9425	21.6513	20.7763	21.0036	22.0357	21.1274	22.2968	21.936	21.9492	23.4593	21.9238	21.6179	22.2332	22.9289	22.206	21.5925	22.1138	21.9547	22.489	22.0958
RAB44	A0A087WXI0;Q7Z6P3	-0.210855	1.47208		39	39	39	22.8062	23.4786	23.5703	23.5256	22.5594	23.5653	23.7594	23.078	23.7919	23.7036	23.3215	23.1833	24.0941	23.8245	23.6604	22.802	22.5978	23.2787	22.2123	22.2825	23.3048	23.2723	23.0187	22.8713	23.6563	23.5255	22.7897	22.7512	22.5771	23.2717	23.1822	22.8559	23.8303	23.4874	23.4835	23.075	23.5957	23.3753	23.294	23.5599	23.297	23.6155
S100A8	P05109	4.11435	40.9694	+	4	4	4	20.4865	20.7657	20.5745	21.6912	20.639	19.1229	20.9906	19.6344	19.0672	20.4419	20.5296	19.3891	20.6485	20.2611	19.806	17.6519	15.7782	17.6061	16.4705	17.3038	14.874	16.0981	16.9336	15.8316	17.0694	16.5638	16.7746	17.797	16.2724	17.1093	18.0951	18.0532	16.5209	17.1614	16.2331	17.8779	16.3412	15.9004	15.929	17.0556	15.9982	16.0865
RPL17;RPL17-C18orf32	P18621;A0A087WXM6;J3QQT2;J3KRX5;A0A0A6YYL6;P18621-3;J3QLC8;A0A0A0MRF8;P18621-2;J3KRB3;A0A087WWH0;J3QS96	-0.361978	3.54136		13	13	13	23.0381	23.1871	23.1664	23.4886	22.9303	23.0827	24.0307	23.351	22.9522	23.3991	23.8239	23.6013	23.5258	23.3232	23.4261	22.7999	24.7349	24.0273	24.237	23.7314	23.4624	24.0468	23.8798	23.6765	23.2503	23.4313	24.0799	23.6865	24.0483	23.982	23.905	24.1847	23.6438	23.1009	23.6383	23.9454	23.2887	23.5212	23.5443	23.5662	23.3664	23.2673
RNASEH2B	Q5TBB1;A0A087WXR7;A0A087WZJ6;Q5TBB1-2	1.97998	2.06047		7	7	7	21.4286	16.5676	20.6145	21.9119	21.6611	21.7698	21.9926	21.9281	15.9568	21.9561	21.6034	17.9729	17.2669	17.8781	21.8632	17.7111	23.8001	21.7999	22.7622	21.9306	21.1721	22.2077	22.0268	21.7283	21.1911	16.5395	21.8022	16.3014	21.6286	21.9632	21.179	22.3235	21.5971	21.47	21.5343	22.3345	21.4721	15.2297	21.8014	21.3782	20.9599	21.0224
ASNA1	O43681;A0A087WXS7	-0.0710158	0.220183		13	13	13	21.6868	21.4117	21.64	21.887	21.4115	21.0874	21.9701	21.053	21.1641	21.873	22.0763	21.2112	21.7589	21.5663	21.8908	20.3283	22.7277	22.158	22.9551	22.2761	21.991	22.3908	22.2484	22.2445	22.1219	21.9415	22.223	22.1136	22.453	22.5288	22.2712	22.5014	21.9225	21.4872	22.206	21.67	22.4632	21.5852	22.009	21.451	21.8623	21.6335
RMND1	Q9NWS8;A0A087WXU0;Q9NWS8-2;Q5SZ82	0	-4.34e-08		4	4	4	17.4588	15.9556	16.2142	16.9924	16.5274	17.2496	16.0468	16.6743	15.6428	16.6691	16.2707	18.9333	16.4042	17.4038	17.9613	18.4229	19.2592	16.2742	19.104	17.088	17.9413	18.2412	15.5464	15.8333	16.5561	17.1875	16.4144	15.6813	18.7215	18.7714	15.9723	19.0384	18.3383	18.757	18.442	20.0477	16.4483	15.687	16.063	14.6706	16.2598	18.3447
YTHDF2	Q9Y5A9;A0A087WXZ3;Q9Y5A9-2	0.0312944	0.0538924		13	10	13	20.683	20.1573	19.6531	20.8528	19.3956	20.3047	20.5438	20.2655	20.0908	20.3329	19.7323	19.75	20.0037	20.577	20.4422	16.2675	20.6164	20.406	20.3784	19.5098	20.109	19.8938	19.0307	20.1875	20.0267	19.9848	19.293	20.6972	20.2436	19.6864	18.8747	21.4079	20.261	19.5026	20.3235	20.8106	21.1909	19.8033	20.7801	20.7543	20.6488	20.5642
MYO5A	Q9Y4I1;A0A087WY00;G3V394;F8WE88;F8W6H6;Q9Y4I1-2;Q9Y4I1-3	0.705958	0.890572		8	8	8	17.093	19.6019	20.5143	19.0785	17.0952	19.0628	20.2626	16.5514	19.4384	19.4573	19.5284	21.2015	19.4892	19.7318	19.4616	18.8075	19.6032	19.9317	20.1233	17.4284	18.1587	18.3459	20.2503	18.7708	18.5942	16.4526	20.3583	17.0789	18.1933	19.8327	19.107	18.328	19.2065	18.9043	19.9966	20.1933	19.5222	19.0765	18.7564	19.2645	18.3577	19.5602
VTA1	Q9NP79;A0A087WY55;Q5TGM0;Q9NP79-2	1.20178	2.15422		6	6	6	20.7156	17.9245	15.5222	20.5596	21.7231	16.0004	21.4194	16.0606	18.6342	16.7725	21.138	20.3841	18.8163	17.4809	21.2135	17.2345	19.4738	19.5267	20.6087	19.8383	19.6408	19.3409	19.9542	19.8026	16.0573	19.2896	20.6056	20.5544	19.7344	20.2266	17.5711	18.8573	17.8379	17.5128	18.3114	19.6181	19.0566	16.9465	19.6555	18.8381	19.1635	17.7984
AP2M1	Q96CW1;Q96CW1-2;A0A087WY71;E9PFW3;C9JJ47;C9JGT8	0.868293	4.79948		22	22	22	24.2963	24.9514	24.4855	24.6319	24.8386	25.1184	24.5541	25.0288	24.9704	24.7525	24.4711	24.7616	24.7508	24.693	24.6283	24.8914	22.9688	24.2622	23.6673	24.3605	24.7213	24.4425	24.4669	24.7181	24.8048	24.7855	24.343	25.0095	24.2704	24.3066	24.6659	21.6076	24.3846	24.55	24.0637	24.731	24.2859	24.4978	24.5162	24.8679	24.3621	24.5428
UBE2D3;UBE2D2	P61077;P61077-3;A0A087WY85;P61077-2;P62837;D6RA11;H9KV45;A0A0A0MQU3	0	-4.34e-08		3	1	3	16.4242	15.3198	17.3054	18.8432	18.5179	17.1892	19.6188	17.5232	15.453	18.1522	19.2505	17.1076	15.9953	18.3325	16.1901	17.9821	17.0343	16.6598	16.2357	17.0698	18.5225	16.6619	19.2139	17.1419	18.4878	15.9811	15.5381	17.0908	16.0453	17.6553	15.8687	20.5609	19.4274	15.9697	17.1391	18.5935	17.4282	17.3871	17.9364	19.1666	15.5869	15.4911
JAGN1	Q8N5M9;A0A087WY88	0	-4.34e-08		2	2	2	16.855	19.8851	17.8678	17.2199	17.3981	17.1299	18.2199	16.3701	17.6657	17.4278	17.1181	16.2603	16.0583	15.9802	16.5841	16.3799	17.182	17.2975	16.3442	16.2004	17.0474	17.005	16.1747	17.7715	16.2299	15.8243	17.8115	16.9788	15.998	15.4167	15.6957	18.4537	16.0809	17.9995	17.9185	15.6592	17.7245	15.6381	17.4179	18.4616	15.8028	17.5776
SLC6A6	P31641;C9JPV1;A0A087WYN0;A0A087WY96;P31641-2	0	-4.34e-08		2	2	2	16.2446	16.4523	17.7312	16.8508	16.8199	17.0466	17.1331	16.1892	17.7945	16.3973	17.9296	15.916	15.9398	17.7498	15.4421	17.4746	15.9108	17.8602	17.8952	17.2388	15.92	17.8175	15.7332	17.6763	17.273	16.2941	16.2654	16.7458	16.8066	17.2676	16.9697	16.7042	15.266	16.173	16.8719	15.4076	15.0478	15.32	15.5858	15.8145	16.2656	15.4893
STOML2	Q9UJZ1;A0A087WYB4;Q9UJZ1-2	-1.01609	5.85467		11	11	11	20.2873	19.8523	18.33	21.1653	17.3661	18.5808	21.828	16.4615	20.0109	19.6785	20.5479	16.3029	19.9179	20.6019	19.5765	20.3776	22.6426	21.336	21.6383	21.2269	20.4735	21.1757	21.0992	20.6183	20.0567	19.9153	21.2633	20.2797	21.7223	21.0011	20.6895	21.3898	20.4512	19.8738	20.5428	20.9672	20.4818	19.8552	20.5803	20.0515	20.3468	20.6328
TAP2	Q03519;A0A087WYD6;X5CMH5;A0A0G2JLV0;Q03519-2	0.262895	0.368239		13	1	13	20.2485	20.4861	19.9462	19.7802	19.553	19.5508	20.1932	20.1132	19.6472	20.1507	20.1188	15.9999	19.6191	19.7857	20.0606	17.9243	21.532	20.4297	20.4378	20.1752	19.8664	20.4026	20.3134	20.093	20.0858	19.8908	20.0125	20.1814	20.4957	20.4281	19.5364	20.1264	19.5511	19.7238	19.9492	19.9431	19.5745	19.6217	19.6758	19.9468	20.1745	20.2853
FAM21C;FAM21A	Q9Y4E1;Q641Q2;A0A087WYF6;F8W7U3;J3KP36;E7ESD2;A0A0A0MR88;A0A096LPC5;Q9Y4E1-5;Q9Y4E1-3;Q9Y4E1-6;Q9Y4E1-2;Q9Y4E1-4;Q641Q2-2	0	-4.34e-08		6	6	6	17.689	17.2082	18.6591	16.9995	17.7314	16.8543	17.8456	18.1693	16.0786	16.7051	17.1577	17.7464	15.9427	17.583	15.6708	17.4994	17.8495	17.7543	17.9698	17.7811	17.0865	18.6182	18.3526	16.5905	15.4276	17.8299	18.1001	17.4162	15.5009	18.2159	17.5147	17.9483	15.8406	16.5037	16.3848	15.3085	17.4514	15.9288	16.9515	16.8438	17.2553	17.1819
MED6	O75586;G3V4A5;A0A087WYL7;O75586-2	0	-4.34e-08		7	7	7	16.447	20.7538	17.3485	17.2913	16.6346	16.5286	17.0395	17.54	16.6788	17.0182	16.8079	17.8189	18.3589	15.0607	17.591	17.8957	19.7775	21.4667	21.3162	21.4613	20.9252	21.2907	21.14	22.1427	22.5568	21.5165	22.2888	20.7631	21.0787	22.2393	22.5635	15.7413	19.1008	19.3968	18.5309	18.0083	18.6556	18.4831	18.9051	18.8028	19.1568	18.7872
SIRT2	Q8IXJ6;Q8IXJ6-2;A0A087WYM3;Q8IXJ6-3;A0A0A0MRF5;E7EWX6;Q8IXJ6-4;B5MCS1;Q8IXJ6-5;F8WCF4;C9JZQ0	-0.6626	1.47126		9	9	9	19.4992	18.6316	17.1092	18.3956	19.3459	18.8664	19.1752	18.6712	17.6305	19.2298	19.3653	16.6121	18.6522	20.8757	19.1733	16.9267	19.7589	19.9898	19.3114	17.1553	19.3486	19.4207	18.4573	19.4762	20.0119	18.913	18.4614	16.7275	20.199	19.4989	19.4109	21.5185	20.3989	19.2025	21.3322	21.0101	20.5089	19.4189	20.3709	20.3228	19.7776	19.929
KIAA0586	Q9BVV6;Q9BVV6-2;G3V2T5;A0A087WYM5;Q9BVV6-4;Q9BVV6-3	0	-4.34e-08		3	3	3	16.9042	16.1298	15.3415	15.5708	17.3855	15.9832	16.9318	16.6548	15.2549	16.4435	16.4046	17.6425	16.0355	16.0733	16.64	16.0079	17.8709	17.2724	18.0966	17.0314	16.7989	16.886	17.0228	16.7969	16.9978	16.0413	18.0855	16.6974	16.7494	15.6959	16.7626	15.9223	16.4408	16.999	15.7382	16.6934	17.3386	15.1114	15.4073	14.983	18.8747	17.5483
DHX29	Q7Z478;A0A087WYN9	0	-4.34e-08		14	13	14	16.5526	22.3395	22.8253	22.0573	17.0583	17.1892	16.2343	16.9149	16.8835	22.5056	22.2375	17.5616	22.1593	21.6982	22.0308	16.8032	23.9453	22.2158	23.3915	23.0507	21.8905	21.8115	17.5184	16.5725	21.4257	16.052	23.1128	16.2229	22.5813	21.6527	16.9205	17.6235	22.409	22.3994	22.0017	21.6275	21.3255	22.0606	22.1663	21.8985	22.6029	21.8876
SELH;C11orf31	Q8IZQ5;H0YE28;A0A087WYP2	0.890005	3.19071		4	4	4	20.1148	19.762	19.2071	19.2314	17.3138	19.2212	19.7376	19.7927	19.2179	18.987	19.0712	19.8909	18.8014	18.8538	19.158	18.1041	18.8758	18.6142	18.8837	19.1402	17.8806	18.6512	19.3406	18.6065	18.0813	18.0237	19.0306	19.1573	18.4541	18.4972	18.7067	16.6127	15.205	19.102	18.7147	19.0462	19.3532	19.1419	18.3897	19.1012	18.6689	18.7055
SRP19	P09132;A0A087WYR0	0	-4.34e-08		5	5	5	18.0792	16.7585	15.9859	18.4711	17.0639	17.1439	18.1507	16.472	17.332	17.6745	18.0577	17.3185	17.5379	16.6751	16.5727	17.2453	18.6654	17.6149	17.553	15.9904	17.24	17.9605	17.5317	16.1812	16.9065	17.2379	17.9079	16.3657	18.0929	18.2133	16.2773	18.1166	17.9498	18.0203	17.9507	18.3333	18.2223	17.1139	17.1495	17.4482	17.63	18.1638
PTGES3	Q15185;A0A087WYT3;Q15185-3;Q15185-4	-0.384241	0.805727		7	7	7	21.8149	20.8143	21.1355	21.5873	21.1385	19.8136	22.2407	17.7944	18.1944	21.1631	22.1292	21.3842	20.9582	20.8717	21.3323	20.5223	23.5168	22.1501	22.481	21.8736	21.482	22.5582	22.4039	21.6189	19.9926	19.9392	22.6911	22.1853	22.866	22.4846	22.0599	24.1176	21.8967	21.351	22.4485	22.9561	21.9878	20.9822	22.2617	21.4278	21.7654	21.2486
SNX9	Q9Y5X1;A0A087WYU1	0	-4.34e-08		6	6	6	17.9909	17.5953	16.2059	16.5427	16.995	15.6358	19.1734	17.8362	16.9777	17.0005	18.4847	15.7817	16.5269	15.7246	17.2235	17.1729	18.7028	18.8368	15.7535	16.143	17.1348	19.3094	16.6136	16.9109	19.1953	19.0805	16.4518	17.5249	18.7675	19.2616	17.6694	15.5032	17.2798	18.735	17.4935	17.9948	18.7472	18.3401	18.9369	18.8047	18.5069	18.9108
NKTR	P30414;A0A087WYW3	0	-4.34e-08		3	3	3	17.9626	16.3986	16.2115	16.9044	15.3374	20.8905	15.856	16.9998	17.9077	16.8476	22.7508	16.583	22.3671	20.9444	22.5773	21.1324	20.4486	15.4014	16.7986	18.5914	16.9292	16.7399	19.7404	16.9333	16.0112	16.0948	14.0664	17.6077	17.0388	19.8431	16.7741	25.5188	23.1477	20.3751	20.8392	23.4445	21.8863	20.1963	23.1668	21.3123	21.7947	20.2866
RAVER1	A0A087WZ13;E9PAU2;Q8IY67-2	-0.0300114	0.0608316		34	17	34	23.6001	25.0481	25.0187	24.9548	24.4704	25.1563	25.179	25.1118	25.2676	24.9832	24.9574	24.6338	25.2149	25.3552	24.938	25.2138	24.7959	25.4197	25.1276	25.2112	25.9641	25.7118	25.5698	25.4594	25.7112	25.4746	25.4698	25.0518	25.4826	25.4994	25.7755	24.6676	25.0854	24.8168	25.0407	25.0492	25.0248	25.4289	25.1161	25.4266	24.7759	24.7044
PLEKHA2	A0A087WZ32;A8K727;Q9HB19;A0A087X038	0	-4.34e-08		12	12	12	17.425	18.5287	18.7608	19.76	18.1907	16.2519	20.3328	17.5907	20.0055	20.5763	20.3741	16.9319	19.5224	19.4377	16.1327	15.7329	20.9141	19.9614	20.2028	19.9263	20.4049	20.6275	20.1889	20.2239	20.718	20.2066	20.0967	20.5397	19.993	20.3651	20.0933	19.3655	19.3199	20.0122	16.3132	16.5656	18.6778	16.4443	17.1569	15.0257	16.4054	19.0124
KRR1	Q13601;A0A087WZC7;Q13601-2	0	-4.34e-08		5	5	5	17.896	19.8018	19.4096	19.0331	15.449	19.5045	20.1939	17.8227	15.8049	18.7244	19.4922	17.319	19.4165	16.0745	18.4277	16.5306	22.9859	21.2733	21.3082	21.7484	20.3276	21.0344	21.2653	19.7722	18.8673	18.386	21.1987	18.4686	21.6328	21.6004	19.7864	16.5445	18.1544	20.2344	19.0173	17.9205	17.6883	18.1003	17.8473	18.3875	17.5848	18.3304
KIR3DX1	Q9H7L2;A0A087WZE3	0.131041	0.139066		4	4	4	17.5172	19.6157	19.8921	19.2458	19.6398	19.5849	19.8281	19.6307	19.7158	19.5113	19.1953	20.0156	19.6603	19.8664	19.2182	21.1069	18.4809	19.6937	19.0547	19.5394	21.0127	20.8573	20.7877	21.0595	20.8363	20.8905	20.7556	21.2651	20.5338	20.777	20.6432	15.9264	19.3542	19.6927	18.9286	18.8875	18.6868	19.8853	18.7538	19.6094	19.0761	19.0003
MARCKS	P29966;A0A087WZH7	-1.13254	4.93654		13	13	13	20.4288	20.7303	20.2269	21.2932	16.3237	20.713	20.5493	17.4142	21.1421	21.3369	20.9709	20.3605	21.2657	20.6188	21.2955	18.094	20.2427	20.5146	21.3747	16.7389	20.4943	20.0543	17.9354	20.7965	21.0928	20.5943	18.4782	19.2175	20.91	20.0458	21.2537	23.5591	21.9569	20.4685	22.1003	22.8175	22.097	21.1713	22.5283	22.2152	21.8336	21.9725
RNASET2	O00584;D6RHI9;A0A087WZM2;D6REQ6;H0YAE9	-0.648372	2.59707		14	14	14	21.1863	21.0991	21.1824	20.8002	21.3447	21.6652	20.8487	21.4333	21.3997	20.9103	21.331	21.2082	21.4478	20.9663	21.605	17.2701	18.1202	19.0183	20.798	18.463	20.6575	20.1431	19.3034	20.219	21.1755	20.8457	18.851	20.4628	20.2532	20.6269	20.6907	22.5455	22.0071	21.6741	22.0184	22.1622	22.6626	21.986	22.0925	21.2892	22.4349	21.5652
IDH3B	O43837;A0A087WZN1;O43837-2;A0A087X2E5	-0.118517	0.491627		23	23	23	22.7367	22.5096	21.5188	22.624	22.8069	22.4062	23.2158	22.0983	22.5349	22.7719	23.3424	21.7057	22.6948	22.5722	22.7505	20.6991	23.9939	23.4467	23.6301	23.1699	22.7542	23.2551	23.1086	22.9754	22.7363	22.6252	23.1316	22.6266	23.2361	23.0323	22.7021	23.5616	21.8349	21.997	22.3768	22.5922	22.1096	21.0898	22.1353	21.4071	21.514	21.2944
METTL7B	Q6UX53;A0A087WZT2	0	-4.34e-08		3	3	3	17.0712	17.0629	17.6167	17.141	18.7557	16.2984	17.5395	17.3409	16.5209	18.8357	18.6461	17.1029	16.748	16.883	17.1247	17.8326	18.0229	16.4418	17.0001	16.4418	15.9386	15.4276	18.1885	16.2168	16.3188	15.7817	17.522	17.2702	16.7407	15.98	17.0693	17.378	15.2813	13.4899	15.919	17.1143	18.2665	15.4158	17.1624	18.18	18.7603	16.1492
PPIP5K2	O43314;A0A087WZV0;O43314-2;D6RBU4	0	-4.34e-08		28	14	28	16.0395	16.564	16.3569	16.8856	18.0008	16.8962	19.2989	16.7686	15.545	19.2621	18.8178	22.1486	20.6308	15.827	20.7574	17.1689	19.2872	19.5387	19.9389	18.8774	19.0752	20.5953	19.3459	17.0209	17.7416	19.0076	15.9588	15.4502	19.3909	19.9615	15.87	19.0509	18.9024	19.9408	18.8076	19.269	20.051	19.7113	19.5067	19.6503	19.1251	15.7384
HNRNPAB	Q99729-3;Q99729-2;D6R9P3;D6RD18;D6RBZ0;A0A087WZV1	0.762846	1.13472		13	2	13	22.6598	22.7075	21.4674	23.5976	22.9368	21.6113	21.665	22.8322	22.1451	21.6272	22.3469	23.1397	22.2931	21.3679	22.4674	22.1282	22.2425	22.2348	22.3017	22.66	21.7398	23.3499	23.5823	21.8755	23.4256	23.169	23.6047	21.7307	23.2646	23.7898	22.4044	23.0279	23.6793	23.9863	23.5199	23.3392	23.8537	24.0844	23.8413	23.4297	23.8362	23.4228
SBDS	Q9Y3A5;A0A087X020	0.126616	0.173925		15	15	15	20.4657	19.2486	19.818	21.1747	20.7179	19.6962	21.8932	19.8355	19.8786	20.9994	21.5075	18.8849	20.9542	20.2069	20.7697	18.8558	23.4684	21.5154	23.1817	21.7616	20.785	21.6755	21.862	21.5343	20.5955	20.1269	21.7697	21.8572	22.2499	22.3805	21.3609	22.7138	20.9592	21.1621	21.1993	22.0041	22.0618	20.8242	21.862	19.561	21.1059	20.9489
CTSH	P09668;A0A087X0D5;E9PKT6	1.23101	1.86587		6	6	6	22.3096	21.2933	21.6912	20.8203	22.1266	22.3621	21.1459	22.1761	21.4325	21.8353	21.8832	21.6411	17.1936	21.7575	17.4869	19.3306	19.426	20.1898	20.793	20.9628	19.7404	20.9977	20.4087	21.3326	20.6604	21.0654	21.0333	21.5221	20.8925	20.4259	21.5091	20.5489	21.6457	21.1386	21.4459	22.166	21.5972	21.8509	22.5862	22.5187	21.573	21.4152
RAD54B	Q9Y620;A0A087X0H2	0	-4.34e-08		6	6	6	17.4856	16.6073	16.3178	16.1772	16.1744	16.8016	16.5151	17.92	16.5027	16.9485	16.3636	15.1952	16.417	16.7152	16.9617	16.8264	18.798	17.7169	17.2725	17.4001	17.8843	16.5186	18.6901	16.6165	16.7287	14.7652	16.6238	15.9044	16.059	17.5445	15.961	14.9856	17.0333	15.2369	16.5248	17.5968	16.9032	14.9842	17.3517	15.3137	15.2681	17.8025
RBM26	Q5T8P6;Q5T8P6-3;A0A087X0H9;Q5T8P6-2;Q5T8P6-6;Q5T8P6-5;Q5T8P6-4	0	-4.34e-08		10	8	8	15.2274	18.3805	18.8181	18.6268	16.6788	16.2213	19.367	17.0729	17.7835	18.2546	18.8905	16.7203	18.9567	16.6012	19.0267	16.9481	20.3427	19.5607	19.7267	19.5807	19.6044	19.8819	19.5737	18.356	18.8557	19.3046	19.6839	18.9054	19.6629	19.9496	19.0492	20.6619	18.0672	18.3778	18.0748	19.0436	18.5381	18.3292	18.3699	19.6092	17.8737	18.3789
SLC4A1AP	A0A087X0M4	-0.107919	0.332601		62	3	62	26.5891	27.2149	26.9944	26.9743	26.9309	27.0882	27.0141	27.0456	26.9832	26.9674	26.8249	27.1218	27.019	27.2141	27.0169	26.5688	25.167	26.736	25.7973	26.4344	26.9033	26.6207	26.9968	26.9121	27.1173	27.1229	26.8651	26.8873	26.4448	26.5109	27.0354	21.403	27.1748	26.9638	26.7744	26.6846	26.7358	27.0466	26.8496	27.4619	26.8815	26.8389
YTHDF3	Q7Z739;A0A087X0Q1;A0A024R7W5;A0A087WY31	0	-4.34e-08		10	5	7	18.5077	18.2565	18.6447	18.3854	16.8229	19.3662	16.9872	17.3523	17.5921	18.4786	19.0293	17.9747	15.2535	16.4127	16.4185	16.9281	20.0767	18.8288	18.8201	18.8498	18.3575	19.3788	19.2187	18.8105	15.6657	15.9964	19.0743	16.3852	18.9508	19.1114	18.5766	20.1446	18.5722	17.634	18.6923	19.03	18.2298	18.8291	18.3882	18.3941	18.6939	18.345
SNX12	Q9UMY4;A0A087X0R6;Q9UMY4-2;Q9UMY4-3	0	-4.34e-08		9	7	7	18.2123	17.6059	16.8695	18.2971	16.9578	17.4537	18.9483	16.2058	17.0748	17.5491	18.6281	16.2484	17.7979	17.6011	18.4003	19.4215	18.9559	18.0561	19.517	18.4037	17.6783	18.1436	18.6928	18.1305	17.4036	16.8628	18.7429	17.9957	18.9341	18.4128	18.2203	19.7876	17.0935	17.2742	17.9081	20.6088	20.1162	16.8326	19.3223	17.6472	18.3048	18.285
COL6A1	P12109;A0A087X0S5	0	-4.34e-08		3	3	3	17.6352	16.1876	17.1866	16.0697	17.1229	16.9479	16.5176	17.5517	17.9738	16.5057	16.5572	17.9056	18.0975	15.9938	16.4006	16.708	17.7575	17.0583	17.2499	17.8144	15.9862	17.1045	16.9888	16.2954	16.6643	15.9657	16.4377	16.7101	16.8038	16.5046	16.3123	16.0405	16.2086	14.497	16.1817	17.1496	16.1611	15.3653	15.8604	14.9862	16.087	15.7582
OAS2	P29728;A0A087X0V5;P29728-2	1.61013	2.2594		17	14	17	21.3384	19.4034	19.043	19.8206	20.2748	19.9572	21.5304	21.1882	20.7762	20.2411	21.5446	21.0985	19.5701	20.2134	21.0519	17.8392	20.5448	20.2575	19.8588	19.7601	19.7966	19.6932	19.2244	19.817	19.5777	19.3619	18.4161	20.5763	19.8774	21.2308	19.6466	19.4857	19.3935	19.7158	19.0513	19.6268	19.1455	19.4843	19.742	19.7312	18.855	18.7836
RELA	Q04206;Q2TAM5;E9PKH5;A0A087X0W8;Q04206-2;Q04206-3;E9PKV4;A0A087WVP0;E9PI38;E9PQS6	0	-4.34e-08		11	2	11	18.5325	17.1911	17.5045	17.166	17.6211	16.7482	17.2763	17.4614	17.1076	16.8218	18.2574	18.2835	17.324	17.7006	15.9805	19.8817	21.7621	19.6569	20.497	18.9753	17.9264	20.3005	20.2783	15.4375	18.0286	17.3935	20.2147	17.2768	18.8488	20.0271	18.1227	20.0141	16.7463	17.7597	18.316	18.4141	16.682	18.079	17.9706	18.1664	16.7382	16.9482
NOMO1	Q15155;A0A0G2JN29;A0A087X117;A0A0G2JP90;A0A087WW46	0.347833	1.31795		25	1	25	21.1041	21.3383	21.2112	21.9885	21.9989	21.8158	22.2177	20.4594	21.7752	21.9654	21.9943	21.4893	21.5682	20.6927	21.705	21.957	22.7391	22.3426	22.5802	22.7774	21.6668	22.2416	22.0011	22.1837	21.8199	21.7196	22.1205	21.5352	22.3682	22.1808	21.9785	22.6719	21.846	21.877	22.1762	22.0483	22.4999	21.6358	22.1331	21.6252	22.1196	21.5133
UNC5C	O95185;A0A087X152;E0CX15	0	-4.34e-08		14	13	14	16.8727	17.0359	16.8739	16.8349	16.9272	18.0185	15.9465	17.2344	15.501	16.8811	17.3684	17.2255	17.0528	17.3321	15.7059	16.8904	15.5992	17.2057	17.8611	16.0105	17.445	17.266	16.5806	16.0418	16.8005	15.2484	16.5839	16.1855	16.267	16.9115	17.133	16.1982	19.7113	15.4941	18.4156	16.2828	14.6677	18.9565	18.4184	18.2579	18.6946	15.4511
RAB18	Q9NP72;A0A087X163;Q9NP72-2;Q5W0J0;H0Y6T8;Q9NP72-3	0.250732	0.540752		8	8	8	20.5686	19.9211	19.6891	19.9276	20.4867	19.8879	19.1869	20.115	20.1957	19.7909	20.3607	19.8057	19.9069	19.9116	20.1655	20.199	20.8803	20.1453	20.3368	20.464	19.7359	20.3082	20.1217	20.8217	20.0427	19.9672	20.4846	20.49	20.1928	20.4226	19.9927	20.7083	19.7738	19.6082	19.8453	20.18	20.4158	19.4139	19.893	20.1062	19.5496	20.2369
BIN2	Q9UBW5;S4R418;F5H0W4;A0A0A0MT10;A0A087X188;Q9UBW5-2	0	-4.34e-08		4	4	4	16.8101	17.5925	17.357	16.6036	17.0413	16.5412	17.7297	15.7772	16.9248	16.5544	16.8962	16.8409	15.8993	16.6382	16.6347	17.9574	15.2973	16.6683	16.7698	16.1091	15.1845	15.9391	16.3584	16.5959	16.1443	15.6802	15.8389	17.7738	16.5416	16.67	17.5347	17.7387	14.6567	17.8967	17.5288	19.2801	18.4842	15.484	17.9835	15.3287	18.0738	17.7944
44454	O60613;A0A087X1G7;A0A0B4J1S4	0	-4.34e-08		6	6	6	16.3552	18.421	16.004	17.4612	17.063	19.5984	16.7424	15.4395	17.3638	17.3717	14.7415	17.7802	19.0371	15.8992	17.2101	17.6764	16.3357	16.518	16.66	16.7615	16.1828	17.0368	15.8544	18.1655	17.0178	15.3832	16.6854	17.2156	17.2034	16.3514	18.3109	19.3569	18.7098	18.0405	18.8757	18.5076	18.8188	18.441	19.009	18.3139	19.4344	18.206
LYPLA1	O75608;A0A087X1K9;O75608-2;E5RGR0;B4DP64	0	-4.34e-08		5	5	5	16.9357	18.0399	17.2295	18.7058	19.3902	15.9202	19.2137	18.2539	18.2815	18.5548	19.1201	16.2418	17.0704	18.4668	18.4064	18.2331	20.7153	18.3697	20.6501	19.5762	18.099	17.8532	19.5515	19.1955	16.0315	16.6576	18.1749	19.5587	19.5558	20.5694	18.7856	21.1235	20.0295	19.6062	20.1259	20.6934	20.8469	19.7413	20.1893	20.2348	19.5594	19.6277
CEBPZ	Q03701;A0A087X1N2	0.798087	1.20293		16	16	16	18.0833	16.6081	16.7115	17.5892	17.4481	15.8298	17.9601	17.8908	16.753	17.7	18.0038	17.6042	17.025	17.5024	17.3834	16.2504	24.7888	21.8281	22.2536	22.292	20.5346	22.9818	22.6676	21.1063	15.9837	17.4068	22.5133	18.2547	23.2495	23.3246	21.2165	17.2471	16.7979	19.1593	15.7237	16.1535	16.4522	15.1932	16.2979	15.9925	15.4154	16.8874
TRIM24	O15164;A0A087X1V3;O15164-2	-0.303513	0.524924		12	11	11	20.1495	19.1646	19.2373	19.17	18.2312	19.1902	20.2016	15.3601	19.3826	19.0531	19.0764	17.7655	16.6334	19.0202	19.0506	17.8642	20.3552	20.6065	19.6975	19.9186	19.6267	19.8565	19.5833	18.7833	17.4084	18.8858	19.6582	18.6594	20.0563	20.0872	16.5173	18.3287	20.1442	19.0013	18.3373	19.156	18.9529	18.8582	18.8628	15.5489	19.5326	18.2016
TUBGCP5	Q96RT8;Q96RT8-2;A0A0G2JQX1;A0A0G2JPW5;A0A0G2JSA7;A0A087X1Z1	-1.22923	7.2165		41	41	41	21.2577	22.5399	21.573	20.9584	21.8696	21.9706	20.3793	20.3497	21.5365	22.6574	21.7297	20.3249	22.0916	22.5487	21.9481	20.961	19.9475	21.9028	18.7673	20.5459	22.5842	22.2085	21.8745	21.6245	22.2995	22.4433	20.9223	20.3385	21.3797	21.7941	21.6246	19.3234	22.0171	22.1883	21.5828	20.6302	21.7522	22.0112	21.5402	21.4658	21.9086	22.1193
PSME2	Q9UL46;H0YM70;A0A087X1Z3	0	-4.34e-08		12	12	12	21.094	17.1433	19.1512	20.6933	17.4149	15.1695	17.1543	17.2137	19.8467	18.8553	20.0678	17.8547	16.3803	21.2379	19.1097	18.3194	19.091	15.0268	19.6405	16.762	19.209	18.0263	16.0425	18.7315	20.3415	18.2972	16.5711	16.4763	19.266	15.1097	20.5837	22.5168	21.066	19.0583	21.1952	21.8065	21.5798	21.0509	21.7197	20.7207	21.1667	18.9895
KIAA1033	Q2M389;A0A087X256;Q2M389-2	0.491064	1.78254		50	50	50	23.7449	23.9807	23.6172	23.4773	23.9478	23.8673	23.4315	24.0367	24.035	23.9973	23.3433	23.6065	23.8143	24.0684	23.4619	20.0781	22.6217	22.4033	22.269	22.7162	22.4029	22.4735	21.6442	22.3956	22.1442	22.3747	22.3884	21.2101	22.6822	22.8014	22.6739	21.8616	23.0618	23.2747	23.1693	22.314	23.2137	22.8872	22.8367	23.4542	22.8531	22.8348
NAGK	Q9UJ70;H7C3G9;Q9UJ70-2;C9JEV6;H7C286	3.65542	25.7881	+	15	15	15	24.4661	25.0387	24.9395	24.6918	24.3888	25.132	24.4881	24.9192	24.8485	24.6073	24.6947	24.8948	24.661	24.7249	24.7121	22.1092	22.7227	22.27	22.8445	22.701	22.5142	22.8054	22.2699	22.9647	22.5173	22.6811	22.6523	22.2524	22.3557	22.6676	22.7221	22.1816	21.7384	22.2122	21.9637	21.747	21.8178	21.9782	22.133	21.0872	21.9113	21.8487
MRPL45	A0A087X2D5;Q9BRJ2;A0A087WU62	0	-4.34e-08		3	3	3	18.3538	16.2503	16.9315	17.5941	16.1721	17.6292	16.4028	18.1635	17.4121	15.0195	16.9895	16.3881	17.8861	16.4141	15.9899	16.9379	19.5489	17.8099	16.1697	17.2052	18.4602	18.8934	19.0669	16.8077	16.4274	16.3052	17.2554	17.1078	16.5753	16.6367	15.8191	18.0711	17.482	16.2043	18.1177	18.1972	18.748	18.2665	18.2117	17.0314	18.0252	18.2251
SPAG9	O60271-2;A0A087X2D8;O60271-4;O60271;O60271-5;O60271-3;O60271-9	0	-4.34e-08		15	12	15	17.0327	15.8508	16.1407	14.556	17.1391	17.1994	19.4056	16.3252	16.1958	19.7286	16.2836	17.5664	16.2114	16.3705	16.6682	17.8515	20.0806	15.0521	19.4347	17.0525	16.6046	16.1194	15.3101	17.2059	16.8701	16.8737	18.7732	16.6605	16.4889	16.2479	15.7131	19.4367	16.9722	15.359	14.7897	19.7084	19.0438	17.7991	18.9745	20.6514	18.9749	15.0118
DDX1	Q92499;F1T0B3;A0A087X2G1;Q92499-3;Q92499-2	-0.167746	0.482498		52	52	52	23.4353	23.7806	23.9002	24.1414	23.5922	23.6862	24.0765	23.6722	23.5716	23.848	24.0136	23.8663	23.896	23.7445	23.8465	23.6902	24.8182	24.9098	24.8978	25.086	25.0732	25.0885	25.0066	24.908	25.0239	24.8253	24.7547	24.8251	24.9219	24.9957	24.9209	24.3124	24.2899	24.4003	24.4356	24.0153	23.9	24.3744	24.0988	24.3253	24.3176	24.1525
PSMC6	P62333;A0A087X2I1	-0.393828	4.67047		25	25	25	22.9225	22.752	22.1134	22.9971	22.9513	22.3823	22.7966	22.6385	22.8474	22.8613	23.0689	22.2293	22.5986	22.5006	22.6773	21.2424	23.9582	23.809	24.0338	23.7138	23.0374	23.5235	23.4144	23.2919	23.1967	23.1962	23.2524	23.5077	23.694	23.4737	23.1829	23.7488	22.8059	23.0717	22.9391	22.8607	23.2355	22.2439	22.7191	22.5484	22.6459	22.5644
WDR20	A0A088AWN2;Q8TBZ3-7;Q8TBZ3;Q8TBZ3-2;Q8TBZ3-4;Q8TBZ3-5;Q8TBZ3-6	0	-4.34e-08		14	14	14	16.6556	20.4817	16.7662	17.8871	18.9056	16.389	17.0063	17.3861	20.1614	20.2783	18.9946	16.2763	16.6714	20.0716	20.3622	21.4776	19.8031	18.7063	16.0412	16.2064	19.2692	15.7146	19.035	17.0595	19.7453	18.919	17.2797	16.4639	18.29	19.8726	17.2002	17.5935	18.7469	19.6825	18.9437	17.311	18.3491	18.7011	17.5435	14.1798	19.502	18.6785
DOCK9	Q9BZ29;Q9BZ29-5;A0A088AWN3;A0A0A0MSY4;A0A0A0MRA7;Q9BZ29-3;Q9BZ29-4;H0Y3S1;H7BZ79;Q5JUD8	0	-4.34e-08		8	3	3	16.3296	17.4169	15.5296	16.8885	17.2685	16.5674	14.8406	16.6812	16.7124	16.4369	16.2337	16.7574	17.7467	17.381	16.3758	20.3561	16.2535	16.9376	17.9286	16.1797	15.6316	15.6889	16.7308	17.3627	16.5156	15.4047	17.1707	16.8749	16.9245	16.0174	16.4441	16.5234	17.9693	16.7019	17.8404	16.864	17.0776	16.6086	15.0167	17.8042	18.6012	17.2273
WASH3P;WASH2P;WASH1;WASH6P;WASH4P	A0A096LNU2;A0A096LP75;C4AMC7;Q6VEQ5;A8K0Z3;A0A096LP26;Q9NQA3;A8MWX3	0	-4.34e-08		4	4	4	17.4376	15.9522	15.0855	17.8329	18.1321	16.0039	18.7831	18.1926	17.7827	18.0399	17.0519	16.3588	15.9625	18.055	15.8659	18.0367	16.1584	19.2598	17.7085	16.552	16.1516	15.1853	17.2258	17.0597	15.6821	15.5413	17.3885	17.5488	16.1414	17.8995	15.8038	17.4586	18.7867	19.0884	19.5521	15.5477	18.6744	16.1928	16.338	18.9169	19.4897	16.8961
C21orf33	P30042;A0A096LPI6;A0A0B4J2D5;A0A096LNH5;H7C1F6;H7C2G3;A0A0B4J2H4;P30042-2	1.37406	2.09635		9	9	9	23.2798	16.793	17.0657	21.2606	22.0039	23.431	19.7889	22.6718	19.349	20.292	21.3231	23.9408	14.9045	18.6055	20.0339	18.2977	22.8405	20.4745	21.028	20.995	20.3699	20.1886	21.1001	20.5631	20.1326	19.6464	20.5737	20.1078	20.7484	20.8545	19.9383	21.724	19.5038	17.3817	20.7473	22.1138	21.3314	20.2991	21.3701	17.3509	20.6211	20.6358
MAP4K5	Q9Y4K4;A0A0A0MQR1	0	-4.34e-08		10	10	10	17.6584	15.6978	16.6393	14.8044	16.8468	16.6943	15.9404	17.3886	17.3551	16.8708	17.2838	18.0021	16.7442	17.5304	16.7714	19.1572	17.6924	16.3285	17.2874	17.5425	17.7303	18.7868	16.9548	16.8466	16.3817	17.1076	19.5623	16.1627	18.0713	17.8703	18.1267	21.3831	21.5157	21.0797	17.5894	20.2294	20.4047	20.6476	20.6361	21.8457	19.2133	15.5702
RTFDC1	Q9BY42;A2A2L5;A0A0A0MQR2;A2A2L6	0	-4.34e-08		2	2	2	16.5332	16.1095	18.2271	17.0867	17.0921	18.2441	15.9445	16.8645	16.7448	14.9567	17.3496	16.6725	16.6227	15.4192	17.108	17.0227	19.3141	17.0355	19.7475	20.291	18.2179	19.5341	16.1363	19.9935	18.4511	16.9806	19.952	17.4818	19.0688	19.9032	19.4974	16.4048	15.5495	16.854	17.2749	18.1317	18.1289	17.6818	17.8651	14.4354	17.6554	16.8716
WDR18	Q9BV38;U3KQC1;A0A0A0MQU0;K7EIR0	0	-4.34e-08		5	5	5	16.4349	16.8407	17.8815	17.748	16.2834	17.6293	19.9229	17.4293	16.0455	17.3141	16.2329	16.7308	16.8906	15.6124	18.0965	16.3101	22.112	20.6941	20.4094	20.5309	19.7848	20.0505	20.4147	18.7374	18.0417	16.2265	20.3729	19.5761	20.8268	20.2773	19.5904	19.5853	17.8556	19.0598	18.9456	18.8773	18.8506	17.859	18.9339	18.8152	19.0326	18.6015
SCLY	A0A0A0MQU4;H7C4A1	-0.572445	1.61906		49	2	49	25.7178	26.3548	26.3667	26.0445	25.844	26.5125	25.9773	26.3816	26.5264	26.411	25.7894	26.0635	26.5211	26.6053	26.0581	24.9729	23.5386	25.965	24.5163	25.0321	26.4134	25.9441	25.6171	25.4095	26.4797	26.5483	24.8959	25.3023	25.3236	25.8002	25.7545	19.3836	26.4955	26.5579	26.2455	23.6264	26.2048	26.7213	25.9331	25.5662	26.5231	26.3882
RPS6KA5	O75582;A0A0A0MQV2;O75582-3;O75582-2	0	-4.34e-08		6	6	6	16.3804	16.5914	16.3692	17.2398	17.609	17.6986	15.8634	17.2299	17.1581	15.7697	16.881	18.8937	15.9626	15.7379	18.3428	17.8052	17.7915	16.1609	15.479	16.6008	16.1716	15.3422	16.1724	17.0066	16.1483	16.3354	14.914	16.5143	16.5703	15.1109	16.667	16.8864	16.8274	18.1086	17.3165	16.8248	18.1646	17.2428	17.6883	17.2761	18.139	17.106
SETD1B	Q9UPS6;A0A0A0MQV9;Q9UPS6-2	0.581338	2.64918		39	39	39	25.2725	25.5202	25.5998	25.3183	25.3117	25.5077	25.2742	25.7028	25.5806	25.2569	25.3027	25.8835	25.5412	25.6562	25.5722	25.4019	23.2863	24.5753	24.0647	24.6731	24.6454	24.377	24.8974	25.0954	24.7668	24.7796	24.9463	24.9201	24.4286	24.1391	25.0889	15.8363	25.5853	25.2991	25.2741	25.7348	24.7798	25.0423	25.2283	26.1242	24.9465	25.1114
MYO10	Q9HD67;A0A0A0MQX1;D6RGD1	0	-4.34e-08		3	3	3	16.7759	16.2533	18.2629	16.6028	17.2108	16.007	16.6338	16.2838	16.4454	15.7834	16.0959	18.1309	15.9926	16.771	17.5018	17.3613	16.1903	16.9301	16.3361	16.1049	17.2064	16.733	16.2537	15.6717	16.2465	16.2832	16.9315	17.2265	16.0061	16.4243	17.3953	16.8026	15.3053	16.1669	16.8899	18.2989	15.2186	17.4016	16.0761	16.2929	14.8153	19.374
MBNL1	Q9NR56;C9JP00;A0A0A0MQX8;Q9NR56-7;Q9NR56-6;Q9NR56-2;Q9NR56-5;H7C4T5;Q9NR56-3;Q9NR56-4;Q86VM6	-0.675097	1.32481		12	12	12	21.4721	18.0353	16.4227	20.7861	21.1682	15.0037	21.3521	17.104	19.242	20.598	20.2273	20.8196	20.4995	18.9028	19.8578	18.7031	22.5079	21.2523	22.1006	21.6939	20.484	21.2026	21.4639	21.2232	20.0769	19.9948	21.6064	21.153	21.4011	21.4624	21.308	22.7245	20.6547	20.4112	21.1436	21.8692	21.1241	20.2392	20.7681	21.1827	20.5505	19.5226
MLST8	Q9BVC4;A0A0A0MR05;H3BPT1;H3BN58;H3BSZ4;Q9BVC4-5;Q9BVC4-4;H3BM50;H3BPU5;H3BR25;Q9BVC4-3	0	-4.34e-08		6	6	6	16.4995	16.8279	17.0379	18.3091	17.2444	16.8774	19.6651	17.2445	16.054	16.1562	16.0714	17.8745	16.3541	16.1169	16.0016	22.9989	19.4479	19.0025	18.3385	16.8792	18.2006	18.4859	17.2502	16.8447	15.2249	17.9906	15.8928	18.3671	16.6593	16.1282	17.2874	17.3912	16.1016	16.6213	15.8745	15.0193	18.056	14.944	16.6575	16.5603	17.2263	17.3385
PTPN9	P43378;A0A0A0MR09	0.185398	0.31275		10	10	10	17.5358	18.4891	18.0329	18.67	17.928	18.0488	19.1654	16.2186	19.1551	18.5636	18.8675	17.7842	17.0322	18.0797	18.0062	19.4696	19.73	18.3644	18.4289	15.5511	18.3725	18.3928	18.0578	16.5843	19.1024	18.3768	17.9422	19.5171	18.7067	18.928	18.4738	18.303	17.5496	18.3903	17.754	18.8107	18.5373	17.5202	18.405	18.5366	18.279	18.1972
RBM10	P98175;P98175-2;P98175-3;A0A0A0MR66;P98175-4	0	-4.34e-08		11	10	10	19.7111	18.7044	16.5046	18.8962	19.8362	20.1472	16.1222	17.5105	16.8438	17.296	17.1544	16.4062	14.8187	15.3454	18.703	20.6725	20.083	20.3755	20.096	19.6751	19.0935	16.5204	20.5993	16.4678	19.2481	16.6443	20.7885	16.1824	18.7186	20.0254	19.7208	18.795	20.6573	20.1678	19.6116	18.8383	19.2678	19.2763	19.0428	19.5429	19.703	19.4747
STIL	Q15468;Q5T0C7;A0A0A0MR87;E9PSF2;Q15468-2	0	-4.34e-08		15	15	15	16.4839	17.1934	15.9906	17.9031	16.3562	18.4002	16.6107	16.2666	15.9898	17.5002	16.5396	16.8921	18.5824	18.1457	16.5241	17.8807	15.4099	17.1982	17.0071	17.5751	18.5087	16.7074	15.8087	17.3718	19.467	19.3426	17.3407	17.8942	16.8881	16.3314	18.41	18.4014	16.4019	18.298	17.9054	15.4145	18.4626	18.5274	15.8179	17.416	18.6338	17.1229
MADD	Q8WXG6-3;Q8WXG6-2;A0A0A0MRB5;Q8WXG6-6;Q8WXG6-8;Q8WXG6-5;Q8WXG6-4;Q8WXG6;Q8WXG6-7	0	-4.34e-08		14	14	14	16.0069	16.6618	16.6041	16.5419	18.3097	16.1282	20.2687	17.0104	16.3971	17.0402	16.9401	16.7875	19.7551	17.9804	16.4681	16.4582	19.9389	17.5748	16.5765	18.1823	20.1677	19.9283	16.3861	17.5252	15.9703	17.2095	19.8847	16.9586	17.0151	19.4301	16.0583	16.6987	17.5001	18.6794	17.4901	18.4073	17.7847	15.8117	20.497	20.3658	20.3148	18.0033
ASAP1	Q9ULH1;A0A0A0MRE5;Q9ULH1-2;H0YBF7	0	-4.34e-08		20	18	20	15.9848	17.5513	15.9393	16.4926	17.3332	16.6194	18.0596	19.6513	18.4342	17.7122	16.699	19.1616	16.274	16.5171	16.6184	18.6051	19.0327	19.7486	19.3278	18.0734	19.1722	17.9769	17.8464	16.598	20.9096	20.7504	17.3737	20.3922	21.262	19.5628	21.0889	17.5342	18.9834	20.1131	17.6501	16.9718	18.4759	19.1227	17.8274	19.0224	18.9355	18.1212
AKAP9	Q99996;A0A0A0MRF6;Q99996-5;Q99996-3;Q99996-2;Q99996-6;H7BYL6	0	-4.34e-08		31	30	31	17.2974	17.8816	17.6328	18.9493	18.1679	17.3094	18.0051	18.0593	17.5789	19.1847	17.649	16.0099	16.0306	17.5352	17.425	16.9692	21.8693	17.0894	18.3153	20.1107	17.2395	17.2799	17.7876	18.6556	16.7009	17.0438	17.6246	19.7002	17.7277	18.383	17.3519	16.8439	19.0464	15.5847	18.4424	19.1873	19.8273	19.6853	15.0425	19.8015	19.6408	15.6745
PLCG2	P16885;A0A0A0MRF9	0	-4.34e-08		20	19	19	16.8628	16.8029	15.386	16.1005	18.0999	16.4696	17.7202	16.7334	17.3616	18.2466	17.3753	17.8431	17.0498	15.3736	16.5852	18.0979	19.6147	18.5369	20.1342	19.0406	18.2447	18.8471	18.5791	17.1879	18.3252	18.0949	18.875	18.2563	18.8249	19.0047	17.0045	19.983	18.3168	18.6864	18.7629	19.6457	19.3402	18.6697	19.987	16.4739	18.7518	17.4181
GPALPP1	Q8IXQ4;A0A0A0MRI1;Q8IXQ4-2	0	-4.34e-08		3	3	3	16.2752	17.352	14.769	15.8498	17.8217	16.3087	17.5028	15.8701	15.8528	16.8566	17.3012	17.4497	16.5243	17.5436	15.9587	17.5601	16.3229	15.7499	16.8059	19.1985	15.5661	17.4282	18.6115	17.1511	17.3357	14.7908	18.5058	16.2435	18.0898	18.2104	16.7914	17.1253	16.2218	15.4347	16.7653	16.9202	17.2322	17.1553	17.2005	16.4853	16.5837	16.1291
SNX6	Q9UNH7;A0A0A0MRI2;Q9UNH7-2	0	-4.34e-08		10	9	9	16.9552	16.242	17.9836	16.2183	17.6671	16.9828	18.3633	18.4252	17.9979	15.1008	18.8296	17.4043	16.5582	17.5539	17.8359	17.1556	19.5336	16.5121	18.9465	16.5209	15.3119	18.3557	16.8937	18.3737	18.4065	16.0047	19.2516	17.1749	15.4849	16.734	18.0811	19.0948	19.4614	18.8487	19.3489	19.4371	19.8443	18.8691	19.5953	19.4638	19.306	18.5361
NAV1	Q8NEY1;Q8NEY1-2;A0A0A0MRJ3;Q8NEY1-7;Q8NEY1-4;Q8NEY1-3;Q8NEY1-5	0	-4.34e-08		6	6	6	19.0601	15.8649	15.4802	17.0908	16.5771	16.2348	17.7094	17.0928	17.8371	17.9694	17.469	16.7571	17.7099	16.3447	17.2737	18.261	17.8901	15.9776	17.7173	18.2788	17.9088	17.7348	17.5221	14.831	14.9783	17.4353	17.5629	15.4697	15.7174	17.2505	16.3754	14.8946	17.1615	16.1883	14.7036	17.3119	16.0891	17.3032	15.5639	16.4291	18.1272	17.2505
PCMT1	P22061;A0A0A0MRJ6;H7BY58;P22061-2;F6S8N6	0.776327	5.04025		17	17	17	23.7419	23.892	23.4722	23.7751	23.5094	23.7418	24.306	23.5914	23.9401	23.7079	24.1227	23.8294	23.8938	23.4121	23.6331	22.4049	24.1457	23.6172	24.0287	23.5617	23.4519	23.6245	23.5829	23.5698	23.3291	23.2283	23.8517	23.2442	23.8579	23.898	23.7199	24.4728	23.3549	23.2329	23.5298	24.0588	24.0107	23.1916	23.9048	23.0581	23.6049	23.086
MTX1	Q13505;A0A0A0MRK6;Q13505-3;A0A0C4DFQ1;Q13505-2	0.651759	1.54462		6	6	6	18.9851	17.9702	18.1115	17.9929	18.1999	16.3629	20.5372	17.1214	17.3528	17.9894	19.6082	17.3114	17.4497	17.9484	18.6569	17.7935	21.1378	18.7057	19.6039	19.7414	17.678	19.931	19.4984	18.9999	17.5594	17.5538	19.5716	17.4931	18.9129	19.4053	18.4053	18.224	17.5182	18.8264	18.4115	18.0823	18.0817	17.5799	16.7562	17.6497	18.0463	18.006
ABLIM1	O14639;F8W8M4;A0A0A0MRL6;O14639-2;O14639-6	-0.309758	0.564111		24	9	24	22.0626	21.9633	22.0633	22.2045	20.8994	21.4916	22.4624	21.9079	22.2189	20.2976	21.8026	22.1615	21.7575	21.6015	22.3069	21.1122	19.8492	20.2594	20.6704	20.238	21.269	20.1938	21.5537	19.6548	21.0234	21.0898	21.1462	21.0194	20.7336	20.4349	20.5062	20.6986	22.476	22.5957	21.7722	20.698	21.877	22.3759	21.5895	22.5114	21.8497	23.0162
UPRT	Q96BW1;A0A0A0MRR5;E9PSD7;Q96BW1-3	0	-4.34e-08		4	4	4	16.6469	15.7336	16.4912	16.7139	17.1516	16.3887	18.0296	16.9353	17.0917	17.107	17.0248	17.2357	18.4531	16.1332	17.2925	17.3347	19.6634	17.3151	16.7546	15.8655	15.9866	16.7592	16.7717	17.122	16.4176	17.0734	16.548	16.6189	17.6593	15.8156	16.4591	16.63	16.235	14.8701	16.3842	15.0849	15.5789	16.0141	15.8112	16.6118	13.8168	16.1367
SNRPC	A0A0A0MRR7;P09234	0	-4.34e-08		4	4	4	17.4442	17.7365	16.426	16.1807	17.3115	17.9737	16.4577	15.9157	17.1679	15.9752	16.4563	17.1334	18.7885	15.5349	17.3716	17.3083	19.2045	19.7353	15.9424	18.02	16.7159	19.2464	16.7119	15.8139	15.6894	15.9922	16.7027	16.8666	17.2378	16.7643	16.8071	20.9894	19.7017	19.7114	19.8642	20.3021	17.5562	18.7952	18.6632	20.7259	17.8553	19.9133
TMEM38B	Q9NVV0;A0A0A0MRS4;H7C3B3	0	-4.34e-08		4	4	4	16.7584	18.3982	19.0443	16.7012	16.5686	17.9188	18.4165	17.407	17.5482	17.2267	17.2477	16.5206	16.294	19.1545	16.5215	18.1498	18.1579	18.4269	18.1392	18.9973	18.3632	18.4289	18.7239	18.8433	16.0332	16.5253	17.4598	17.0446	18.6179	17.9651	18.3072	17.4062	18.8454	15.296	16.2453	16.7673	18.8916	18.5614	18.1242	19.0114	18.3404	18.9025
ABI1	Q8IZP0;Q8IZP0-3;Q8IZP0-2;B6VEX4;A0A0A0MRT6;Q8IZP0-10;Q8IZP0-8;Q8IZP0-7;Q8IZP0-4;Q8IZP0-5;Q8IZP0-6;Q8IZP0-9;Q8IZP0-12;Q8IZP0-11	-0.884978	3.40922		19	14	19	23.4287	23.6399	23.6058	23.406	23.6188	23.8558	22.4569	23.6194	23.8828	23.6459	23.2178	23.3097	23.4978	23.6184	23.5229	23.0007	21.761	23.7805	23.0239	23.2002	23.7419	23.3709	23.1775	23.0594	23.8473	23.666	22.7891	23.1655	22.7905	23.3921	23.1722	19.3714	23.3159	23.2102	23.2587	22.1746	23.0202	23.6309	22.9259	22.7629	23.2249	23.2761
RRBP1	Q9P2E9;A0A0A0MRV0;Q9P2E9-3;Q9P2E9-2;A0A087WVV2;F8W7S5	-0.0774835	0.110095		30	29	30	21.3928	20.8818	20.3438	20.0898	20.6844	20.0803	21.2834	17.5344	21.261	21.3086	20.9713	20.4743	21.1298	20.8013	21.2733	16.3226	20.667	19.7031	20.2547	16.0437	19.1273	19.9286	19.2405	17.1098	20.6126	19.8261	19.1726	19.8006	20.0409	20.365	17.9989	21.7534	20.976	20.5881	21.1841	22.0516	21.7716	20.5674	21.3109	21.0005	21.1159	21.7548
WRAP73	Q9P2S5;A0A0A0MRV3;Q5T0D5	0	-4.34e-08		12	12	12	19.0587	16.6574	18.4478	19.3371	20.1401	17.5466	17.4165	17.1903	20.6349	16.4382	19.5303	16.7414	18.4915	16.445	18.7281	19.2369	19.549	19.2349	16.938	19.2698	19.2182	19.812	19.8953	19.6429	19.4312	19.8992	19.2357	19.6182	19.3736	19.6813	17.9714	20.6364	20.2396	20.032	19.2833	19.5596	19.9223	20.0346	19.3076	20.1729	19.509	19.7004
DDRGK1	Q96HY6;A0A0A0MRX2;Q96HY6-2	0	-4.34e-08		5	5	5	16.7604	15.7036	19.4946	17.8111	18.6569	18.7845	19.1258	16.7761	19.7298	19.6308	19.2555	17.3804	20.0308	19.5498	19.0335	17.6434	20.0683	19.051	19.0385	19.9366	19.4169	16.7476	20.0402	19.8724	19.8758	19.4984	19.1127	19.816	18.2654	18.4145	20.0591	18.9371	18.5944	17.8837	18.0814	18.4129	18.8865	18.2746	18.8366	18.4708	18.4932	18.4346
SPATA13	Q96N96-6;A0A0A0MRY4;Q96N96;Q96N96-4;J3KQJ8;Q96N96-5;Q96N96-2;Q96N96-3;E9PFR9	0.869906	1.93559		11	10	11	21.1618	19.0184	17.8994	19.3696	19.103	18.8682	18.5261	16.6597	18.8887	19.1492	19.3692	16.5584	18.9828	18.8548	19.1925	19.7825	20.4715	19.7595	20.0096	17.3772	19.43	19.6313	17.55	18.6876	19.0246	17.6735	19.8224	20.7856	19.7438	19.5122	18.7713	17.103	15.5039	18.2241	16.3807	15.5098	15.7141	17.9396	15.8473	16.5018	17.3017	17.1703
SFXN3	Q9BWM7;A0A0A0MS41;S4R3N9	0.297079	0.341419		15	15	15	20.4148	19.3046	19.8773	19.0452	21.4987	19.354	20.3826	21.7466	18.9722	20.3087	19.3983	18.3821	18.914	18.4391	18.9446	16.8151	21.4096	20.5735	20.4637	20.6001	21.1184	20.8656	19.6961	19.4137	19.3327	19.3502	19.6905	19.9708	20.6568	20.5975	19.9905	21.3255	20.8613	19.4683	19.6875	20.0367	20.5498	19.6884	20.1867	20.5981	20.5985	20.1037
COG4	Q9H9E3;A0A0A0MS45;J3KNI1;Q9H9E3-2;Q9H9E3-3	0	-4.34e-08		5	5	5	17.7337	15.4564	17.5025	16.0792	17.5474	15.8952	16.576	16.7941	16.1332	16.4578	16.3802	17.6944	15.6558	15.8857	16.1652	17.2148	18.6417	18.4574	18.2151	15.7231	17.6931	17.8621	16.7526	17.3874	18.2657	16.0892	16.4762	17.3208	15.8437	16.8279	16.3447	15.6475	15.6689	15.6527	15.7448	15.7069	16.2403	14.9102	18.0659	16.4274	14.5409	14.5588
GSN	A0A0A0MS51;P06396;A0A0A0MT01;P06396-4;P06396-3;Q5T0H9	-0.499399	0.532986		14	1	14	15.912	21.2574	19.296	21.7706	19.6162	21.1772	22.1457	21.4482	21.1262	21.5251	23.0033	16.1671	22.2312	19.8825	21.8731	17.1313	23.2025	21.5808	22.1606	19.808	21.5467	21.5218	21.5178	21.3048	20.9911	20.4989	22.1802	20.3166	21.5904	21.5363	21.1237	23.3352	21.6975	20.6625	21.0293	22.5421	22.3018	21.9978	22.6483	20.658	21.9859	22.3159
CAMK2G	Q13555;Q13555-6;Q13555-2;A0A0A0MS52;A0A0A0MT11;Q13555-4;Q13555-8;Q13555-5;Q13555-9;Q13555-10;Q5SWX3;Q13555-3;Q13555-7;Q8WU40;H0Y6G2	0.0484406	0.203506		22	13	22	22.2206	22.8447	22.794	22.7585	21.9985	22.574	22.8329	22.6385	23.0715	22.765	22.6472	22.6107	22.9907	22.821	22.6353	21.2367	22.4024	22.4587	22.2469	22.5209	22.3027	22.7576	22.5132	22.2832	22.4177	22.776	22.4405	22.3964	22.441	22.8061	22.5761	20.6122	21.904	22.197	22.153	21.438	22.1234	22.0818	21.8676	21.7508	21.8416	21.9431
MYD88	Q99836;A0A0A0MSI9;A0A0A0MS70;H0Y4G9;A0A0A0MST0;Q99836-2;Q99836-5;Q99836-6;Q99836-4;Q99836-3	0	-4.34e-08		4	4	4	17.9106	14.189	16.8839	16.5939	18.031	15.641	16.8208	18.5478	16.709	17.1388	16.9431	15.6975	15.6069	15.9252	18.7681	17.4549	19.9186	15.9839	17.3915	17.1116	16.5744	17.9167	16.1186	16.9144	16.2124	17.8114	17.0199	16.8657	15.617	18.0023	16.6993	16.8085	15.8908	16.1961	16.2941	16.2967	16.416	16.5722	16.1641	16.1053	14.7585	16.4599
EXOC7	Q9UPT5;A0A0A0MSB8;Q9UPT5-2;Q9UPT5-5;Q9UPT5-1;Q9UPT5-6;A0A0A0MRE1;B4DJ07	-0.617443	1.1152		13	13	13	16.9457	18.7096	18.0275	19.509	17.126	18.6643	19.2635	16.9206	16.1979	19.285	19.4866	17.6491	18.641	18.8847	18.3857	17.9879	19.9781	19.5658	19.8263	19.4111	18.8937	19.6889	19.5096	16.8389	19.907	19.525	16.1515	16.4957	19.0597	19.2707	19.4143	20.6607	19.8678	21.3787	18.2568	17.6281	20.4064	19.1347	19.603	19.4545	18.182	19.123
HADH	Q16836;E9PF18;A0A0A0MSE2;Q16836-3;Q16836-2	0	-4.34e-08		10	10	10	16.6064	16.2664	16.025	20.338	19.5043	16.7788	19.3627	17.7062	15.2051	19.5873	20.589	17.3665	16.4649	17.5354	18.0637	20.3522	23.0047	21.7673	21.6755	21.4345	19.9877	20.7643	21.2211	21.1002	18.5287	17.4362	20.4133	20.0014	21.8379	21.5738	20.9594	22.7249	20.6447	18.69	20.9298	21.9921	22.0972	18.8285	21.3287	19.3873	20.9209	20.0757
CHD1L	A0A0A0MSH9;Q86WJ1;Q86WJ1-4;Q86WJ1-3;Q86WJ1-2;A0A0A0MRH8;Q86WJ1-5	0	-4.34e-08		10	10	10	18.7436	16.18	15.68	19.0584	16.3321	17.2068	16.1235	16.0317	17.1435	18.6856	17.5842	18.6563	16.9089	16.2253	16.9227	21.1887	20.8647	18.5517	19.8588	19.085	18.6887	19.3624	19.2412	17.2416	17.4295	16.2349	18.915	17.1388	19.0866	19.5647	16.5787	17.7352	17.8866	18.3404	19.3829	18.3434	19.5744	18.1569	18.5082	17.6342	18.9075	18.6122
PHC2	Q8IXK0;B3KPJ4;A0A0A0MSI2;Q8IXK0-2;Q8IXK0-4;Q8IXK0-5;Q8IXK0-3	0.669119	2.20552		15	13	13	21.7945	21.4023	21.7146	21.3461	21.3539	20.8033	21.2581	21.6556	21.1011	20.6443	20.8418	22.1809	21.4622	21.0328	21.1461	20.5583	20.1489	20.5045	20.538	18.0076	20.1062	20.5404	21.207	21.0142	20.0739	20.5784	21.4311	20.9969	20.7749	20.7644	21.1405	18.2247	21.6639	22.3861	21.8435	21.77	21.6766	21.5339	21.7312	22.7614	22.1152	21.3028
EXOC5	O00471;F8W9B8;A0A0A0MSI8	0	-4.34e-08		6	6	6	16.9058	17.2693	18.293	18.1676	17.291	17.2439	17.8935	17.4803	17.9764	17.8077	16.033	16.2393	16.2056	16.1687	17.0809	21.0456	18.5407	17.6412	18.3407	17.871	18.0969	17.9291	17.981	17.4481	17.8745	18.4438	16.6058	16.4804	17.9931	18.1365	16.8586	16.4032	18.3967	17.826	17.2385	17.2474	17.8128	17.6663	16.071	17.8198	17.8435	17.2312
TOR1AIP1	Q5JTV8;A0A0A0MSK5;Q5JTV8-3;J3KN66;H0Y4R4	0.482028	1.45013		14	13	14	20.907	21.3691	21.064	21.1533	21.1984	20.8802	22.0714	20.4508	20.8648	21.3611	21.6596	20.7942	21.2509	21.09	21.2459	19.9015	22.8016	21.9275	22.2252	21.7542	22.3297	22.3417	21.8425	21.6406	22.1418	21.766	21.8031	21.5195	22.123	22.6901	21.6555	22.4924	22.0731	21.7866	21.9086	22.2578	22.2352	21.733	22.0226	21.9097	22.2112	22.0155
ARHGAP5	Q13017;A0A0A0MSK6;Q13017-2	0	-4.34e-08		4	4	4	17.4613	17.2464	16.1834	16.3245	18.3828	16.2129	16.6006	16.0741	15.8763	16.4193	17.5405	17.2614	15.605	15.9422	15.901	17.5914	15.1635	16.4501	17.5778	16.9051	15.0596	17.2713	16.3596	18.5475	14.2679	15.7599	15.8667	16.348	16.2684	15.9898	16.5005	16.4917	15.2668	16.3737	14.6577	17.2963	15.2945	15.1631	17.5387	16.0592	17.0155	16.1723
NELFE	P18615;A0A0A0MSN9;P18615-3;A0A0G2JI50;E9PD43;A0A0A0MT02;P18615-4;A2ABK4	0	-4.34e-08		5	5	5	17.7207	15.6226	16.6443	19.2689	16.9775	19.1922	16.0251	16.6005	17.3137	16.5977	19.599	17.2973	17.0069	15.4139	19.8607	17.4383	15.6048	16.5227	18.5072	18.2365	16.0281	17.3749	17.2951	16.5021	16.6234	16.5971	17.1124	17.1586	14.9496	16.7011	17.5575	14.8054	16.6624	19.6082	16.5072	16.9852	15.9534	17.4704	15.7262	17.7256	15.3303	15.8253
ELMSAN1	Q6PJG2;A0A0A0MSU2	0	-4.34e-08		22	22	22	19.6456	18.7749	18.7975	16.5087	16.9143	18.7054	18.8676	15.7293	17.2934	19.5665	17.4872	19.2726	19.0069	19.2762	19.4981	18.5667	19.6078	19.0894	18.9432	19.1607	18.596	18.5298	19.1893	19.829	20.7526	19.3763	19.8326	19.6674	18.6362	17.9596	18.8214	15.5476	20.2596	21.1429	20.1716	14.2377	19.2825	20.4919	20.201	19.0278	20.4833	19.2789
TAPBP	O15533;A0A0G2JKZ1;A2AB90;A0A0G2JH37;A0A0A0MSV9;O15533-2;O15533-3;Q6P1N7;A0A0A0MT98;O15533-4	1.14624	4.35349		8	8	8	22.0595	22.0881	21.4974	22.2324	22.0192	21.4931	22.3567	21.7757	22.0913	22.0644	22.273	21.4072	21.2523	21.7972	21.3447	20.5035	22.3823	22.0248	21.4228	21.2593	20.0136	22.2973	21.5836	21.6872	21.1505	20.9991	21.4084	21.3023	22.1035	22.0285	21.0858	21.3407	21.7426	20.8027	20.4103	19.9175	20.7628	20.7355	20.8066	21.1906	19.8996	20.6912
MARK3	P27448;P27448-3;A0A0A0MSZ1;A0A0A0MT23;J3KNR0;P27448-4;P27448-2;A0A0A0MST9;P27448-8;P27448-6;A0A0A0MQR8;P27448-7	0	-4.34e-08		7	4	7	17.3813	17.0966	18.2664	18.1562	16.5687	17.1941	17.3038	17.3601	17.9434	15.8561	16.4973	18.2699	15.8985	17.3308	17.6969	17.7977	18.8367	18.8986	19.0333	18.8158	18.5622	18.2195	18.9187	18.8691	18.3914	18.2542	18.554	19.2928	18.2957	18.8607	18.716	16.3542	15.1385	16.273	16.0095	18.2944	15.3015	14.3388	18.4241	18.1696	16.6311	15.7248
PTPRC	P08575;A0A0A0MT22;X6R433;P08575-2;M3ZCP1;A0A075B788;E9PKH0	0.0712267	0.0919507		26	26	26	20.2543	21.1556	20.2548	19.4345	21.0684	21.3254	19.4404	20.3267	21.1705	21.0175	21.0841	20.2706	21.2959	20.1864	20.8164	17.9828	20.401	20.0956	20.537	19.6919	20.5477	19.7596	20.1609	21.3954	20.9754	21.3097	19.28	20.0491	20.9421	21.3236	20.5669	22.3992	21.3749	20.8579	21.4808	21.8654	22.4483	20.6037	21.4419	21.4274	21.2244	20.5318
LIPA	P38571;A0A0A0MT32;P38571-2	-0.0588378	0.09625		10	3	10	22.6251	22.8386	23.5451	23.413	23.7215	23.8772	23.5882	23.9751	23.9269	23.1132	23.2479	23.2724	23.9428	23.5247	23.1889	23.0505	20.6899	23.2623	21.1425	21.8654	23.718	23.168	23.6651	22.7458	23.8117	23.5224	22.7764	22.785	22.0213	22.9304	22.4252	19.3485	22.8844	23.3577	22.9092	20.868	22.6815	22.6663	22.4212	22.3609	23.0325	23.186
SCAF8	Q9UPN6;A0A0A0MT33;Q9UPN6-2	1.84211	4.72765		16	14	16	22.004	23.0889	22.2542	22.6732	22.6311	22.9729	22.6243	22.2819	23.3468	22.0623	22.5758	22.3985	23.3147	23.4055	21.4005	16.661	21.7217	23.0793	21.4166	20.8962	23.3962	23.3768	22.8686	22.5067	23.4884	23.1854	22.0721	22.221	22.1373	22.217	22.2213	18.9658	21.0693	21.3598	20.9551	19.8143	21.2402	21.1003	20.7515	21.0706	21.1184	20.2971
FKBP15	A0A0A0MT60;Q5T1M5;Q5T1M5-2	0	-4.34e-08		9	9	9	18.165	15.881	17.2946	16.955	17.3152	16.1177	16.4455	16.9532	15.229	16.6931	16.3238	16.2461	14.7632	16.6834	16.567	16.7147	18.0363	17.9925	17.3652	16.5558	16.3394	16.4588	16.5472	16.1767	15.9995	17.1576	17.0936	16.2141	17.8368	16.4411	17.9769	20.2847	18.4819	17.7344	17.2708	18.5571	15.919	17.7394	18.4482	18.5362	17.4264	16.9871
IVD	P26440;A0A0A0MT83;P26440-2;H7C4G6	-0.722306	1.9898		17	7	17	20.7919	20.888	20.9446	21.61	21.1552	21.119	21.5798	20.7973	20.0953	21.54	21.3185	20.8963	20.3779	21.3876	21.4695	17.3197	21.0203	21.0444	20.686	20.17	21.1181	20.9184	20.8421	21.029	21.2626	20.7106	20.7662	20.7475	20.8248	20.8792	20.5092	22.5574	20.8264	20.4857	20.84	20.1206	21.0714	20.8757	20.6498	20.7233	21.4166	21.0957
WDR36	Q8NI36;A0A0A0MTB8	0	-4.34e-08		18	18	18	16.2135	16.8253	15.6543	17.7715	16.6596	16.8045	19.4564	17.4655	17.205	17.5122	17.7544	17.9536	15.9495	16.5801	14.7243	16.3756	24.923	20.6578	21.5299	21.1871	19.4312	22.5581	22.6502	18.7033	15.72	16.023	22.4886	18.5837	22.9739	22.9797	18.1161	16.9787	15.479	17.2401	15.4483	14.903	14.0999	17.0756	14.1935	14.949	15.1256	15.3646
RNF213	A0A0A0MTR7;A0A0A0MTC1;Q63HN8;Q63HN8-4	-1.21375	4.71027		202	201	202	21.7944	23.811	24.0133	23.139	23.3461	23.2975	24.0989	23.0507	23.7292	23.4098	23.6669	23.5921	23.738	23.9698	23.3688	18.5227	23.295	23.1125	22.5715	21.2354	23.3723	23.4079	22.5098	21.5847	22.895	22.718	22.5719	21.2519	22.5436	22.6111	21.5298	24.1195	24.2606	24.3424	24.2173	23.4468	24.1743	24.3078	23.8582	24.0772	24.1712	24.2677
STAU2	Q9NUL3;E7EVJ4;A0A0A0MTC5;A0A0A0MTC4;A0A0A0MTD1;F8VPI7;E7EPX0;A0A0A0MTC6;E9PH62;Q9NUL3-6;Q9NUL3-8;Q9NUL3-3;Q9NUL3-7;Q9NUL3-2;G5EA18;E5RJN7;Q9NUL3-4;E7EVI1	0	-4.34e-08		14	13	13	20.2314	19.2764	15.7875	16.4306	19.6682	19.0656	19.7126	17.2195	16.805	15.9319	19.0916	18.0709	15.9952	16.4204	19.0824	17.9595	19.9731	19.2607	18.598	19.0246	19.5242	19.0979	19.4037	18.8268	19.0885	18.6082	19.2428	16.8905	18.9524	19.8014	18.766	19.9692	18.8558	18.7846	18.3574	18.95	18.7567	19.7792	19.3856	18.8005	18.8737	18.9963
ZNF148	Q9UQR1;A0A0A0MTF7	0	-4.34e-08		3	3	3	17.7975	16.4299	16.999	16.3707	16.1969	16.5635	16.3134	16.4818	17.199	16.0656	15.5635	17.2802	15.9937	15.6538	17.0587	18.6316	15.746	15.9303	16.1246	16.3406	17.6476	15.3741	17.0578	16.6583	17.3715	16.7871	15.0883	16.7337	17.1009	15.4734	16.9973	16.6903	15.5315	16.7091	16.2125	16.0492	14.8754	15.5888	17.5327	17.4123	13.8026	16.0559
DYNC1I1	O14576;O14576-2;A0A0A0MTG2;O14576-4;O14576-3;O14576-5	0	-4.34e-08		3	3	3	17.6294	17.0498	15.5419	17.2476	16.7963	17.3514	17.431	17.5406	17.4109	14.6673	17.5529	17.2637	17.905	16.9384	17.1137	16.5221	16.4273	16.7457	16.8416	17.319	16.0705	17.7016	16.2417	17.7566	16.1759	16.4769	16.9466	16.7535	16.3469	15.6802	17.4428	16.9447	16.6118	14.841	16.0603	17.0717	15.3379	15.5209	16.8865	16.5172	16.2655	14.9784
SPRY2	O43597;A0A0A0MTG9	0.28341	0.570773		6	6	6	18.6339	19.3095	19.8613	19.7679	19.5078	19.4159	18.1981	19.3315	18.9274	18.8396	18.7406	19.4579	19.3408	17.8328	18.4908	18.6609	17.2405	19.0835	17.2962	18.0626	18.6654	19.4154	19.1247	19.2352	19.3562	19.2829	19.0404	18.0176	18.9492	18.6053	19.5612	16.2854	18.7151	18.3694	17.4897	17.9849	18.1443	15.6441	17.6861	18.3911	19.5716	19.4047
ILK	Q13418;A0A0A0MTH3;Q13418-2;Q13418-3	0.395135	0.537679		19	19	19	19.1669	20.2752	17.4309	21.2982	20.0033	18.533	21.0815	20.0054	17.1639	20.4559	21.5768	19.9692	20.9266	19.5714	21.11	21.4973	23.5656	22.3116	23.0727	23.2857	22.2312	22.6712	22.4009	20.9986	22.1981	21.9213	22.7508	22.4778	22.8368	22.8478	22.1	22.3569	20.3274	20.899	20.0457	20.2704	20.6534	19.5629	21.3693	20.2845	19.9343	19.2016
BTAF1	O14981;A0A0A0MTH9	0	-4.34e-08		6	6	6	17.1138	17.6093	17.8754	17.2064	16.8316	16.692	17.5368	16.4697	15.4731	17.193	17.6347	18.2162	16.9983	16.5199	17.2654	17.1751	18.3508	18.057	18.9077	19.0443	15.5889	17.6065	15.7402	17.2827	16.3485	16.801	18.0214	16.9591	18.2989	18.7914	17.1022	18.7983	16.0746	15.2942	17.778	16.8755	16.1111	15.6034	17.1492	19.3334	16.7217	16.1242
ELOVL5	Q9NYP7;A0A0A0MTI6;Q9NYP7-2;Q9NYP7-3	1.13273	2.73698		2	2	2	17.5288	18.5749	19.0446	19.0741	18.2565	18.742	19.1768	17.8843	19.0074	19.1591	19.9492	18.9966	19.0296	19.3854	19.4763	17.4026	19.6961	19.9465	20.0637	19.8151	19.5964	20.1033	19.8186	18.3801	20.1462	15.416	19.8031	15.6419	19.9333	20.3274	20.0523	18.0799	15.2668	15.4216	15.9731	15.5355	16.2108	17.9317	15.0874	17.0865	13.8967	16.4168
NCEH1	Q6PIU2;A0A0A0MTJ9;Q6PIU2-2;H7C046;Q6PIU2-3	1.30898	2.86843		9	9	9	21.3906	20.0493	20.3801	20.12	20.6296	20.4489	20.6675	20.6137	20.4741	20.6029	21.0237	20.1215	20.565	20.4174	21.099	20.5657	20.235	19.9283	20.2885	19.9724	20.35	20.2499	18.7754	20.5532	20.5342	20.5445	20.1168	17.8888	20.4223	20.2194	20.3888	20.6046	21.8028	19.9523	20.4238	21.0033	21.0789	20.6641	20.9147	20.2494	20.9621	20.8497
FAM65A	Q6ZS17;Q6ZS17-2;A0A0A0MTL6;Q6ZS17-3;Q6ZS17-4	0	-4.34e-08		16	16	16	16.6444	16.0471	16.8605	16.658	17.1412	15.5108	17.7206	16.4078	15.0847	17.03	16.1075	16.7943	18.0444	15.6792	15.0683	17.8987	17.9174	17.1947	19.2127	19.8319	15.5489	16.0694	17.0709	18.2916	18.9098	16.4087	17.7784	17.6798	18.5548	16.5877	19.2828	21.9894	19.391	19.2685	20.3339	17.2834	19.4613	20.0073	19.0783	16.0905	18.9703	18.1183
CUL2	Q13617;A0A0A0MTN0;Q13617-2;Q5T2B5	0.0930089	0.316756		22	22	22	21.3359	20.3219	20.6362	20.2598	21.0107	19.2775	20.4597	20.0171	19.8064	20.3432	20.4749	20.5515	20.6865	19.891	19.583	21.0944	20.8752	20.9874	20.3971	21.2154	20.1007	20.7678	20.2371	20.5363	20.9671	20.7517	20.3727	19.8366	20.8008	21.2757	21.2901	19.0219	20.4718	20.3091	20.4648	20.6564	21.5518	20.5387	20.5899	20.0825	21.3943	20.2773
TTN	A0A0A0MTS7;Q8WZ42-12;Q8WZ42-8;Q8WZ42;Q8WZ42-2;Q8WZ42-13;Q8WZ42-5;Q8WZ42-10;A0A0A0MRA3;Q8WZ42-3;Q8WZ42-9	-0.66786	2.44854		48	3	48	22.004	21.0205	20.4764	21.7797	21.0256	20.7599	21.397	22.3445	20.2176	20.7964	21.0651	22.3597	21.6207	21.034	21.317	21.666	21.7301	21.2063	19.3735	20.5609	20.3194	20.9722	21.4828	21.1526	20.663	21.6881	21.473	21.8852	21.1471	21.2022	21.1959	22.7517	22.6735	22.7014	22.1796	21.9339	22.1719	22.2156	21.9361	21.5334	21.884	22.5122
CLEC11A	Q9Y240;A0A0A6YY95;V9H0X6;M0R081	0.686297	3.33048		29	29	29	26.141	26.5565	26.6385	26.3695	26.3664	26.7646	26.5563	26.3672	26.7762	26.5496	26.2097	26.3399	26.6136	26.841	26.2519	24.75	23.2895	25.1748	23.6286	24.4806	25.5754	25.0628	24.7369	25.0808	25.5725	25.6061	24.671	24.9996	24.8769	24.6884	25.2357	20.5394	25.6672	25.2636	25.2528	24.9751	25.1286	25.2707	24.9806	25.5189	25.2426	25.5422
TMED7;TMED7-TICAM2	Q86XR7-2;Q9Y3B3;A0A0A6YYA0;Q9Y3B3-2	-0.261521	0.632472		6	5	6	20.1615	20.5082	20.4565	20.3831	20.0946	19.9237	18.99	17.4024	20.16	20.7404	20.8965	19.0792	19.9159	20.5117	20.1441	17.1692	21.6096	20.7308	20.6401	20.1425	19.7592	20.7715	20.4398	19.9204	19.8587	19.997	20.1166	19.0719	20.5383	20.2587	20.1942	20.8157	20.6998	20.503	20.3993	20.4693	19.4739	20.2105	19.8511	20.0362	20.1822	19.7817
MAP4K2	Q12851;C9JCU6;A0A0A6YYA7;Q12851-2	0	-4.34e-08		2	2	2	17.2052	17.4383	16.7436	16.2009	18.2889	16.9831	18.9502	16.1257	16.1076	17.0396	16.6238	16.6117	16.5839	16.6639	15.9589	17.4239	16.3972	17.1597	17.0811	17.047	15.2674	18.2213	16.984	18.6628	17.7295	17.7291	15.2368	17.0872	16.9983	17.9705	15.4336	16.369	13.9585	15.3204	16.5916	17.3504	14.7302	17.2234	15.9187	17.6331	16.3193	17.3253
ZFP91;ZFP91-CNTF;ZNF692	Q96JP5;H3BTR0;A0A0A6YYC7;Q96JP5-2;Q9BU19;Q9BU19-2;H0YCH4;Q9BU19-3;Q9BU19-5	0	-4.34e-08		2	2	2	17.42	16.978	16.3511	16.0548	17.1838	17.0067	16.3486	15.8357	17.1779	15.5154	16.2088	17.9788	16.4212	17.383	16.1113	17.1598	16.6557	17.3917	17.265	16.7174	16.5217	16.5364	16.43	16.7793	15.9175	16.5691	16.7748	17.6386	16.8775	15.4567	17.0487	16.5128	16.6388	16.5465	18.4098	16.9534	15.3253	15.6049	17.3112	16.5208	15.7962	15.0161
PPAN;PPAN-P2RY11	Q9NQ55;A0A0A6YYI3;A0A0B4J1V8;Q9NQ55-2;Q9NQ55-3;A8MV53;C9J3W3	-0.0305135	0.0193975		9	9	9	19.5125	19.184	19.4598	18.8274	19.3452	19.192	19.4379	17.1142	17.0572	18.8157	16.5848	16.3424	19.0764	15.8013	18.596	19.0346	24.1752	19.6128	17.3807	18.6207	19.0983	21.1767	18.8365	16.9384	16.4052	19.0023	15.7014	19.046	21.3611	17.4247	17.5608	17.2411	20.4325	20.8198	20.5227	16.0149	16.029	21.3593	20.2425	16.2371	18.5282	20.8926
PINX1	Q96BK5;E5RJG9;E5RGR1;Q9BT81-2;A0A0A6YYK5;Q96BK5-2	0.500677	0.529908		3	3	3	17.2223	18.5626	19.3958	18.3175	17.7061	18.351	18.4484	20.5022	17.9185	16.0185	15.5351	20.7663	17.819	19.8889	16.9411	17.038	14.8096	16.2977	16.584	17.9609	16.3659	15.8602	19.1726	19.3083	18.1123	15.3161	16.6506	19.6358	18.0171	15.0932	19.0288	15.5587	15.2036	17.6354	14.6875	19.1809	18.7695	15.5041	17.97	16.8175	17.9532	15.4225
CORO7-PAM16;CORO7	A0A0A6YYL4;P57737-3;P57737;P57737-2;P57737-4	0.486001	0.868914		18	16	18	20.4472	19.8413	19.1331	20.93	19.9032	16.0591	21.6617	19.426	20.5985	20.099	21.0632	21.1097	20.2007	19.9708	20.0451	18.4498	23.58	21.8903	21.4735	22.3091	20.6617	21.3334	21.4307	20.699	20.1299	19.849	21.6906	20.9494	21.626	21.7009	21.4951	21.2289	19.684	19.5154	20.3515	20.8836	20.3792	18.9087	20.5383	19.0831	19.8	19.746
HELLS	Q9NRZ9;A0A0B4J1V9;Q9NRZ9-6;Q9NRZ9-5;Q9NRZ9-4;Q9NRZ9-3;Q9NRZ9-2;A0A087WSW7;F6XU50	0	-4.34e-08		7	7	7	18.0509	16.1062	16.408	16.1126	17.5334	15.0607	15.5239	16.1309	16.5575	15.7449	17.2602	17.0216	16.588	18.8883	16.5138	16.4651	18.5045	17.815	18.101	18.1571	17.7316	18.2024	17.7205	17.7422	17.8919	17.4928	17.4269	17.8441	17.9771	18.4946	17.4799	17.6971	17.8749	17.8324	14.8383	16.2117	14.9578	14.8577	15.0661	15.4256	14.8088	15.9817
MED24	O75448;A0A0B4J1W0;O75448-2;F5H5K2;B4DDR8	0	-4.34e-08		30	1	30	18.7668	18.3715	17.2909	17.0058	17.1618	16.9523	18.3322	16.8935	18.0474	15.9668	17.8579	18.4533	17.6656	17.5229	16.2927	17.2052	18.7185	19.006	17.8736	17.0519	19.27	19.4952	17.7735	18.9809	17.8607	18.7298	18.0112	17.7079	17.1029	20.0887	17.8811	16.6053	19.2676	21.2298	19.6394	17.053	20.7902	20.7816	19.9668	19.7763	20.1713	20.4531
SRSF7	Q16629;A0A0B4J1Z1;C9JAB2;Q16629-3;Q16629-2;Q16629-4	-0.756566	1.55001		16	15	16	23.7365	23.0732	22.3147	23.9892	22.322	21.5841	23.2607	22.1033	21.7143	22.9578	23.441	22.6464	22.5397	21.8215	22.8605	22.36	25.0349	23.7397	24.0502	23.726	22.905	23.6755	24.1922	23.1434	21.7645	21.9672	23.7687	22.8387	23.8974	23.7775	23.0721	23.8255	24.4964	24.9495	24.4694	24.1335	24.2593	24.5837	24.0613	24.1623	24.5046	24.4702
TUBB3	A0A0B4J269;Q13509;Q13509-2	0	-4.34e-08		24	6	6	17.5339	15.628	15.5528	17.3647	16.7969	16.0567	16.6049	18.1459	16.7606	15.1095	18.623	17.1347	19.6079	16.3835	17.335	17.3828	19.8235	18.686	19.8087	16.7419	18.6711	19.5019	19.442	18.3587	18.3884	18.3327	19.298	18.9198	19.5894	18.7586	19.4117	16.506	16.9081	17.3135	15.8049	15.5319	17.699	16.2315	14.6554	17.2638	17.3023	16.157
TRAPPC2L	Q9UL33;H3BUK6;A0A0B4J294;H3BP13;Q9UL33-2	0	-4.34e-08		3	3	3	15.7011	15.7584	16.772	15.2073	18.2427	16.404	16.809	17.2135	18.1639	17.0057	16.8331	16.6104	16.7551	16.9479	16.912	17.8405	19.2601	17.7878	16.6983	17.7101	17.7183	16.2175	15.9514	16.3184	17.2238	17.1431	16.6825	16.2288	15.5494	17.5849	17.0411	17.5576	16.4517	18.6364	17.8751	16.669	16.5741	16.5494	17.6906	15.3998	15.4862	15.7102
RPS15	P62841;K7EM56;A0A0B4J2B4;S4R417;K7ELC2;K7EQJ5;S4R456;K7EJ78	-0.422281	1.73729		6	6	6	22.6979	22.3861	22.3271	21.9221	20.9327	21.7937	22.5561	20.113	21.7629	21.5557	21.8025	21.0475	22.6939	21.6382	22.4387	21.2613	22.2192	22.446	22.1158	22.3981	21.5731	21.972	21.762	22.2897	21.9636	21.7455	21.9488	22.3364	22.1912	21.7261	22.2165	22.4417	21.7312	21.6858	22.4572	22.4167	21.4254	22.067	21.8662	22.4797	21.243	21.8213
TPT1	P13693;Q5W0H4;A0A0B4J2C3;J3KPG2;E9PJF7;P13693-2	0.326743	0.294324		9	9	9	21.9507	21.1421	16.5291	22.6814	22.5172	18.9383	21.1323	20.1756	20.5112	21.983	22.958	21.0891	21.705	20.3317	22.232	21.376	24.6596	22.9143	24.4986	23.9434	22.0392	22.6993	23.1536	23.465	22.343	20.9886	23.4068	22.6051	23.9865	22.8041	23.3297	24.2254	22.124	21.5273	22.5402	23.8958	23.2676	21.6131	23.4042	21.5734	22.6547	22.4118
PWP2	Q15269;A0A0B4J2E5	0	-4.34e-08		19	19	19	18.3644	15.6847	15.6544	18.8204	17.5809	17.4594	19.1997	17.8361	16.7226	20.2096	20.0947	19.6152	15.1734	19.4334	16.8128	17.6479	24.9736	21.7738	23.3558	21.5368	19.2616	23.0445	20.2577	19.5187	17.4084	17.2741	21.3902	18.6621	22.5114	23.645	18.9555	19.9819	18.0869	19.0393	17.9766	17.4269	16.0629	15.8842	15.236	19.7232	16.4396	18.0892
POLR2J;POLR2J3;POLR2J2	P52435;A0A0B4J2F8;F6S314;E2QRJ6;Q9GZM3;Q9H1A7;D6RAG0;E7EP90;A0A0B4J1Z8;A6NFM0;E7EWC6;H0Y980	0.0294956	0.0304638		5	5	5	19.2295	19.0489	21.8592	19.0106	18.6671	21.807	19.5085	19.1708	18.8324	21.8338	18.8693	19.4747	19.7208	18.8705	18.9972	17.8229	20.526	18.927	19.888	19.3466	19.2327	19.7573	19.4292	19.024	18.6944	18.5287	19.4634	19.2507	19.6677	19.7864	18.6798	19.2484	19.8758	20.1739	19.6123	19.8578	19.744	15.5917	16.043	19.4846	19.8846	19.0526
LRRC41	Q15345;A0A0B4J2G4;A0A087X0S7;A0A087WTU1;Q15345-3	0	-4.34e-08		4	4	4	18.0753	18.0017	18.0108	16.402	18.7832	16.3604	16.2028	16.2777	18.5804	14.9307	16.1666	17.5188	17.6575	15.9626	17.0764	16.8954	20.2667	18.7261	19.2534	19.104	18.8494	18.9644	18.0114	18.7041	18.5918	18.5517	18.4263	18.9622	18.6111	18.6727	16.0885	17.2296	17.2709	15.8312	17.9851	17.9694	17.4936	16.1982	18.1864	18.4272	16.8489	15.0244
CYP51A1	Q16850;A0A0C4DFL7;Q16850-2	0.0341755	0.0607236		11	11	11	19.895	20.1566	19.7968	18.5361	20.319	19.2951	20.2151	19.4574	20.4588	20.279	20.4856	19.8741	20.3418	19.3666	20.3803	16.8783	20.9087	20.7647	20.3853	20.2222	20.9505	21.2571	19.9085	20.5677	21.0867	21.2001	20.3695	20.3133	20.7634	20.9604	20.4321	20.9875	20.6416	19.8674	20.1122	20.594	20.7962	20.063	20.5677	20.6161	20.8096	20.2903
TM9SF4	Q92544;A0A0C4DFM1	-0.0968005	0.0956222		13	13	13	21.1691	21.6383	21.611	21.8831	20.5017	21.4932	21.9581	18.4661	21.2035	21.4559	21.1295	18.6049	21.2466	20.0418	20.7998	15.8097	21.6514	22.0941	21.4354	21.8363	21.0461	21.4355	21.3027	20.4304	21.629	21.7228	21.0963	19.6556	21.3538	21.1898	21.0401	22.498	21.2098	21.2792	21.9146	21.855	21.7743	21.5118	22.0021	21.6264	21.7498	22.0263
ZCCHC11	Q5TAX3;A0A0C4DFM7;E9PKY2;E9PKX1	-1.43388	5.24321		48	44	48	21.5106	20.1724	20.3491	20.0763	20.5851	20.4631	20.9098	20.0185	20.6839	19.6594	20.0425	21.2247	16.6243	19.7202	20.4166	19.3588	18.8235	19.5539	19.6223	20.6855	20.9872	19.8746	20.776	20.9769	20.7126	20.8936	20.7755	20.7995	19.6739	19.8814	20.2299	17.4795	20.8121	21.3194	21.0199	19.558	21.2407	21.2822	20.8202	21.1883	21.7359	21.6531
MFN1	Q8IWA4;A0A0C4DFN1;Q8IWA4-3;Q8IWA4-2;H7C5H5	0	-4.34e-08		10	7	7	16.8766	16.7985	16.2317	16.2646	17.0576	16.6738	16.2307	16.7787	17.3209	18.736	17.3823	16.4385	15.6916	15.8285	16.6479	18.0024	17.5795	17.9635	18.1602	16.5321	17.1061	17.6619	17.5927	16.7866	17.4825	15.1899	16.8933	16.042	17.4335	18.5213	16.9062	17.5493	17.6774	17.4511	13.5622	16.4677	16.2519	16.8516	15.8223	16.4913	17.2526	16.4102
MGLL	Q99685;A0A0C4DFN3;Q99685-2;H7C599;E7EWX8	0	-4.34e-08		6	6	6	17.604	18.1822	17.1968	16.7161	18.0063	17.0057	16.58	18.6044	18.0111	18.0266	18.5337	17.9257	18.9452	16.0695	18.0296	17.8418	19.8134	19.5969	20.1094	20.1544	16.586	17.594	18.287	20.3634	18.251	15.3459	18.3497	18.1588	19.8388	18.0694	20.0547	19.5201	16.2285	16.773	19.3065	19.1616	15.3038	17.7966	18.4531	18.4048	17.2508	16.328
UXT	Q9UBK9;A0A0C4DFR8	0	-4.34e-08		3	3	3	16.2514	18.3408	18.8571	16.8863	16.7416	17.918	18.2624	17.1546	17.1955	17.2921	17.2386	18.8865	16.2783	19.2197	17.9352	17.7401	15.6686	16.4291	17.624	17.0017	15.664	18.0443	15.7906	16.8683	15.242	18.1464	15.4226	16.8691	17.6997	17.9048	17.3382	16.4629	18.0182	17.4724	16.442	15.8489	17.846	17.4041	17.5016	15.834	17.6193	17.0416
DLG1	Q12959;Q12959-2;Q12959-5;A0A0C4DFT3;Q12959-3;Q12959-6;Q12959-4;Q12959-7;Q12959-9;E7EQD7;Q12959-8;B4E2H8	0	-4.34e-08		5	4	5	16.1294	17.0565	16.902	15.7731	17.1116	15.5402	16.9808	16.9261	15.8843	16.0004	16.8321	15.8367	17.0176	15.2697	16.2842	17.0014	16.1819	16.5648	15.899	17.3282	17.0018	15.326	18.3143	15.9891	16.4508	18.2053	16.8772	17.5981	16.8415	17.1745	17.8715	17.3162	16.6371	17.0621	16.2791	16.4433	16.957	16.5793	16.2263	16.5699	16.5488	16.6415
SOD2	P04179;A0A0C4DG56;A0A0C4DFU1;A0A0C4DFU2;P04179-3;P04179-4;P04179-2;G8JLJ2;F5H3C5;G5E9P6;F5GXZ9;F5H4R2	0	-4.34e-08		2	1	2	18.0936	15.7299	17.3391	17.1082	15.9256	18.0852	16.4665	17.5327	16.4344	17.6711	17.0323	16.6278	16.6976	17.3828	17.8324	17.481	17.056	17.6955	18.451	18.6865	17.1628	17.0781	17.9994	17.8641	17.6437	17.2068	17.9625	17.0818	17.6057	17.3691	18.788	18.5677	16.6013	17.6101	17.8746	18.8743	16.5641	17.5059	18.2133	18.1388	17.4676	15.9865
ING1	Q9UK53-2;Q9UK53;A0A0C4DFW2;Q9UK53-4;Q9UK53-5;Q9UK53-3;A0A087WXF7	0	-4.34e-08		8	8	8	16.6136	17.6965	14.1039	15.3091	17.8508	18.0475	16.7858	21.4555	16.372	16.5346	17.3623	20.853	17.7021	17.0414	17.4472	17.1486	17.5648	19.3957	16.1122	17.1475	19.0744	19.4687	20.1589	18.3458	19.3824	18.805	19.7455	16.8441	17.9722	19.2865	19.8527	15.447	20.9002	21.6625	21.1733	20.6299	20.9639	21.6571	21.1738	21.0215	21.7387	21.9237
WDR76	Q9H967;A0A0C4DFX7	0	-4.34e-08		5	5	5	17.2157	15.65	15.8324	16.9708	17.1871	16.8471	15.6864	16.3689	15.4242	16.5185	17.1974	15.6345	16.4083	16.7055	17.4333	16.3463	19.4332	17.3787	17.6501	18.7997	14.8918	17.0856	16.8726	17.6604	17.465	16.4675	17.1958	16.069	17.0782	17.2016	16.2822	16.4655	14.4559	16.269	17.3892	16.4546	15.9685	15.8499	14.6526	15.6627	16.0008	16.4889
NELFA	Q9H3P2;A0A0C4DFX9;H0Y3X6;C9JHL4	0	-4.34e-08		5	2	5	17.5258	18.3418	16.4522	17.6079	16.7299	15.4367	17.308	16.4881	15.3201	16.8603	16.5173	16.8862	16.063	16.5984	16.2724	17.2083	19.5837	15.3294	19.3438	16.9043	15.3475	16.8354	17.0296	16.8009	15.4388	15.5685	17.2494	16.1908	18.5761	17.7221	17.6887	17.4269	18.1582	16.0611	18.6746	15.4726	18.1142	18.2214	16.1789	18.6699	17.4018	17.7381
RPSA;RPSAP58	P08865;C9J9K3;A0A0C4DG17;A6NE09	-0.302348	3.81086		19	19	19	25.3704	25.327	25.1332	25.5598	25.027	24.9959	25.7046	25.0056	25.217	25.1452	25.6293	25.1612	25.2835	25.0213	25.206	25.0083	26.2552	25.7511	26.202	25.9651	25.3632	25.8037	25.9288	25.6629	25.3519	25.1446	26.055	25.2601	26.111	26.0509	25.6934	26.1519	25.7937	25.9871	26.0626	25.7616	25.725	25.7991	25.7854	25.8669	25.849	25.4551
ABI2	Q9NYB9;Q9NYB9-2;E7EW77;E7EP65;A0A0C4DG21;F8WAL6;Q9NYB9-4;E9PEZ7;B7Z836;Q9NYB9-3	-1.04135	2.29284		13	8	8	20.3114	18.9651	16.2151	19.6498	19.9119	19.003	16.2796	20.1854	16.3316	16.9334	17.0915	20.1898	16.2291	18.9884	18.229	17.612	19.1383	18.3263	17.0513	19.4592	18.0656	16.6955	17.5448	18.6636	17.8581	15.9948	16.8498	19.4022	17.8449	17.8447	16.601	17.0166	17.8937	16.9708	19.588	16.0347	17.5983	18.4808	17.3138	18.4232	18.0029	18.7181
SYNE1	Q8NF91;Q8NF91-4;E7ENN3;A0A0C4DG40;Q8NF91-8;Q8NF91-2	-0.29553	0.251425		15	15	15	21.0046	16.9331	20.0859	20.8111	18.1566	19.9007	20.1252	19.7105	20.5216	19.4574	19.8124	21.0085	21.1	20.0483	19.3615	16.8293	22.766	21.5298	21.6788	22.3918	20.138	21.1321	21.2012	21.3042	20.7622	20.7854	21.6024	17.3722	21.3219	22.1355	22.0861	23.2478	20.9125	21.1129	21.7192	22.2483	22.8447	21.6196	22.4907	21.7866	22.0703	21.7253
POU2F1;POU2F2;POU2F3	P14859;P14859-5;A0A0C4DG88;P14859-4;P14859-3;P14859-2;P14859-6;P09086;Q9UKI9;U3KQN1;U3KQ96;H0YNW1;H0YLL6;B5ME60;H0YKT2;P09086-4;Q9UKI9-3;Q9UKI9-2;P09086-3;P09086-2;P09086-5;H0YLC5;A0A0A0MT46	0	-4.34e-08		4	4	4	18.2543	16.6528	16.1295	18.055	16.3328	16.767	16.4731	16.4099	16.9409	17.7004	18.2399	17.6848	16.2628	16.4188	17.0386	19.5003	17.8413	16.3813	18.2984	17.5895	15.6804	17.5674	16.5756	16.8327	17.6657	17.1797	17.6637	16.955	16.4973	17.7456	18.5725	18.2697	17.979	15.9801	17.9199	18.492	18.1176	16.7877	17.8417	17.7309	16.8513	17.3167
DDX46	A0A0C4DG89	0.415856	1.46892		79	1	79	28.0272	27.9155	27.7119	27.8598	27.5364	27.5213	27.7571	27.8318	27.5413	27.3979	27.258	27.8517	27.6649	27.5005	27.6074	27.0244	26.1744	27.276	26.426	26.8556	27.3379	27.0612	27.3775	27.1246	27.4179	27.523	27.0606	27.2735	26.9148	27.2332	27.4077	24.1234	27.8806	27.972	27.5438	27.2448	27.7909	27.8636	27.6107	27.737	27.7757	27.4531
ECI2	O75521;A0A0C4DGA2;O75521-2;F1LLU7	0	-4.34e-08		11	11	11	16.141	17.5317	15.839	17.5414	16.738	17.3664	19.1012	16.8088	17.0609	18.8869	19.3636	16.9248	16.5657	16.6602	16.8506	18.3793	20.2664	19.3335	19.2794	19.7781	17.9951	19.1907	19.2539	19.2429	18.5014	17.494	19.601	19.6736	19.1732	19.3056	18.5565	20.1965	16.5756	18.5438	18.5724	19.273	19.0941	18.5222	18.8962	18.8135	19.0425	18.4456
HLTF	Q14527;A0A0C4DGA6;Q14527-2;H7C5K0	-1.49775	3.10103		23	23	23	21.0797	19.1317	18.0983	20.2302	17.4441	16.9413	18.0401	19.5376	19.5448	18.6169	17.066	15.4918	18.7266	19.2255	19.5087	16.361	20.1307	16.4486	17.6197	19.3047	18.619	18.963	15.3659	19.8848	18.5583	18.518	16.8599	16.9375	18.9437	19.6185	18.3501	19.4823	19.3166	19.7938	19.4159	19.3754	19.9848	17.781	19.0029	19.3647	19.3354	20.8506
PACSIN3	Q9UKS6;A0A0C4DGG1;E9PIY1	0	-4.34e-08		3	3	3	16.4459	16.7657	17.2097	15.1387	18.0196	17.1855	18.0294	17.0066	16.6292	15.703	16.6403	16.9936	15.7442	16.5103	16.8215	16.4802	17.8297	16.4621	16.3539	16.3576	17.0427	15.8238	17.0436	16.8362	16.4062	17.191	16.6869	15.5568	17.0142	16.0716	15.6303	15.5279	14.5464	15.1229	16.0744	14.0267	16.2315	15.0502	15.8759	15.0614	16.6977	16.5126
CHD4	Q14839;F5GWX5;A0A0C4DGG9;Q14839-2	-1.12486	2.39752		62	44	62	19.5903	19.5641	20.6478	21.559	20.2418	17.8548	22.5214	20.4794	19.8812	20.0718	21.2215	20.9775	20.7762	20.2705	21.0964	20.0583	24.8837	22.8012	23.7976	22.5728	21.5772	22.7948	23.1519	22.2128	20.6533	20.8129	23.1236	20.972	23.1777	23.5391	21.8351	23.463	22.7673	22.2315	22.5003	22.8639	22.957	21.4864	22.7099	22.1588	21.9634	21.4849
MAN2A2	P49641;P49641-1;H0YLB9;A0A0C4DGL1;H0YNG5;P49641-2;H0YKM7	0.329584	0.294245		5	5	5	19.3838	16.3982	21.0507	18.7872	20.2586	20.0398	18.8263	19.6663	17.1532	17.4772	17.5728	17.6697	19.0947	21.9076	20.0638	18.1318	18.7421	18.6358	18.3907	18.511	20.8449	21.4872	20.9231	18.8056	19.7441	20.3897	22.132	16.5933	18.3025	19.622	19.4248	20.0246	19.3265	18.6965	19.321	20.2666	18.957	20.8313	18.9816	19.8555	19.1328	19.2179
SNX29	Q8TEQ0;A0A0C4DGM3;Q8TEQ0-2	0	-4.34e-08		3	3	3	17.0715	17.7574	16.2236	16.944	16.9307	16.0817	16.3812	16.8007	16.967	15.8932	16.4509	16.1712	17.2232	15.5404	16.1628	16.9941	16.3005	15.927	17.5091	16.6884	16.7595	14.9566	15.2691	17.1939	16.4874	16.2093	17.1154	17.6043	18.261	16.5333	15.398	16.1678	15.6675	19.2676	15.2543	16.1586	16.6199	15.6865	16.4499	16.4652	16.5991	16.2802
ZG16B	Q96DA0;A0A0C4DGN4	0	-4.34e-08		5	5	5	15.3807	16.4471	17.712	15.9903	17.2762	17.2475	16.5064	16.5887	15.932	18.2867	17.2999	16.4264	16.9621	16.5482	17.7235	18.4079	15.7038	17.1431	17.6076	16.7677	16.2553	16.2107	15.2686	16.677	16.2348	16.7841	17.6134	16.8418	18.3271	17.8685	16.1665	17.2267	15.3382	14.2718	17.8761	16.5209	16.1798	15.0015	15.1285	15.6455	15.4812	16.6315
PITPNC1	Q9UKF7;Q9UKF7-2;E7EU35;A0A0C4DGP0	0	-4.34e-08		3	3	3	17.8889	16.4474	16.0838	16.7888	16.0209	16.8329	17.2653	16.8583	15.4824	17.3249	16.8572	16.5344	14.455	16.8839	15.0193	18.4741	17.0865	16.1982	16.922	17.5828	16.7958	16.7706	16.4831	17.3944	16.9834	16.7584	16.748	17.1635	16.741	16.6989	17.2376	15.7619	16.2518	15.3182	14.1439	16.8629	16.7979	16.7839	16.858	16.3978	17.1112	17.5375
CAPNS1	P04632;A0A0C4DGQ5;K7ELJ7;K7EIV0;A0A075B7C0;U3KQE2;K7EKD8;U3KPR7;K7EM73	0.512297	1.2378		17	14	17	23.7643	23.5687	23.2847	23.7001	23.8609	23.8699	24.2049	24.0008	23.6556	23.4858	23.539	23.6809	23.5959	23.1128	23.4608	23.9183	23.2922	23.0883	23.2753	23.4361	23.3129	23.1771	23.3434	23.964	23.3872	23.4076	23.3859	24.561	23.656	23.2928	23.8761	23.143	23.5504	23.1377	23.4171	24.2149	23.5369	23.8361	24.0625	24.6286	23.5714	23.7394
DHRS7B	Q6IAN0;A0A0C4DGQ8	0	-4.34e-08		9	9	9	19.3208	18.0823	15.2724	16.1485	16.567	16.6642	18.5985	17.4854	18.087	18.9781	18.8305	17.7388	16.0978	16.2239	16.0792	18.2144	19.5017	18.5156	18.8753	19.4212	19.9858	19.6623	19.5482	17.9086	19.2164	19.3463	19.322	18.705	18.9963	19.5513	18.1087	16.4899	17.9379	18.3103	17.587	17.698	17.6458	17.3038	18.4242	18.6533	18.4837	17.1772
DDOST	P39656;A0A0C4DGS1;P39656-3;P39656-2	0.00475182	0.013815		16	16	16	24.6616	24.3964	24.3306	24.4692	24.5427	24.2525	23.9508	23.9836	24.3833	24.8107	24.6499	24.1816	24.5898	24.4794	24.4682	22.3722	25.5398	25.1408	25.208	25.0206	24.8362	25.0253	24.8897	24.9845	24.6279	24.5517	25.1184	24.741	25.1532	25.0551	24.9442	24.7704	24.4717	24.3005	24.5521	24.3372	24.0926	24.5755	24.1467	24.5478	24.1694	24.3508
GOLGA2	Q08379;A0A0C4DGS5;Q08379-2	0	-4.34e-08		9	8	9	15.9137	15.3547	16.7412	17.4289	17.0278	17.5304	16.9836	17.023	15.8076	15.776	14.8852	17.4849	16.8872	16.023	16.319	19.3154	20.6265	15.5231	20.8825	15.73	17.5645	19.6699	15.0695	16.129	17.3561	15.9978	15.7597	16.4336	19.0788	19.2551	19.6567	15.8765	15.7539	17.1584	16.7271	16.5607	17.381	16.4857	16.9126	15.8343	15.723	16.2364
MRPL22	Q9NWU5;E7ESL0;A0A0C4DGX2;J3KQY1;Q9NWU5-2;Q9NWU5-3	0	-4.34e-08		5	5	5	17.7667	15.0993	19.234	18.7729	16.6197	17.083	19.9157	16.7814	18.5693	16.4603	16.9116	16.748	15.6359	17.1709	15.9832	18.1486	19.935	19.2911	19.7352	19.6105	18.8559	19.1511	19.6679	18.989	19.1566	18.4938	19.0921	19.4804	19.1834	19.585	18.5409	18.584	18.3747	18.8906	14.9922	17.7614	18.1756	18.5476	18.2375	18.3898	15.1707	18.2836
POLR2A	A0A0C4DGZ0;P24928;A0A087WWE2	-2.63016	8.19961		81	80	81	20.1117	21.055	21.5635	21.4061	18.3882	20.2166	22.1259	19.8739	19.1875	17.8738	20.0696	20.0563	20.4767	19.6782	19.8182	17.3803	23.533	21.6217	21.942	20.4297	20.9462	21.9889	22.6336	20.6784	19.5357	19.7006	21.748	20.2481	22.1369	22.5831	19.4957	18.2123	23.2128	23.4558	22.931	21.9838	22.5243	22.7002	22.2567	22.9257	22.9568	22.8386
TPP1	O14773;A0A0C4DGZ9;O14773-2	-0.140433	0.452614		7	7	7	23.459	23.8955	23.7839	23.468	23.6716	23.8813	21.2606	23.5426	23.6573	23.6649	23.4306	23.593	23.6786	23.7378	23.6268	22.8267	21.8923	23.1439	22.3302	22.2428	23.3044	22.8592	22.764	22.8562	23.2405	23.2583	22.7705	23.4303	22.5773	22.3414	22.9636	22.8767	23.9448	23.6322	23.9626	23.4944	23.3903	23.8823	23.7009	24.1392	23.3397	23.9106
TBXAS1	P24557;Q53F23;A0A0C4DH47;P24557-3;P24557-2;A0A0A0MSK3;P24557-4	-0.073177	0.127572		20	20	20	20.5374	19.7158	19.7461	19.9614	20.6199	19.7492	20.2886	20.0816	20.2511	20.5325	20.4194	20.623	20.0965	20.2542	20.4467	16.3941	21.5229	20.5982	21.1239	21.1037	20.981	20.6943	20.7034	21.0237	21.0378	21.0387	20.4769	20.659	20.8206	20.9993	21.0651	20.4038	21.2113	20.273	20.9138	21.0588	20.9531	20.1422	20.0386	20.97	21.3129	19.9864
EHD3	Q9NZN3;A0A0C4DH83	0	-4.34e-08		10	3	3	16.4672	17.9168	16.2532	16.5585	17.1284	17.3949	15.4939	17.5949	15.6052	17.6278	17.8093	16.4826	16.9018	17.6641	15.4061	16.5277	20.0965	18.1092	19.5916	19.3199	16.2548	16.544	18.0661	18.0078	16.8034	15.794	17.1873	17.9069	18.1587	19.2323	17.3446	18.013	15.4386	16.1726	16.4358	15.12	15.7309	14.2935	15.3564	16.816	16.3451	15.9691
C6orf203	Q9P0P8;A0A0D9SEI0	0	-4.34e-08		2	2	2	18.2465	17.3271	16.3887	17.0632	16.8048	16.7651	16.5976	16.5765	15.8672	15.8127	16.7595	15.9495	15.1108	15.2874	17.3697	17.0823	18.7176	16.8536	16.0936	17.9465	16.5143	18.8733	16.5942	16.5566	16.0141	16.6213	16.6432	17.3815	15.6874	19.8289	17.8847	19.5804	15.091	21.8402	21.2735	18.6935	19.206	21.5617	21.275	16.3344	13.794	16.3
FAM120B	Q96EK7;A0A0D9SEJ5;F5GY05;Q96EK7-2	-0.500218	2.16817		70	70	70	25.2881	25.668	25.7039	25.6617	25.5163	25.682	25.304	25.714	25.7049	25.6145	25.1768	25.5216	25.4498	25.7944	25.4066	24.5363	23.5634	25.1076	24.3629	24.97	25.579	25.3189	25.339	25.3706	25.6885	25.6317	25.0744	25.0257	24.9594	25.1329	25.4732	20.1932	26.2191	26.1315	26.016	25.33	25.7164	26.1209	25.7506	26.1404	25.9497	25.8635
SRSF4	Q08170;A0A0D9SEM4	0	-4.34e-08		11	5	5	17.691	17.082	17.9892	18.1285	17.2633	17.6592	16.4142	17.0093	17.3193	15.2057	17.4663	17.201	16.1288	14.7286	16.1699	16.7689	15.9433	16.3909	18.1062	15.6978	16.3639	17.8914	18.1786	16.1658	17.1613	16.5888	14.74	16.6438	16.7654	18.5319	16.8121	17.3574	18.9931	18.827	18.8118	18.4671	18.8047	19.1699	18.9446	19.239	18.4922	18.5113
FAP	Q12884;A0A0D9SEN1;B4DLR2;Q12884-2	0	-4.34e-08		14	14	14	17.8991	19.5481	19.1286	19.3171	16.8021	17.8772	16.1666	16.4237	19.2753	19.5699	16.9906	18.1835	19.1023	18.9434	15.7797	16.7045	15.5024	20.436	20.5049	21.0048	18.8613	18.2389	19.6148	19.9704	19.9508	19.9596	19.7387	20.0527	19.7801	19.4056	20.1006	18.7845	20.6485	19.3656	19.5975	20.1835	19.2205	19.3304	19.1361	20.6064	20.4206	19.5884
CDK11B;CDC2L1	A0A0D9SER5;P21127;P21127-2;A0A0D9SEI3;J3QKR5;B7ZVY7;A0A0D9SEN2;J3QR44;P21127-8;P21127-3;P21127-9;J3QR29;P21127-6;P21127-12;P21127-4;P21127-5;P21127-10	0.27292	0.54036		37	3	37	24.5203	24.0776	23.8545	24.0793	23.9078	23.32	23.7236	23.7591	23.4227	23.4005	23.7292	23.9747	23.5883	23.3277	23.7416	24.3283	24.0254	24.1906	24.2038	24.3366	23.6971	23.8439	24.3366	24.3707	23.864	23.858	24.3691	24.3543	23.9779	24.0631	24.3975	21.5089	24.7713	24.8479	24.3279	24.4113	24.3181	24.3691	24.44	24.9907	24.4702	24.283
RANBP10	Q6VN20;A0A0D9SEU5;R4GMX8;Q6VN20-3;Q6VN20-2	-1.85758	8.08152		20	15	18	19.4105	20.5125	20.5885	19.0381	19.9429	20.4371	21.4313	16.9141	20.8858	20.9569	19.8061	17.8508	20.8116	20.9064	20.579	16.5046	20.6859	20.4205	20.4628	17.7184	21.6884	20.8178	20.8617	18.6657	21.2252	21.3136	19.8155	19.3175	20.3044	20.8895	19.9813	18.5942	20.5297	21.2472	20.4856	19.4924	20.8191	21.0267	20.7063	19.7826	20.7363	20.4353
DDX3X	O00571;A0A0D9SFB3;A0A0D9SG12;A0A0D9SF53;O00571-2	0.655546	2.62686		37	9	37	24.2445	23.8853	23.5361	24.2077	24.0508	23.5118	24.6336	23.5681	23.5046	23.9973	24.5932	23.8561	23.8367	23.6301	23.7847	24.2084	25.7937	25.0734	25.4374	25.2701	24.9201	25.132	25.1541	24.6919	24.5194	24.3703	25.191	24.8287	25.2704	25.1698	24.7682	24.6313	23.8142	23.7498	23.8493	24.2497	23.9892	23.7573	23.9608	23.7664	23.9506	23.4977
ARFGAP2	Q8N6H7;A0A0D9SF70;G5E9L0;E9PQP3;E9PMU9;H0YDN9;E9PIY6;Q8N6H7-3;Q8N6H7-2	-0.0526405	0.0904997		5	4	5	17.2999	18.7748	19.3812	18.5569	18.5925	18.7305	16.6975	16.1519	18.6866	18.2821	18.9242	18.2873	18.6638	18.4844	18.7069	17.869	18.4548	19.0896	14.6439	18.6828	18.8315	18.8884	18.6459	18.394	18.9657	18.2943	18.888	15.9014	19.1392	18.7381	18.5556	18.5668	17.9215	18.4448	18.8005	18.3355	18.5143	18.8996	18.5226	17.3329	18.5017	18.609
MYO18A	Q92614;Q92614-4;A0A0D9SFK2;Q92614-2;Q92614-3;Q92614-5	0	-4.34e-08		16	16	16	16.7473	16.0046	20.6262	16.5759	15.6638	16.7633	19.2167	20.8022	17.1301	16.5593	18.6709	16.3854	17.6746	16.8118	16.8894	18.0004	20.3464	19.0194	20.117	16.685	19.0876	19.3979	19.5769	17.6591	18.8198	14.7455	19.8136	15.569	19.8161	20.0445	19.1825	19.351	15.2092	18.7093	17.5244	18.7089	18.9722	17.5503	18.0828	16.3868	18.1269	17.7118
EWSR1	Q01844;A0A0D9SFL3;B0QYK0;C9JGE3;Q01844-2;Q01844-6;Q01844-3;Q01844-5;H7BY36	1.04375	1.77081		8	8	8	21.6792	21.1342	22.222	21.7193	21.8955	22.0796	22.2077	22.7504	22.3656	22.5965	20.6218	22.7975	22.2831	22.1782	22.1882	22.9138	21.0081	23.1079	22.2155	22.1106	24.2128	22.9879	22.4471	22.1894	23.9529	23.7817	22.2678	22.5622	22.1918	22.7553	22.4803	20.1438	22.4468	22.448	22.2419	21.7905	21.972	22.5066	21.8498	23.1643	22.3803	22.002
TBC1D24	Q9ULP9;A0A0D9SFR5;H3BQ06;Q9ULP9-2	0	-4.34e-08		7	7	7	19.2929	17.8887	18.4232	16.9936	19.0257	16.9114	18.9741	17.0205	15.9299	18.7908	18.8029	15.7128	17.3793	16.6249	18.9274	19.3843	16.657	18.0454	17.9821	18.7048	18.4339	18.3213	18.76	19.9984	18.2977	17.3611	19.2455	19.7191	18.4693	18.7014	19.5128	17.3076	17.6754	18.8046	14.0982	18.1349	16.788	18.2282	19.3469	18.8947	18.2783	18.9016
UBE3A	Q05086;Q05086-2;Q05086-3;A0A0D9SG77	0	-4.34e-08		7	7	7	17.3716	17.0138	15.6153	16.3763	16.2414	15.7541	17.1931	17.4548	17.3986	17.6205	16.0534	16.2584	15.6721	17.3873	16.3302	17.991	17.1902	16.9877	19.0451	15.7407	14.6233	15.4849	15.9535	16.4889	16.114	17.2347	18.6254	17.1689	18.5518	18.6432	17.282	15.4887	16.9977	18.1065	16.1885	17.1507	17.6035	20.8088	19.5682	18.0329	18.0834	16.0022
PHF6	Q8IWS0;A0A0D9SGE8;Q8IWS0-3;Q5JRC6;Q8IWS0-2;Q8IWS0-4	-0.236504	0.465815		14	2	14	17.0191	22.4691	20.772	22.6659	20.546	21.7181	21.4596	20.2798	22.1839	20.9115	21.5643	20.4756	21.9175	21.7791	20.8103	20.2959	21.6782	18.964	21.5157	20.832	20.3766	20.6363	20.389	16.7688	20.3873	20.6553	20.1078	20.935	20.2268	20.3511	21.3147	19.6255	21.6352	21.3411	20.7633	21.3485	20.2707	20.9429	21.0149	21.7471	21.2923	21.8532
DIAPH1	A0A0G2JH68;O60610;O60610-2;O60610-3;H9KV28	-0.681144	6.51944		45	45	45	20.3182	21.813	21.1362	20.9967	21.3423	21.0702	22.5479	20.8756	21.3233	21.9007	22.0813	20.7629	21.6434	22.0069	21.5984	19.9829	22.1346	22.4818	22.9869	21.3695	22.2525	22.1781	22.1052	21.9163	22.2086	21.878	21.8428	20.3398	22.3166	22.0765	22.4746	22.51	22.1298	22.1177	22.1964	22.3213	22.6345	22.1462	22.165	22.1859	22.3659	21.745
PPP1R18	Q6NYC8;A0A0G2JHC2;Q6NYC8-2;Q6NYC8-3	0	-4.34e-08		12	12	12	19.3524	17.0375	16.7857	16.3506	18.1131	18.0313	16.3248	17.5685	16.6861	15.0125	16.7777	17.0156	16.2565	16.8636	18.0704	15.6588	18.3812	20.1935	19.4695	18.2633	23.2866	22.724	20.2436	19.6102	22.6868	21.5529	20.4396	20.7845	20.0212	20.4861	20.4996	18.8077	18.3987	17.1375	18.6743	18.7716	18.7031	20.5747	19.1654	17.7627	18.0357	18.1248
	A0A0G2JIA5	-0.391705	0.894375		49	1	49	25.4744	25.879	25.7889	25.6374	25.7752	26.0846	25.7766	25.9259	26.1104	25.9591	25.3811	25.8717	25.9097	25.9967	25.6548	23.8755	23.4504	24.6708	23.8335	24.3681	25.3328	24.8679	24.6846	24.812	25.2947	25.3199	24.5038	24.9246	24.534	24.7823	24.8362	17.551	25.5863	25.7129	25.1851	24.6281	25.174	25.7368	25.0906	25.659	25.3987	25.4338
ABHD16A	O95870;A0A0G2JJD3;O95870-2;A0A0G2JI89	0	-4.34e-08		10	10	10	17.8795	18.3425	18.1166	19.1719	20.5993	17.188	20.2833	17.6429	16.039	16.4951	18.9447	16.1185	18.71	18.273	18.2397	17.4544	21.872	19.5235	19.0698	20.0934	19.117	18.9812	19.7047	20.0807	18.9808	18.5544	19.1571	19.2923	19.3539	18.8748	18.8368	18.9811	18.9538	18.3796	18.477	18.41	18.3934	18.703	18.4818	18.6262	20.0493	19.6969
BRD2	P25440;H0Y6K2;A0A0G2JK44;P25440-4;P25440-3;P25440-2;U3KQA6;A0A0G2JHL0;A0A0G2JHN8	0	-4.34e-08		12	4	5	17.3317	16.1143	17.4551	17.5753	16.511	17.0754	15.049	17.0437	17.6717	17.7049	16.2244	16.957	16.8649	16.7408	15.8773	18.338	18.1878	17.0015	17.1329	17.8927	15.7887	17.3678	17.8627	16.2891	17.7131	16.7014	17.718	18.1733	17.5816	17.847	17.2105	17.0149	15.4444	15.781	15.1718	17.6068	17.7049	17.0882	16.2271	15.2269	15.658	17.2328
VARS2	B4E0K6;A0A0G2JL52;B7ZL25	0.0154898	0.0116409		49	1	2	16.7515	20.5267	19.6126	17.4741	19.8689	20.6526	19.3581	20.6096	20.9179	19.3411	19.6013	20.2997	19.656	19.5358	19.0565	16.8021	17.0556	20.7953	16.4363	17.3801	20.4413	19.8244	18.9399	20.7983	20.2763	20.5645	19.2607	16.5494	19.8322	19.5185	15.5045	16.6013	19.8678	19.6051	18.8987	18.2656	20.1428	20.2234	19.3937	19.4876	20.0209	19.0452
GBA	P04062;A0A0G2JNZ5;A0A0G2JLB3;P04062-4;P04062-2;A0A0G2JNZ0;P04062-5;P04062-3	-0.0183027	0.0389077		16	16	16	22.8719	23.2228	23.2229	22.9447	23.0384	23.0925	22.7969	23.245	23.5713	22.9827	22.9459	23.2435	23.1048	23.3437	23.0895	22.2512	21.6726	22.622	22.3387	22.5584	22.7149	22.3543	22.5361	23.1249	22.9946	22.8979	22.2797	22.9861	22.8547	22.7856	23.1013	20.1575	23.0365	23.1181	22.9231	22.7557	23.1437	23.0406	23.3476	23.2151	23.1676	22.8684
LILRB3;LILRA6	A0A0G2JPE4;A0A0G2JLT7;A0A0G2JNB3;F8W6G6;A0A0G2JNB8;A0A0G2JN67;O75022;U5XJZ2;A0A0G2JN08;A0A0G2JP32;A0A0G2JLR8;A0A0G2JPW8;A0A0G2JMP4;A0A0G2JM77;A0A0G2JM50;A0A0G2JQ21;A0A0G2JMM1;O75022-3;O75022-2;Q6PI73;A0A0G2JN36;A0A0G2JMX0;A0A0G2JLX6;A0A0G2JPG2;A0A0G2JN43;A0A0G2JMN6;A0A0G2JPH9;A0A0G2JMJ1	0	-4.34e-08		5	2	4	17.466	17.9635	16.7146	16.8219	18.163	16.8232	16.3319	18.8473	18.1389	16.6283	16.8484	18.839	16.5176	16.3498	16.7769	17.5113	15.9995	17.3039	16.3906	15.6279	18.5491	16.7051	17.0899	15.7443	16.0792	15.5854	17.0027	16.2117	15.7431	15.4457	17.0923	16.3875	14.99	17.6861	15.0128	16.6112	17.1017	16.1744	14.9973	18.2233	17.5104	16.5529
FCAR	P24071;A0A0G2JP11;A0A0G2JNS3;A0A0G2JM27;A0A0G2JPZ4;A0A0G2JNH4;A0A0G2JLU6;P24071-8;P24071-5;P24071-4;P24071-11;P24071-2;P24071-10;P24071-6;A0A0G2JPZ0;A0A0G2JM28;A0A0G2JPP7;P24071-9;P24071-3	0	-4.34e-08		3	3	3	16.2185	15.9158	15.0793	16.1177	16.8391	16.4493	15.6981	15.5906	15.7897	17.3394	16.7243	17.2926	17.0348	15.7596	17.2311	17.5725	15.9283	18.2043	15.8601	17.5186	16.6458	17.4114	16.9683	17.1756	16.1785	17.5631	16.8685	17.7078	16.5151	16.5953	16.1257	17.7356	15.5992	15.6128	16.6505	18.0916	16.7987	15.6542	16.2005	17.974	16.5892	17.1225
LILRA2	Q8N149;A8MZH0;A0A0G2JMW8;A0A0G2JMC9;Q8N149-3;Q8N149-4;Q8N149-2	0.423856	0.985416		5	5	5	22.3145	21.3129	21.0576	21.2625	21.2202	21.0485	22.7628	21.0017	21.0661	22.0773	21.2692	20.7649	21.0283	22.2877	22.3319	21.1143	19.3304	20.277	20.2131	19.528	20.4506	20.4437	21.1795	20.7248	20.6974	20.6203	20.3725	20.1942	21.2152	20.2634	22.2405	20.1428	22.6181	21.3154	22.31	22.2752	21.1435	21.2383	21.0953	23.0575	20.0422	21.5929
LILRB2	A0A0G2JNQ7;Q8N423;A0A0G2JNT8;A0A0G2JN35;A0A0G2JPH5;Q8N423-4;Q8N423-2;A0A0G2JM05;A0A0G2JLS7	0	-4.34e-08		8	4	8	19.3147	18.3866	19.3041	16.9663	15.9508	17.0837	18.9767	19.5037	16.9873	18.3769	16.5766	15.8956	16.8614	16.7595	16.3319	18.182	16.0316	18.3018	17.2259	16.9418	18.9843	19.172	19.3041	17.4361	18.7194	18.6065	15.4545	16.8524	18.1712	18.2833	16.8099	15.6798	18.6769	18.2562	17.9854	17.5545	19.1647	18.157	18.4721	18.3407	18.6243	18.0844
KANSL1	Q7Z3B3;A0A0G2JNT7;Q7Z3B3-2;A0A0G2JNB1;I3L4J3	-0.521852	0.526818		15	1	15	16.332	19.2812	19.8939	16.1499	17.6183	19.7269	17.9071	20.0062	19.4538	19.0564	18.9918	17.1352	19.53	19.6292	18.8637	17.6947	16.2381	17.0398	16.6816	15.8362	16.601	17.1037	16.9218	16.7314	16.7406	17.4332	17.6451	15.5759	17.0916	15.3891	17.1201	15.9622	19.0877	19.9645	19.3015	19.4547	19.4504	20.4609	19.6756	19.0419	20.0969	19.292
LAIR1	A0A0G2JNU6;Q6GTX8;A0A0G2JNK8;A0A0G2JMI0;A0A0G2JQ50;A0A0G2JP18;A0A0G2JLV7;Q6GTX8-3;Q6GTX8-2;A0A0G2JM94;A8MZ84;D3YTC8;Q6GTX8-4	-0.546729	1.10715		8	8	8	17.973	19.15	17.1686	19.3516	19.5208	19.1163	18.4993	16.3266	19.0035	19.9002	19.4975	16.8396	19.7746	19.2663	19.5416	16.7546	18.8271	20.2462	19.0655	17.0281	19.9964	19.7681	18.9338	19.5003	19.8188	19.937	16.178	17.2742	16.6887	19.7981	19.9746	20.0825	20.3933	18.8438	19.8832	20.3905	20.6283	19.1076	20.1926	20.6517	19.2388	20.028
GOLGA8M;GOLGA8J	H3BSY2;A0A0G2JNX9;A6NMD2;H3BSY2-2	0.182219	0.183898		16	0	4	21.6398	22.4381	22.6816	22.0412	22.4776	22.8584	22.8439	22.5672	23.114	22.7071	22.0208	22.7861	22.5934	22.9631	22.3452	21.1902	19.9577	21.5671	20.61	21.1884	22.3999	21.7486	21.6422	21.5712	22.1653	22.1093	21.2586	21.8247	20.9937	21.553	21.5739	16.9641	22.2311	22.4825	21.7141	21.4029	22.727	22.5359	22.9829	22.3771	23.2704	23.1143
HLA-G	P17693;Q8MH48;Q5RJ85;A0A0G2JPQ3	0.414565	0.785231		2	1	1	20.3862	20.5765	16.4588	20.3509	20.4821	20.6939	20.5833	20.4184	20.4563	20.5684	20.3511	20.4611	20.6099	20.3806	20.558	19.7392	19.859	19.9366	20.0882	20.0589	20.272	20.0778	19.9376	20.2164	20.3645	15.9194	19.8632	19.8917	20.0746	20.2535	20.2065	21.0175	20.8667	20.3322	20.4148	20.4037	20.3305	20.3057	20.6596	20.4674	21.0772	20.1621
	A0A0G2JQF4;A0A0G2JQF5	0	-4.34e-08		15	1	1	17.951	17.1486	16.1789	16.8973	17.7595	15.7264	17.2177	17.3099	16.1795	17.821	16.0847	16.0842	17.4156	16.7194	18.7112	17.8395	16.4432	17.3834	18.573	17.0762	16.0701	16.6597	17.0085	17.119	16.43	17.2612	17.3564	17.6749	15.3748	15.7732	16.9876	16.644	16.529	17.2372	16.8934	14.9961	15.0919	17.6675	16.0502	16.3083	17.3063	16.7365
	A0A0G2JR96;A0A0G2JQT1	-0.98434	2.39046		48	1	1	19.1261	20.3823	19.91	20.4764	19.1005	20.1559	16.5956	20.3149	20.6779	20.283	19.8689	20.0254	20.2966	20.2828	20.0664	18.778	16.5481	20.1178	19.0318	19.5299	20.1061	19.7522	19.7271	19.6414	20.3382	20.3156	15.8112	15.9204	19.1928	20.2132	19.6052	16.6295	20.4353	20.9958	20.4302	15.6624	20.7129	20.7448	20.4764	19.229	20.6922	14.9161
UBA6	A0AVT1;A0AVT1-2	0	-4.34e-08		12	12	12	17.0882	16.0761	16.3518	15.6132	16.9818	14.7704	16.4404	15.3832	15.7139	16.826	17.2581	16.7193	16.7353	17.3624	16.9801	17.3462	22.0948	17.4137	16.3145	17.0659	14.9622	17.14	16.9725	16.6869	15.9193	15.6291	16.4386	16.4473	19.5433	17.2991	16.7598	19.0901	17.5546	15.8153	17.8364	18.3832	14.5273	17.1498	18.3398	18.7472	16.1021	16.8149
MED19	A0JLT2;J3KR33;A0JLT2-2	0	-4.34e-08		3	3	3	16.6502	16.4251	15.4004	17.2982	17.54	16.4797	17.9579	15.5858	17.851	15.945	14.8972	16.8854	16.665	17.1772	17.7081	18.6395	18.4189	16.6254	16.7481	16.1492	16.533	16.6148	15.9731	16.4126	15.4247	16.2187	17.9018	16.8633	16.5682	17.2826	16.7315	16.3395	18.5425	17.9022	16.4525	15.6257	16.1123	17.6433	15.6969	14.9655	16.4743	16.475
UHRF1BP1L	A0JNW5;A0A0C4DGH6;A0JNW5-2	0.787245	1.00745		14	11	14	17.9257	16.8359	21.4852	20.8782	21.4662	21.5858	20.8989	20.9403	21.3749	21.5989	21.4358	21.5836	21.0459	22.1629	21.1459	17.5687	21.1134	20.9623	20.889	21.3455	20.9324	21.1531	21.7638	15.2319	16.1832	20.9196	21.1955	15.993	16.8614	20.7142	17.028	17.9815	20.7425	20.2745	20.3613	20.2736	19.7076	21.4808	19.5888	19.6547	19.5175	19.2481
ILVBL	A1L0T0;M0R026	0.535949	1.2802		12	12	12	19.4011	20.2998	20.3641	19.3874	19.9425	20.2956	20.1604	20.5926	20.6167	20.1334	20.4577	19.8819	20.2945	19.7757	19.8919	18.2697	20.1117	19.7728	20.4584	20.3716	20.2678	20.0734	20.3831	20.0368	21.0554	19.6227	20.2406	19.4884	20.019	19.7509	20.6531	21.4899	20.2925	20.4102	20.7633	20.5916	20.5796	20.277	20.7532	20.7639	20.5286	20.0427
ACO2	Q99798;A2A274	0	-4.34e-08		25	25	25	17.642	17.9532	15.4898	20.0663	17.1305	17.8568	21.6587	17.9296	17.4094	19.8537	21.5995	17.4133	19.5303	16.6761	19.9655	17.736	23.9275	22.0196	23.1583	21.6902	19.3011	21.3781	21.3388	21.3161	19.8966	16.134	21.7431	18.6016	22.5047	21.6126	20.744	23.54	20.9406	20.6607	22.0205	22.7868	22.6032	20.8391	22.2117	19.2461	20.4773	20.8959
ZC3H12D	A2A288;A2A288-3;A2A288-4	1.03001	1.82771		8	8	8	19.0697	19.3441	19.363	18.5375	19.362	19.2329	19.7068	18.9475	19.3572	19.9617	20.1693	19.1692	19.9224	19.1061	17.2738	19.8914	18.7425	19.9317	19.6054	19.5396	19.2891	19.6664	19.594	20.0611	19.3161	20.1061	19.3194	19.9906	19.8056	19.6461	19.9655	20.0058	19.0883	19.1803	19.5672	19.6441	19.0737	19.2896	19.5533	18.5364	18.9031	19.0061
AAR2	Q9Y312;A2A2Q9	0	-4.34e-08		7	7	7	17.4837	16.4974	16.8573	17.6304	15.9812	17.445	17.2645	16.6175	16.6269	17.5664	16.4023	16.1672	15.4399	17.729	17.5842	17.3484	18.5871	18.0699	17.7242	17.4368	17.9375	18.3775	18.1007	17.7418	17.85	17.4187	17.712	17.369	18.4018	18.512	17.5617	16.6394	17.0128	17.8136	16.7986	16.9182	15.3368	15.1838	14.3572	16.7273	17.4342	15.901
PRNP	P04156;A2A2V1;P04156-2;X6RKS3	0.997375	3.14842		7	7	7	20.631	21.5874	21.4449	20.8611	19.8047	21.3305	16.6946	20.7092	21.2548	20.5354	19.8103	20.6324	21.5622	20.9298	19.7472	18.3544	17.9707	19.479	19.2969	20.291	20.1431	19.6086	19.4657	19.2722	20.1868	20.1488	19.3651	15.5846	19.2981	19.4865	19.0719	16.9115	19.3808	19.7509	18.562	18.1456	19.2881	19.2964	18.6928	19.5138	19.0316	19.3186
TRIM26	Q12899;A2AE48;A0A0G2JIW2	0	-4.34e-08		5	5	5	16.5612	16.7121	15.7871	15.9767	17.4651	17.5216	16.7271	17.5238	18.7151	18.4475	17.0781	16.9094	16.215	15.0768	16.7222	17.7175	20.4826	18.934	18.5022	19.9455	17.6849	19.8059	19.4191	18.8639	18.8663	16.5794	20.1188	18.4272	19.8949	20.3613	18.4846	16.5648	15.6931	16.3184	15.5754	16.4482	15.9828	16.4608	16.5242	16.0826	16.2213	15.5358
HLA-C	P10321;A2AEA2;O19617	-0.190779	0.181731		11	0	1	18.9187	19.5813	14.8996	20.5127	18.9904	18.7066	16.1839	17.8478	21.0996	20.0219	19.9673	18.2702	19.6032	19.4582	18.4466	17.1054	17.8666	19.3627	15.1713	18.0403	17.4839	18.1895	17.088	18.1924	17.9249	18.3128	17.1416	18.8927	19.0996	18.1528	18.2723	16.4256	20.1135	18.8038	19.3891	20.3609	19.5778	18.3372	19.4802	20.6302	20.0654	19.2925
CXorf23	A2AJT9;A2AJT9-3;A2AJT9-2	0	-4.34e-08		5	5	5	17.1804	16.7926	17.6825	18.5142	16.6696	17.9507	16.4028	16.206	19.3088	16.8545	16.6167	18.0456	17.8856	16.5946	15.7863	18.6916	14.9047	16.8	17.9833	17.614	18.0927	16.1771	15.4011	17.7147	18.0583	18.4731	16.4124	18.1324	16.0575	16.5626	17.8465	17.2283	16.4875	17.4025	16.9741	14.4933	15.6707	15.6749	17.0282	16.3033	17.0616	15.1754
MPG	P29372;A2IDA3;P29372-5;P29372-4;P29372-2	0	-4.34e-08		8	8	8	16.5	18.3121	15.4697	19.2134	17.5564	16.9058	18.8401	16.9534	18.7022	19.3502	19.0532	15.552	19.1434	18.3878	18.5133	16.8037	21.8624	20.3631	20.8937	20.3454	20.3341	20.5532	20.5307	19.8404	20.1244	20.4184	20.5811	20.0863	20.597	20.6299	20.0765	20.0087	19.5922	19.7236	19.9763	19.7252	19.8617	19.7849	19.5917	19.3916	19.5031	19.2604
NBAS	A2RRP1;A2RRP1-2;H0Y5G7	-0.890725	3.71481		69	69	69	20.522	22.0529	22.3992	22.425	20.5275	21.9332	22.424	20.9902	23.0296	22.475	22.1934	21.686	22.0945	22.1532	21.6719	18.4073	21.6412	22.0067	21.4717	21.4832	21.8464	22.0098	21.5476	20.2153	22.2341	22.3943	20.6755	20.1141	21.2006	22.1902	20.6924	17.6864	22.2736	22.6653	22.256	20.93	22.3326	22.6308	21.9524	21.8075	22.3616	22.1678
SRGAP2	O75044;A2RUF3	-0.8669	2.95954		57	1	57	24.2159	24.3982	24.6616	24.2539	24.5609	24.6785	24.3329	24.7026	24.6557	24.5866	23.9583	24.4533	24.5416	24.7945	24.2261	22.5041	22.589	24.4111	23.2501	22.98	24.7064	24.3781	24.0529	23.717	24.7023	24.6749	23.402	23.4514	23.6995	24.3316	24.0057	19.5789	24.4366	24.7384	24.4705	22.8052	24.3488	24.9424	24.0245	23.8885	24.4947	24.4494
VWA8	A3KMH1;A3KMH1-3;A3KMH1-2	0.43077	1.64399		83	83	83	23.1784	23.7721	23.6317	23.2235	23.8769	23.9925	23.7034	23.713	23.8197	23.6414	22.6988	23.5768	23.6069	23.9466	23.0856	20.0077	20.678	23.1928	19.7971	20.2308	23.2905	22.8574	22.5221	22.8959	23.4985	23.5421	22.2581	22.0876	22.4664	22.9031	22.7504	20.0846	22.3735	22.9098	22.4625	20.8186	22.4565	23.0784	22.0475	22.1197	22.5805	22.7654
SBNO1	A3KN83;A3KN83-3;A3KN83-2;A3KN83-4	0	-4.34e-08		6	4	6	16.374	15.9999	15.7002	16.4551	17.3562	16.0356	16.8355	17.9779	16.361	15.9942	16.0787	16.2669	16.3331	15.8703	15.3218	17.8455	16.6874	18.5109	16.3909	17.0056	17.0747	16.3948	15.8206	16.9046	17.5084	16.5125	17.4904	16.2373	16.5083	17.2106	16.5069	17.7937	15.3277	15.578	15.6863	16.4635	15.7384	17.7496	16.9701	16.2161	15.6852	15.204
GTPBP10	A4D1E9;A4D1E9-2;C9J8R7;C9JNI1	0	-4.34e-08		11	7	11	17.6416	16.109	16.0868	17.6488	17.6751	15.6911	17.9672	16.0199	16.4524	15.8109	15.457	17.7752	16.9267	15.9081	16.9607	23.7772	19.8402	18.4838	18.8051	18.6783	17.0984	18.7554	18.9419	16.5242	16.3831	18.1134	18.6641	16.2162	18.5743	18.5588	17.1464	17.154	18.7016	19.012	18.6144	17.419	18.1354	18.7943	18.1549	17.9575	18.2459	18.1289
WDR91	A4D1P6;C9J1X0;A4D1P6-2;A4D1P6-3	0	-4.34e-08		6	6	6	17.1647	16.1858	16.3076	15.1943	16.3518	17.1445	16.4928	16.7351	18.1619	18.2999	18.0505	17	18.0529	18.9638	17.3043	16.3989	18.4076	17.0116	16.7651	18.3063	18.9413	17.9854	19.185	19.0377	18.3941	15.0558	19.3471	16.1494	18.4709	18.1455	18.0943	17.7521	17.1674	17.2385	17.3886	17.3922	18.6556	17.2146	17.304	17.4241	17.2456	17.6235
LCHN;KIAA1147	A4D1U4;C9J7X6	0	-4.34e-08		10	10	10	17.4167	16.6275	17.5517	17.3799	18.4331	18.0109	19.3262	15.8484	17.3133	15.4175	16.5123	18.0727	14.6343	15.443	16.3281	16.7554	17.8176	15.4048	16.0777	16.0125	17.8368	18.369	16.6358	16.8618	17.6033	17.2034	16.2461	16.1406	17.0141	17.7136	16.6381	16.555	18.1189	18.7563	15.6497	15.529	16.4968	18.3231	19.1248	16.6846	18.4875	18.1345
XIRP2	A4UGR9-8;A4UGR9;A4UGR9-2;A4UGR9-3	1.79736	1.64261		9	9	9	26.1341	28.6017	24.0361	28.6639	26.0415	28.8513	28.3971	26.9947	28.1392	27.2415	26.9611	26.9144	28.324	28.7123	28.115	25.2925	23.5703	27.5648	24.8477	24.6544	27.7586	25.29	25.7565	27.2419	28.4513	27.8743	26.0649	27.03	28.3979	27.4641	29.1031	31.6608	26.6712	27.7647	28.9847	28.9951	27.394	27.6964	28.2328	27.2296	26.525	27.5968
POTEF	A5A3E0	0	-4.34e-08		15	2	2	17.0659	17.2059	15.5343	17.3097	15.3909	15.9973	17.9933	17.2426	17.5024	17.1895	16.3895	16.0853	17.1728	16.9057	15.6273	17.0687	16.2598	16.4796	16.3235	17.8989	14.3647	16.439	16.8339	18.4499	15.5825	16.7676	17.3398	15.7978	15.8328	16.8662	16.8856	16.9691	17.587	14.6992	15.5582	15.9759	16.9451	16.3562	16.617	17.3224	16.4547	15.8898
PPP3CA	Q08209;Q08209-2;Q08209-3;Q08209-4;E7ETC2;Q08209-5	2.76231	11.7147	+	15	9	13	22.2984	23.0115	22.9747	22.3	21.9211	22.3092	22.3189	22	22.2512	22.5031	22.1027	22.1015	22.0811	22.8305	22.859	20.2768	20.8449	20.8701	21.3292	21.1159	21.096	20.9672	21.0843	21.4557	20.977	21.0146	21.2959	20.2621	21.0672	21.6474	21.1353	21.2203	20.1684	20.6073	20.5687	20.7203	21.3677	20.3769	21.2864	20.7479	21.5853	20.424
GOLGA8N;GOLGA8O	F8WBI6;A6NCC3;H3BMP0	-0.156003	0.480032		32	1	32	25.1674	25.7321	25.5871	25.2963	25.6233	25.9815	25.5184	25.752	26.0558	25.8907	25.4082	25.6685	26.027	26.0545	25.6493	25.0009	23.5178	24.8319	23.947	24.4806	25.371	25.2559	24.9371	25.109	25.4054	25.6274	24.5742	25.2002	24.6476	25.0594	25.1452	23.188	25.9254	25.848	25.5012	24.7283	25.781	25.6716	25.4474	25.3975	25.8046	25.6852
PGP	A6NDG6	0	-4.34e-08		6	5	6	17.2895	16.4156	15.721	17.8768	16.3159	16.94	17.026	16.6754	17.9049	16.3998	16.4865	17.4971	18.591	15.8316	16.4963	16.6216	15.7069	16.3743	15.541	16.7418	16.3768	17.4481	17.0109	16.2021	16.2632	15.254	17.7966	16.7018	17.8852	17.2186	15.3634	20.076	16.9483	15.9088	13.9421	17.5597	18.3987	15.5726	18.7501	14.5088	17.4118	16.7121
C5orf51	A6NDU8	-1.51042	3.32963		12	12	12	20.1331	20.4472	20.319	19.6038	20.3468	20.5136	20.7963	20.2122	15.7782	19.4742	20.323	20.3329	19.6656	20.463	19.728	19.2771	18.0677	15.7398	17.4095	16.2365	20.2551	19.7096	19.9064	19.7795	21.0401	20.623	19.6265	16.3927	17.9895	19.6652	15.9571	17.7423	20.72	21.1138	20.4885	18.8973	20.9245	21.2446	19.9925	20.4174	20.8033	21.4844
HCFC1	P51610-4;A6NEM2	-1.08366	4.46032		35	2	35	21.404	22.368	21.87	22.3229	22.3058	22.5208	24.071	20.2929	21.4015	23.2954	23.5031	21.4159	22.8729	22.1281	22.1154	22.9887	24.6395	23.9615	24.1416	23.7328	23.5916	24.0141	23.9451	22.8952	23.0347	23.503	23.3113	23.0593	23.5586	23.6708	22.2173	24.9179	23.6247	23.5922	24.1466	24.0081	23.9569	23.7089	23.852	23.7613	23.7899	23.5399
NUDT5	Q9UKK9;A6NFX8;A6NJU6;A6NCQ0	-0.299741	0.281067		12	9	12	19.5394	18.8451	18.8819	19.2154	16.3883	18.7511	16.9614	16.8336	18.5637	19.2239	19.4975	19.0194	18.4981	16.677	18.0513	23.5504	19.8584	18.4715	20.5953	19.356	18.5981	18.9555	19.0872	19.1582	18.8999	17.5625	16.9992	18.0503	19.5557	19.2238	18.4702	23.0327	20.3586	17.2384	21.1103	22.4338	21.9891	20.597	21.7076	20.3868	20.1543	20.3779
DYNLT3	P51808;A6NGJ0;F2Z328	0	-4.34e-08		4	4	4	16.7003	19.0789	18.6653	17.7184	16.8763	16.8967	19.3612	16.7162	17.5578	19.4092	18.5622	15.717	18.6747	19.2376	18.9307	16.8204	18.6149	18.6292	18.8632	17.7091	19.2239	19.0334	16.2224	17.3422	18.7842	18.421	17.0019	19.5055	18.1617	18.7899	19.1968	18.0554	19.5042	19.4292	16.6186	15.8638	19.6216	18.5726	18.3425	17.9916	20.2039	19.0618
ZMYM3	Q14202;A6NHN7;A6NHB5;Q14202-2	0	-4.34e-08		6	6	6	16.0142	15.99	18.9451	15.9139	16.8337	15.7683	19.0687	17.6002	19.2643	18.384	16.3475	18.0461	18.5071	16.4106	18.8514	17.9376	16.6851	14.8863	17.0981	17.2016	18.6818	18.3426	18.8225	16.9561	18.3941	15.6049	18.7601	17.2503	18.6729	16.0315	16.9416	17.0231	15.3554	18.8195	16.9215	16.248	16.2479	15.9672	16.0469	16.7759	15.3039	15.1923
TRAF3	Q13114;A6NHG8;Q13114-2	0	-4.34e-08		8	8	8	18.5329	15.8	17.0841	17.0614	16.7331	16.8906	17.2991	16.6769	17.2033	16.6212	16.7253	17.4649	17.0354	15.4385	16.2836	16.9901	15.9232	17.7275	17.5127	16.8604	15.602	16.1434	15.5469	16.1113	17.018	16.9165	15.7091	16.2189	16.6645	17.2449	16.7369	17.1973	17.4028	16.7024	14.2526	18.207	17.0231	17.7509	18.2451	15.788	16.4089	16.4374
TUBAL3	A6NHL2;A6NHL2-2	0	-4.34e-08		7	1	1	18.0428	15.2387	18.3735	17.8776	17.0323	15.7008	16.724	16.2518	15.3697	16.3498	18.1757	17.9984	16.0222	17.2241	16.5573	16.6909	18.7116	17.4771	18.2406	18.3016	16.1972	18.4575	16.6737	17.9618	16.6894	15.9556	17.0555	17.9157	18.5711	18.8436	16.5198	19.3126	17.8234	18.2704	18.1481	18.1566	19.1853	17.6531	18.4474	18.6952	18.3147	14.6397
FBLL1	A6NHQ2	1.05008	1.29688		5	2	2	19.9006	20.3677	19.4221	20.2725	19.9797	19.2333	20.9701	16.1364	18.9028	15.9819	20.418	19.9234	19.6615	15.409	17.0996	20.3916	22.1588	21.0997	21.4487	21.7584	20.5959	21.5415	21.4268	21.0754	20.0236	20.3583	21.4616	20.8182	21.207	21.7266	20.8258	16.3978	19.5253	15.8774	19.4651	19.3381	19.2094	16.4526	14.1021	15.9174	15.2766	19.7509
SMCHD1	A6NHR9;A6NHR9-2;J3KTL8	0.153157	0.147538		53	50	53	18.7778	19.5255	18.7732	21.8119	18.8492	19.3023	22.3995	17.5961	17.6974	21.0425	21.397	19.5603	19.5233	19.0305	18.5471	17.6131	25.8543	23.8445	24.2142	23.8594	21.4302	23.8214	23.6742	22.4245	17.774	19.0622	23.733	20.4324	24.4668	24.0454	21.0447	19.9501	20.5152	21.3058	20.9736	21.0484	20.6046	20.2952	19.9333	20.5709	20.7525	20.1667
DOCK11	Q5JSL3;A6NIW2	-0.740951	4.96351		51	47	49	20.4804	21.1716	19.0055	21.2647	20.2951	20.9627	21.6195	19.9864	20.1095	21.2348	21.2937	20.3811	20.1422	19.8056	19.8309	19.9933	23.9628	22.5082	22.5082	22.5741	22.3112	22.8937	22.5882	22.0846	21.8927	21.8966	22.625	21.6751	22.8884	23.0895	22.2767	22.0606	21.4422	21.8151	21.4777	21.588	21.724	21.4106	21.8331	21.5441	21.2895	21.505
NDEL1	Q9GZM8;A6NIZ0;Q9GZM8-3;Q9GZM8-2;J3QRZ1	0	-4.34e-08		10	6	6	15.6576	14.9896	17.496	17.2972	17.4302	16.4598	17.6835	16.3426	17.0183	17.172	16.0593	17.1567	16.206	15.7822	16.773	16.5652	15.9385	16.0642	16.5175	17.0541	16.0974	16.4995	17.7373	17.6931	15.3575	16.022	16.7611	15.89	16.6552	16.1801	15.996	15.6003	17.6539	17.9422	17.2749	17.8687	17.2235	15.1423	16.5999	17.0092	16.9715	16.5549
SOWAHD	A6NJG2	0	-4.34e-08		3	3	3	17.2725	17.7035	16.4289	16.8804	17.74	16.8604	17.3605	16.9048	16.8508	14.9014	16.3552	16.7084	16.6207	15.8506	17.5093	18.4005	17.6512	17.8585	17.5945	16.9281	17.6146	17.7002	16.5734	16.4162	18.4096	17.4555	16.9904	17.0341	17.0264	17.4613	17.4392	15.2826	16.6108	16.8239	15.7772	16.963	17.332	17.1895	16.4832	16.4008	17.0873	16.9736
FCGR1C;FCGR1B;FCGR1A	A6NKC4;Q92637;P12314;A0A087WXZ6;A0A0A0MRM3;P12314-2;A0A087WVS4;A0A087WUG7;C9JSN8;Q92637-3;Q92637-2	0	-4.34e-08		4	4	4	16.9632	16.9504	17.9944	17.6524	17.122	18.0471	17.0815	16.8575	16.5866	17.5036	19.031	17.0084	18.2751	17.7497	18.8102	16.9398	17.5191	17.9377	18.3036	16.4151	18.1534	19.4045	15.8784	17.9975	18.0395	17.2778	16.5856	16.5328	18.0653	16.8862	16.3385	17.6818	17.4908	16.5201	17.2738	17.0549	18.1809	16.8361	15.6781	17.7093	16.9666	16.9037
CCDC85C	A6NKD9	-0.357295	1.3142		24	24	24	22.4927	22.9546	22.9648	22.2508	22.9399	22.9814	22.9728	22.7437	23.1793	22.8344	22.8716	23.0093	22.9857	23.1793	23.0008	21.7848	20.1027	22.2322	21.5842	21.5465	22.7634	22.2126	22.5309	22.5206	22.8542	22.9263	21.9688	22.0746	22.5332	22.4717	22.8325	19.7401	22.7534	22.901	22.3529	22.1031	22.4905	22.5969	22.2998	22.7913	22.6192	22.7063
RGPD3;RGPD4	A6NKT7;J3KNE0;Q7Z3J3	-0.514514	0.865718		27	3	3	20.9739	20.7711	21.271	20.7219	21.3854	20.9999	20.8844	21.0213	21.1333	20.6393	20.4658	22.2819	21.0092	16.342	15.5626	17.8062	21.4001	20.5198	20.218	20.6669	20.6498	20.7242	20.9189	20.4918	20.8263	20.8745	20.4178	20.1467	20.5653	21.0783	20.3262	15.3657	20.0798	20.2894	19.8094	17.9137	19.8245	20.9661	19.6437	17.2125	20.0415	19.9415
RENBP	P51606;A6NKZ2	0	-4.34e-08		8	4	8	16.5287	17.4668	17.4559	20.5804	18.7818	17.54	21.1571	17.4472	17.3672	15.4428	19.6341	17.0961	18.5445	16.1907	17.9657	17.0981	21.8436	20.6538	18.8524	18.0507	17.0621	17.2924	19.8802	16.5124	18.3317	16.1651	19.5972	19.5143	20.2994	20.7273	19.8522	21.4433	19.926	18.7587	18.0719	20.7986	19.593	16.7523	20.4848	18.3961	17.713	16.2262
CNIH4	A6NLH6;Q9P003;A6NJ96;Q9P003-2	0.728533	1.19001		2	2	2	20.43	20.8341	19.8521	20.3147	20.1107	21.0587	17.5892	20.1169	20.7147	20.7863	20.8095	19.9185	21.186	20.1249	19.9791	16.8361	21.4671	21.3447	20.7756	21.1787	21.5888	21.1385	21.1175	21.2858	21.4507	21.4456	20.9004	21.0234	21.5142	20.922	21.2483	20.8676	20.8139	21.0481	21.0668	20.742	20.8203	20.6243	20.7233	21.2263	20.8418	19.6797
WDR45	A6NM71;C9JYH8;C9J0A8	0	-4.34e-08		4	0	4	16.5131	15.9359	15.4614	16.7209	19.9293	16.7767	17.3965	19.1968	17.7448	17.4051	16.14	17.6571	16.8028	15.506	17.7149	19.5374	18.635	16.3698	19.4395	17.8583	15.106	16.6444	18.9973	19.6805	18.8136	15.941	16.7899	19.8155	16.2497	17.4317	19.6236	17.8698	14.604	16.704	16.0947	18.6019	19.259	17.3372	16.2263	16.4169	16.0459	15.0532
CRYZL1	O95825;A6NMA8;F8WF64;C9JZK8;A6NND8;A6NHJ8;O95825-2	0	-4.34e-08		4	4	4	17.4529	17.4182	17.7894	18.6216	16.8395	17.513	18.2535	15.5818	17.4156	16.5922	17.7762	16.5439	17.5505	15.939	18.1186	17.5302	17.4401	17.6493	17.5755	16.7949	14.062	17.7754	16.6481	17.2721	17.128	17.6586	16.3083	17.3942	18.0419	16.7146	17.6717	18.3511	16.132	15.0256	18.1476	15.6417	17.562	17.4208	17.9093	15.3734	18.0466	17.6833
DIAPH2	A6NML8;C9J6U3;O60879-2;O60879;K4DI95;O60879-3	0.903328	9.94292		22	22	22	26.4065	25.3162	25.9597	25.5184	25.4188	25.2782	25.5544	25.7827	24.5732	24.2987	25.3206	24.6443	24.9341	24.8003	25.8668	24.3723	24.9171	25.2885	24.4457	24.6712	24.285	24.7585	24.8186	23.9764	24.5884	24.8789	24.3502	24.8479	24.5303	24.6956	24.2324	24.861	24.6974	25.1586	24.7797	24.7965	25.1427	24.5715	24.1065	24.9853	24.9885	24.9784
ENSA	O43768;O43768-3;A6NMQ3;Q5T5H1;O43768-2;O43768-9;O43768-4;O43768-6;O43768-5;O43768-7;O43768-8	0	-4.34e-08		10	9	10	16.6718	17.0599	16.1565	15.9848	17.0854	17.9062	17.7752	16.8048	16.2644	16.4333	17.206	17.1104	17.293	17.3278	15.534	17.0145	15.3141	16.565	17.0363	17.6308	17.029	16.6522	16.4042	16.066	16.286	16.6928	16.2767	16.1979	16.2016	15.8253	16.7561	21.1068	18.6023	16.0469	18.5912	21.3855	19.3607	18.0848	19.3786	16.007	18.4727	18.4074
TP53BP1	Q12888;A6NNK5;Q12888-3;Q12888-2;C9JXV0	0	-4.34e-08		3	3	3	18.2128	16.8123	17.4721	16.5057	18.5939	16.3529	15.6761	16.6207	16.2534	15.9742	16.7302	16.0717	16.1555	15.0666	15.7033	16.8853	17.4458	16.0264	18.1286	16.9996	17.1116	16.8415	16.2272	17.1701	16.2852	15.8612	17.0772	17.0264	17.1076	17.3054	15.6556	15.657	16.5594	16.3975	15.7476	14.5901	16.867	17.1996	15.6592	15.3186	15.849	16.6694
PCM1	Q15154;A6NNN6;E7ETA6;Q15154-2	-1.88613	5.13739		16	16	16	16.8893	21.7474	19.4645	19.9164	17.0792	21.5519	19.4134	17.3931	21.9797	21.3552	22.2134	18.9701	20.494	16.7783	20.4969	20.6993	21.9979	21.4093	20.9625	20.8457	21.1962	21.5226	21.7493	20.9555	21.3683	20.9253	20.9697	21.3377	20.9915	21.6054	20.6036	21.1149	21.0132	21.0173	21.3156	21.8319	21.1392	20.6862	20.9081	20.657	21.6104	21.7659
PPP2R4;DKFZp781M17165	Q15257;A6PVN5;Q15257-3;Q15257-2;F6WIT2;Q15257-4;Q68CR8;Q5T949;Q5T948	0	-4.34e-08		5	5	5	17.1174	16.1731	16.2644	15.6501	17.0206	16.0923	16.3248	17.4827	16.3565	17.21	16.5435	17.1714	17.0225	16.646	15.6432	16.687	16.2673	15.6886	18.0744	16.1043	15.4439	16.1043	16.7695	16.0737	15.6484	16.3458	17.3789	18.0254	15.7023	17.5512	17.2893	18.4866	18.4004	17.7031	18.3924	19.4483	17.9254	18.0711	17.7378	17.901	16.6129	17.5603
PIP5K1A	Q99755;Q99755-2;A6PW57;Q99755-3;Q99755-4	0.249544	0.41737		8	4	8	17.3016	19.3923	19.1253	18.8281	19.0737	19.0448	19.6327	19.4118	19.7778	19.919	18.8967	17.4068	18.5761	19.727	19.1778	18.1375	20.0215	20.47	18.3748	19.411	19.5629	20.0759	19.0373	19.0015	19.7515	19.8042	18.5254	15.4188	19.9196	19.9791	18.562	16.8248	19.7063	19.5683	18.4779	19.256	19.0783	19.1592	18.6154	19.4111	19.2034	18.3524
BTBD11	A6QL63;A6QL63-2;A6QL63-3;A6QL63-5	0.585207	2.13259		46	44	46	24.5952	25.411	25.0267	25.0108	25.0785	25.2865	24.9948	25.5263	25.2549	25.1028	24.8535	25.5084	25.3079	25.3941	25.2022	24.7834	22.71	23.9989	23.4843	24.1987	24.2475	24.0671	24.2412	24.7022	24.5879	24.6742	24.3822	24.6861	24.2339	23.9994	24.5579	18.9469	25.2388	25.1206	24.9852	25.1988	24.8089	25.0351	24.9359	25.6557	25.1932	24.6732
ANKRD36;ANKRD36B	A6QL64;A0A087X1R3	0	-4.34e-08		4	0	4	18.6047	14.9421	15.7866	16.5567	18.4813	17.1467	16.7465	20.7472	19.8325	19.8676	16.0665	20.414	19.5639	16.2652	19.8594	18.3088	16.561	16.3401	16.274	18.0373	15.3912	17.3169	17.3838	16.1689	16.0984	16.8678	16.8024	15.9145	16.7379	15.9363	16.563	17.2181	18.2886	18.7617	18.4822	16.9678	17.631	19.6463	16.2803	18.6563	19.1046	20.6067
ZSWIM8	A7E2V4;S4R393;S4R410;A7E2V4-5;A7E2V4-3;A7E2V4-4;S4R3H3;A7E2V4-2;H7BZ52;S4R3B3;H7C453;S4R3U7;H0YCW2	0.0957827	0.180712		51	51	51	23.5065	24.1289	24.0556	23.9562	23.3076	24.1558	23.9109	23.7629	24.3114	24.2917	23.5839	23.8616	24.0732	24.2386	23.7386	22.2269	22.2712	24.1106	23.2151	23.5568	24.5933	24.3326	23.9677	24.213	24.6906	24.4312	23.6958	24.0779	23.9175	24.0737	24.2002	16.2139	23.9704	24.0139	23.722	22.9809	23.6998	23.8332	23.554	23.8538	23.5708	23.5094
ARHGAP32	A7KAX9;A7KAX9-2	0.427809	1.19516		37	35	37	21.048	21.955	21.7482	21.4047	22.0395	21.3773	21.6635	21.6719	22.5123	22.1752	22.19	21.6052	22.3652	21.959	22.7061	20.4004	19.2875	21.1628	19.6628	21.2673	21.5612	21.2927	20.7288	21.0114	22.2475	21.5387	20.9257	20.992	20.8855	20.4062	21.161	17.9618	21.2281	21.2949	20.7177	20.1375	20.9544	21.2773	21.4343	22.0509	21.0938	21.3485
HSPA8	A8K7Q2;E9PS65	0	-4.34e-08		38	1	1	17.5669	17.3867	16.9223	17.6962	17.805	15.7372	15.7913	18.2076	16.3718	15.9701	18.9074	16.5389	17.04	16.6704	18.8981	16.3751	19.9813	16.5228	19.3682	16.5424	16.3318	18.2183	17.2765	18.1072	17.641	16.1389	17.1011	16.7249	18.0197	16.8222	15.7867	16.6616	17.1639	16.5997	17.2843	18.3545	16.4521	17.6709	17.5983	17.8683	17.9231	18.8338
MANF	P55145;A8K878	0	-4.34e-08		9	9	9	17.6023	16.6763	16.0457	15.8872	16.8104	16.5264	15.6545	18.4929	17.4293	17.1294	15.0312	16.7574	17.1811	15.3901	15.701	17.3249	15.5816	16.4752	18.0359	16.9991	16.7044	17.3006	17.3314	15.9197	18.3319	17.7961	16.926	15.6062	15.2777	17.1824	17.2595	19.2407	18.0738	16.5358	18.0808	21.0134	21.1983	18.2613	19.8585	18.9979	20.1212	17.4317
ERI2	A8K979;A8K979-3;A8K979-4;A8K979-2;H3BN77	0	-4.34e-08		3	3	3	16.2663	15.4233	16.2469	16.3024	15.9802	16.266	17.2811	17.3302	17.5162	16.185	16.9321	16.0216	16.475	16.8631	16.9863	17.5124	15.5561	16.1447	16.3523	16.1451	15.8358	16.2206	15.6514	16.8427	16.5857	17.2001	18.1217	17.1315	17.0468	16.2322	16.7831	16.2208	15.7107	16.102	16.4443	14.7832	15.7095	16.6344	16.0908	16.6744	14.6455	15.7565
SNRPB;SNRPN	P14678;P14678-2;P14678-3;A8MT02;P63162;J3QLE5;P63162-2;J3KRY3;S4R3P3	1.07019	5.26907		13	13	13	26.8654	26.5129	26.4427	26.2401	26.3468	26.3776	26.1075	26.4696	26.1483	25.9549	25.8932	26.8193	26.1751	26.1524	26.2986	25.4702	25.2555	25.6452	24.9033	25.4143	25.4745	25.5118	25.8327	25.8477	25.6356	25.667	25.4734	25.6142	25.5509	25.7945	25.7531	23.4514	25.8345	26.1177	25.7607	25.0486	25.7317	25.4805	25.0314	26.2379	25.4821	25.5009
PDPR	Q8NCN5;A8MT40;H3BQG3	0	-4.34e-08		2	2	2	17.1802	18.7558	18.3761	16.7446	16.6527	18.4274	17.7312	18.3157	18.3394	15.9159	16.3642	17.0452	18.9601	17.6332	17.2213	16.9666	16.6447	19.449	19.0905	15.3505	19.4535	19.6652	19.3935	19.1757	19.4648	19.1619	19.1256	15.2941	19.4671	17.2506	19.564	16.8286	15.8511	15.4571	16.532	15.1037	15.9785	18.5641	18.7175	19.665	18.9894	18.4703
DSCR3	O14972;A8MTY9;O14972-2;A8MY26	0	-4.34e-08		3	3	3	17.5088	14.5987	16.3521	16.081	16.729	16.3921	16.9386	16.7547	16.8966	16.1596	15.954	17.9508	16.7484	15.6759	17.2326	17.1195	19.2945	16.5775	16.9054	16.9989	16.9206	15.5189	16.3314	16.2706	15.8151	15.5831	16.5349	17.8936	17.2028	18.2525	15.4163	16.5513	17.0025	16.6523	17.0589	17.0933	16.7155	17.5999	17.1297	17.1096	14.8957	16.2201
SUMO3;SUMO4	P55854;A8MUA9;A8MU27;P55854-2;Q6EEV6	0	-4.34e-08		2	1	2	20.645	18.2398	16.3663	16.3903	17.2718	17.2252	20.0118	17.057	15.5298	19.4608	19.6419	17.8159	18.3023	16.533	19.3438	16.9792	21.0755	20.1203	21.7253	20.8123	19.5421	20.1118	19.8579	21.0708	19.9167	20.6716	19.8905	17.0729	20.6109	20.5024	20.7261	21.6437	20.5391	19.5819	20.5272	21.3107	21.5538	20.4351	21.3068	19.1534	20.4249	20.4688
TSSC1	Q53HC9;A8MUM1	0	-4.34e-08		7	7	7	18.4433	15.677	17.9426	17.5713	17.3121	15.719	18.0605	17.425	16.5229	17.348	17.4049	16.7609	18.2546	16.8715	15.9544	19.5034	18.1126	17.8714	18.161	18.012	16.8908	18.1188	17.7601	17.701	17.0817	17.3819	17.7357	16.6706	17.5511	17.8222	17.8942	18.136	16.4744	17.6318	17.4717	18.1367	17.4993	17.1832	17.5495	16.5275	17.1788	15.6862
BICD1	Q96G01;Q96G01-4;Q96G01-3;A8MVZ6	-0.498142	3.61365		40	36	40	22.2997	22.7715	22.5672	22.5336	22.5444	22.8878	22.9542	22.6561	22.8161	22.7339	22.3032	21.8338	22.8613	23.0303	22.6197	21.8994	21.2059	22.7343	22.1019	22.2528	22.97	22.9285	22.8169	23.0423	23.235	23.2129	22.588	22.8344	22.6687	22.7088	23.502	19.546	23.1223	23.2284	22.6838	21.9555	23.0453	23.0339	22.524	22.9056	23.0144	22.8903
ERCC2	P18074;A8MX75;E7EVE9	0	-4.34e-08		7	1	7	17.1899	17.5651	17.4403	18.9261	17.7569	15.7805	15.9581	15.9789	18.39	18.0108	18.3946	18.3489	18.8282	16.3305	16.6104	17.524	20.7784	19.4923	19.7678	19.0565	18.9451	20.141	17.9232	15.9203	15.4666	15.8842	19.9139	16.9318	19.6739	19.8298	19.9288	16.3268	17.6828	18.3476	16.2456	18.9074	18.7645	17.7494	18.5721	17.9022	18.1804	17.7389
SUMF2	Q8NBJ7;E9PBT8;J3QT17;A8MXB9;J3KQJ1;Q8NBJ7-5;F8WES7;F8WEX5;E9PG02;H7C3B2;C9J660;F8WA42;Q8NBJ7-4;Q8NBJ7-3;F8WEV7;C9JL30	0	-4.34e-08		5	5	5	18.7222	16.2322	19.5885	15.2198	20.5235	16.323	17.4915	21.2213	17.1697	19.7761	17.5402	17.5733	15.8021	19.1527	15.7824	17.5846	19.082	19.6809	18.6159	18.6437	16.3451	15.7414	16.3382	20.2433	15.2202	15.769	16.7927	16.3308	17.9942	15.6574	17.0295	18.9376	14.5942	16.3474	15.7313	18.0998	18.0172	16.7532	17.6459	15.0455	17.4534	16.2728
MATR3	P43243;A8MXP9;D6REM6;D6R991	0.759833	0.993103		33	31	33	22.5437	23.207	22.25	23.8187	22.026	21.8514	23.2691	20.9652	22.9176	22.9121	23.9244	21.4674	22.746	22.6289	23.0963	20.3129	25.3851	24.4784	24.672	24.319	23.3094	24.3355	24.0928	24.0931	22.6437	22.5194	24.0429	23.2189	24.5825	24.4464	23.6085	25.8206	23.4743	23.4658	23.9569	24.4877	24.5867	23.6385	24.2782	24.154	24.0088	23.6598
NUDT19	A8MXV4	-0.307894	0.938306		25	25	25	25.282	25.765	25.803	25.3821	25.3732	25.8484	25.5261	25.7506	25.8205	25.7856	25.1619	25.6711	25.8277	25.847	25.5835	24.6475	23.1208	25.0754	23.7913	24.269	25.531	25.1134	24.7387	24.6074	25.5838	25.5462	24.2689	24.5853	24.3372	24.9106	24.8429	21.4158	25.2401	25.3923	25.0684	23.9074	24.7058	25.3071	24.6528	24.9919	24.7591	24.8685
DRG2	P55039;A8MZF9;J3QKW7	0	-4.34e-08		5	4	4	18.5581	16.6914	16.0036	17.0059	16.961	15.7189	18.3055	17.8878	17.0632	17.4321	19.0847	17.386	17.945	17.2013	16.4202	19.74	20.3342	17.8263	18.9923	20.108	17.4424	17.9146	19.265	19.0995	17.4867	17.0701	19.1581	18.4898	18.3093	19.2622	17.9389	18.4429	17.8591	17.2124	18.5519	18.955	18.8421	17.0647	18.3621	16.0924	17.572	17.1208
MIF4GD	A9UHW6;J3QRZ6;A9UHW6-2;A9UHW6-3;J3QLJ5;J3KSB8;J3QLD1;J3KSU6	-0.544234	2.53413		16	16	16	22.7353	23.3445	23.3213	23.0278	23.0314	23.5186	22.8012	22.7542	23.1157	23.2714	22.9469	22.9491	23.5175	23.4198	23.2814	21.69	20.9369	22.7156	21.7718	22.2925	23.3111	22.713	22.6309	22.9416	23.4931	23.4185	22.5312	23.1059	22.3868	22.8825	23.1455	18.2756	24.0295	23.5295	23.0213	22.4196	23.899	23.7203	23.207	23.3299	24.1684	23.8387
SRRM1	Q8IYB3;A9Z1X7;E9PCT1;Q8IYB3-2;M0R088;M0R1E7	0	-4.34e-08		7	7	7	16.9216	18.2029	15.7767	19.1336	19.3586	16.6591	19.0045	18.217	18.6604	18.7379	18.6905	16.8195	18.3819	16.3895	16.8612	18.0567	18.6409	19.6458	19.8061	20.0797	19.6314	19.2756	20.4648	19.7484	19.3364	19.0352	20.424	17.6677	20.0622	20.3976	20.3645	19.5572	19.043	19.0239	18.861	18.9931	19.2007	18.6326	18.1072	18.663	18.4775	18.7538
MYO1G	B0I1T2;B0I1T2-4	0.858242	4.20046		52	50	52	25.3333	26.0676	25.8222	25.8402	25.5534	26.2472	25.8686	26.0523	26.3637	26.2944	26.0986	25.7069	26.1077	26.24	25.6101	25.5639	25.994	26.3177	25.7326	25.7612	26.3419	26.3577	26.09	26.0153	26.3567	26.176	25.8805	25.8636	26.0679	26.0229	25.5742	25.3524	25.4006	25.1719	25.3315	25.2451	24.9762	25.9707	25.2934	25.4898	24.9661	25.6295
EIF3L	Q9Y262;B0QY89;Q9Y262-2;B0QY90	-0.542871	6.19587		28	23	28	23.0365	22.5852	22.7727	22.9568	22.1687	23.0101	23.1178	21.247	22.6049	22.6089	22.9277	22.1269	22.739	22.7705	22.7358	20.2327	23.6221	23.413	23.7393	23.1933	23.4112	23.4481	23.2338	23.1675	23.3681	23.1047	23.2657	23.1876	23.3469	23.4476	23.2213	23.514	23.0279	23.1972	23.2883	23.2914	23.5799	23.1764	23.3302	22.7943	23.2534	22.8074
APOBEC3B	B0QYD3;Q9UH17-2	1.05602	3.18262		13	0	13	22.6297	22.6801	22.3322	21.8643	21.5585	21.9795	22.0355	20.5807	22.0166	21.9359	21.8562	21.3914	22.0167	22.0423	22.037	19.4511	22.5011	22.4199	21.9465	21.5253	22.6036	22.2438	22.6225	21.61	22.3242	21.6082	21.9433	20.5855	22.0994	22.4937	21.7688	19.769	22.4084	22.7795	22.4178	21.9999	22.0066	22.743	21.4569	21.9945	21.8674	22.6444
UBE2I	P63279;H3BQQ9;B0QYN7;H3BPC4	0.598671	0.839437		10	10	10	19.886	18.778	18.5362	18.7568	19.9048	18.4815	18.9944	18.5494	18.5228	18.9767	19.4621	18.9346	19.1032	18.8036	19.1963	19.3867	21.4838	19.9212	20.8335	20.2689	19.4421	19.541	20.055	20.5038	19.5443	19.3411	20.3627	19.8425	20.408	20.0106	20.1535	21.8538	19.6411	18.6904	20.3204	20.8587	20.2441	19.2975	20.2779	19.2693	19.7529	19.797
TFEB	P19484;B0QYS6;B0QYS7;P19484-2;B1AKB5;B1AKB4	-0.676799	3.2516		9	6	9	19.7519	20.8432	19.6069	20.1529	18.9611	20.6903	20.0095	19.0359	19.9753	20.4297	20.8727	18.9428	20.604	20.2442	20.4154	19.2137	20.0228	19.8771	18.6792	19.3204	20.3704	20.2971	20.2795	19.8555	20.4302	20.7713	20.0259	20.2163	20.1007	19.485	19.7644	19.7459	20.5716	21.0523	21.0994	20.0982	20.7408	20.5889	20.8416	21.0247	20.8118	20.2882
ARFGAP3	Q9NP61;B0QYV8;Q9NP61-2	0	-4.34e-08		4	3	3	15.7858	16.2605	16.3563	15.361	16.9319	18.3698	16.3446	15.3189	16.3372	15.4443	16.0578	16.4898	16.6693	16.312	16.2743	18.2585	15.5425	16.0232	16.795	16.0509	17.2481	17.6157	17.2443	15.4156	18.6305	18.3914	16.5237	16.3109	16.6578	15.6934	17.7156	17.1438	15.8055	16.516	16.6807	15.0561	16.6975	16.8455	16.8353	17.2158	16.8615	16.6281
TSPO	B1AH87;P30536	0.806544	2.12822		2	2	2	21.7647	21.4757	21.0241	21.0471	21.3391	21.1847	21.0966	20.422	20.4721	21.0922	21.1533	21.132	20.7201	20.3116	20.6049	16.8515	21.7767	22.2402	22.6425	22.5683	21.7995	22.1727	21.8321	21.5249	21.4152	21.3339	22.2432	22.1134	22.16	22.1955	21.4903	21.5265	21.3486	20.8766	20.9541	20.6431	20.4725	20.6678	21.352	20.8135	21.3343	21.3906
PRR5-ARHGAP8;PRR5	B1AHC4;P85299;B1AHG3;B1AHG4;P85299-3;P85299-5;P85299-2;P85299-4	0	-4.34e-08		5	5	5	18.2283	19.3208	19.3715	16.6799	16.8805	19.3566	17.2534	17.0094	19.7541	17.5472	16.4017	16.2263	16.4371	19.1816	19.4171	18.1889	17.165	18.4543	17.217	18.7359	18.6429	18.9036	17.8892	17.2318	15.689	19.362	16.321	16.6186	18.6794	18.1191	18.7341	16.6074	17.7058	15.9541	16.1778	14.1699	17.9	18.0467	18.8421	18.5877	18.1058	18.6886
44442	Q9UH03;B1AHR1;Q9UH03-2	0	-4.34e-08		6	6	6	17.1856	17.0014	16.0747	17.8581	17.8146	16.7524	18.289	18.0955	18.8933	17.4515	16.9145	17.4758	15.1962	15.8868	15.746	18.4689	19.4052	18.9322	18.459	19.2063	17.7284	18.3335	16.2842	16.1691	17.6948	14.7109	16.3934	16.2771	17.8194	19.022	17.9311	19.5317	17.5872	15.5134	17.3755	17.7753	17.1737	16.9681	17.3653	18.1925	17.2712	17.377
STX12	Q86Y82;B1AJQ6	0	-4.34e-08		7	7	7	18.266	19.1884	16.6073	15.3862	17.4863	17.3704	20.0144	16.7459	19.3222	19.3382	19.0167	17.6727	19.5496	16.5846	15.683	17.5109	18.8444	19.286	19.2403	19.7958	17.7506	19.2238	19.1842	19.1498	19.7643	19.4365	19.1871	19.5125	19.3232	18.5584	19.1709	20.0503	19.8854	19.3189	18.9308	19.9621	19.1949	19.3019	19.2293	20.014	20.2709	19.8087
PSMD10	O75832;B1AJY7;B1AJY5	-0.414157	0.778915		7	7	7	18.8994	17.4152	17.0715	15.4477	17.3329	16.3082	18.8314	16.9724	17.8131	18.2931	19.1976	18.0134	18.2646	17.1016	18.5352	16.4688	20.1234	15.1619	15.8799	17.359	15.8206	18.8987	19.0292	19.2702	16.7112	18.7918	19.0631	18.0012	18.201	17.3322	19.4284	21.3605	18.4606	18.6264	19.0692	20.3252	19.5168	18.2321	18.6823	18.4332	18.6198	18.7513
MAD2L2	Q9UI95;B1AK44;B1AK45;B1AK43	0.139131	0.380757		6	6	6	19.982	18.9351	19.1185	18.8905	19.5861	19.2526	19.1838	19.781	18.9862	19.39	19.091	20.1521	19.2202	19.2455	18.9144	16.4499	18.7425	19.2392	18.683	19.4142	19.3648	19.2057	19.439	19.5507	19.556	19.5229	19.1599	19.3225	18.9813	19.3479	19.6468	17.7574	18.147	19.6941	19.3915	17.6521	18.9932	18.8061	18.2755	18.4638	18.4372	18.3646
NRD1	O43847;O43847-2;B1AKJ5;G3V1R5;A0A087WYK8;F5H7V1;H0Y5G9	0	-4.34e-08		14	14	14	18.289	18.4463	19.6581	19.7127	18.2072	17.703	18.8404	15.9683	17.9275	17.2119	20.5622	18.0088	16.8097	16.4473	18.8323	16.1632	22.6495	20.6483	21.6122	20.8055	19.8947	20.7666	20.9135	20.4349	19.2036	19.3571	21.32	20.5592	20.7272	20.8427	20.4591	20.7723	19.6409	18.1769	20.6031	22.6653	21.1299	19.129	20.4415	19.6011	19.6718	19.4554
ATP1A2	P50993;B1AKY9;H0Y7C1	0.337882	0.381908		14	1	1	18.8154	17.0761	18.4052	17.7874	18.4452	15.6765	18.5916	18.48	18.3503	17.4143	16.607	18.6096	18.3623	16.5204	17.7795	16.6023	19.96	19.4462	19.0097	19.52	18.657	19.4971	19.4204	18.5277	17.1648	15.7646	19.0483	19.2632	19.496	19.3776	18.3296	16.4009	16.3546	15.7566	16.1592	17.1447	15.5436	18.3065	18.21	16.2677	18.3273	18.657
MRPL43	Q8N983;H0Y6Y8;B1AL05;Q8N983-4;Q8N983-3;Q8N983-2;Q8N983-6;Q8N983-7;M0R051;H0YBU8	0	-4.34e-08		4	4	4	17.4004	17.1093	15.178	16.4968	17.3719	16.9876	16.9865	16.5365	17.1842	16.768	18.2421	16.6895	15.8207	16.0895	16.2564	18.6016	18.7564	18.1048	18.868	16.9401	18.0675	18.3024	18.5757	16.7886	17.1522	18.0627	17.5525	16.9632	17.7446	18.0603	17.6706	17.0395	17.6968	18.0291	17.068	17.1136	15.385	16.5418	16.6813	17.2492	17.552	18.1537
44445	Q14141;B1AMS2;Q14141-2;Q14141-4	-0.172444	0.327143		13	10	13	16.9282	20.2708	19.7046	20.2205	19.6133	20.2413	19.0004	17.0837	20.2419	20.4856	20.8285	19.4696	20.5754	19.6306	20.4111	16.945	20.5318	20.2347	20.6011	19.2543	19.9385	20.1824	19.915	15.5099	19.2039	20.1845	19.8758	21.1871	19.9493	19.5561	20.1576	22.297	20.8061	20.2161	21.0022	21.1479	20.1102	20.2514	20.6224	20.1176	19.9438	19.96
GUK1	B1ANH5;Q16774;B1ANH0;B1ANG9;B1ANH6;B1ANH2;B1ANH3;Q16774-2;Q16774-3	0	-4.34e-08		2	2	2	17.9175	16.9523	16.6754	18.3756	17.4624	16.4517	15.6016	18.4809	16.4854	16.7624	17.9252	16.4447	17.4421	15.2556	16.3713	16.5533	17.0326	17.859	16.7549	16.6506	16.7042	15.9672	15.2222	16.698	15.8164	16.3758	17.0852	16.7674	15.0301	16.7801	18.0013	15.8887	13.9523	16.5609	14.8726	15.764	16.6307	15.6121	14.2312	17.2949	14.3575	15.2608
FAF1	Q9UNN5;Q9UNN5-2;B1ANM7	0	-4.34e-08		5	5	5	18.3413	17.1867	16.0802	16.4199	17.164	16.2632	19.2933	18.2187	15.1294	18.1813	18.9914	15.4075	17.1115	19.1676	17.4461	17.7611	17.5789	17.2767	18.343	18.0841	16.5884	17.8886	15.817	16.9535	16.4438	15.4173	18.5329	17.1538	18.1277	17.954	16.6499	14.8815	16.9587	18.3802	15.4447	18.1066	19.1226	16.9835	18.1609	17.1339	18.5991	15.3546
PABPC4	Q13310;Q13310-2;B1ANR0;Q13310-3;H0Y5F5	0.45895	1.38494		24	9	14	22.1026	22.2172	22.0143	21.958	22.21	22.018	22.5998	22.1377	22.021	22.3798	21.9572	22.0573	21.9032	21.5061	21.8738	22.6635	23.0574	22.5617	23.0717	22.6123	22.9799	22.8695	23.0913	22.737	23.0111	22.9242	22.5888	22.8432	22.6646	22.6406	22.9449	21.7981	20.5596	21.0526	21.0106	21.7002	21.704	21.417	21.1659	21.3675	21.5673	20.844
USF1	P22415;B1AQP1;P22415-2;E9PME6;H0YD59	0	-4.34e-08		4	3	4	17.545	17.6743	16.4109	16.6839	17.3462	16.6583	17.5146	17.2209	16.9111	16.9788	19.2301	17.0628	16.4089	17.1833	18.9784	17.1437	17.5728	16.5408	17.1153	17.9275	15.3819	17.4117	17.5776	16.1118	16.6805	16.89	17.0335	16.4769	16.6462	17.7602	15.6762	16.1804	16.191	16.1903	17.1722	16.9858	16.2225	16.7326	18.2948	20.6718	17.2409	19.8274
CLK2	P49760;P49760-3;B1AVT0	0	-4.34e-08		4	3	3	17.6938	16.6679	18.3448	17.1268	16.5279	16.7009	16.6427	17.33	17.1057	16.9954	16.3132	16.8403	16.0867	16.9296	16.6367	17.3388	16.9567	16.6403	17.3102	16.3981	15.3081	16.9326	18.4733	15.9805	16.8343	16.4487	16.3092	16.2425	17.3026	18.7859	17.4385	17.1106	18.5278	17.7529	18.7942	17.0304	18.3686	17.3719	18.2524	18.7843	15.4136	18.208
HNRNPC	P07910-2;G3V4W0;B4DY08;B2R5W2;G3V4C1;P07910;G3V2Q1;G3V576;P07910-4;G3V555;G3V575;P07910-3;G3V5X6;G3V3K6;G3V251;B4DSU6;G3V2D6	0.274915	0.431805		20	10	20	24.7823	23.8409	23.5264	24.7063	24.2944	22.7129	24.8141	23.2947	22.7152	24.2562	24.867	23.7107	23.7915	23.0399	24.0031	24.4158	26.5621	25.4643	26.1763	26.0488	24.864	25.4523	25.6546	25.3136	23.723	23.5835	25.5618	25.0274	25.8942	25.8693	25.2518	26.2192	24.4525	25.0255	25.1662	25.5251	25.2526	24.8341	25.2184	24.7756	25.0433	24.8195
MYO9A	B2RTY4;B2RTY4-4;H3BRD5;B2RTY4-2;B2RTY4-5;H3BMM1;B2RTY4-3	0	-4.34e-08		11	9	9	18.9842	17.1327	18.1334	15.5257	19.8109	18.1074	16.7541	19.9091	17.3076	17.7781	16.5068	17.4842	16.2932	18.7067	15.3765	18.8767	16.6571	16.5742	18.9804	17.2536	17.0345	17.4208	16.9789	17.247	16.7916	15.3803	17.0412	15.6959	16.3759	16.8231	16.5542	17.4688	17.3433	15.8043	16.7223	15.988	17.7434	18.4892	15.7364	18.8244	16.5246	17.4431
JMJD6	Q6NYC1;B2WTI3;B2WTI4;K7EJU9;Q6NYC1-2;Q6NYC1-3	0	-4.34e-08		7	7	7	16.8629	15.8687	16.6913	16.8613	17.6053	18.0359	17.6663	16.8565	16.6199	15.5437	16.8422	18.0123	17.2414	17.4477	15.7187	16.9309	18.7476	18.5337	18.9242	19.0475	18.5261	19.3295	19.1538	17.7042	15.7721	15.9616	19.312	18.0004	19.8018	19.5054	18.9132	15.8255	14.7541	14.3177	16.326	14.9797	18.4215	15.1461	14.6234	17.9116	15.7234	18.1404
TRIM16;TRIM16L	O95361;B3KP96;H0Y626;K7ENN8;O95361-2;Q309B1;J3QKY5;K7EL43;I3L3K9;I3L2F3	0	-4.34e-08		4	4	4	16.1048	15.8619	17.2687	16.9722	17.2499	16.4322	16.0327	17.1807	16.5323	16.8694	16.0577	16.8329	16.0057	16.7404	16.0435	17.3608	18.958	16.6598	16.5118	17.0422	15.6505	16.0794	17.1919	16.3544	16.52	16.9194	17.838	16.593	17.7583	16.7855	16.9809	15.4045	14.6954	16.6908	17.9243	14.9359	16.3661	16.2241	16.5961	16.2548	18.7468	15.1628
ISCU	Q9H1K1;F5H5N2;B4DNC9;B3KQ30;Q9H1K1-2	-0.861235	1.02432		2	2	2	18.143	18.5672	17.9707	18.7335	17.4462	17.7564	18.6442	15.7912	19.0704	18.669	18.0185	18.1871	18.7655	18.4428	17.8414	19.3773	15.7275	18.1166	15.8373	15.7155	17.8558	16.9858	15.8314	17.3305	17.753	17.5418	16.1395	17.5145	17.8551	17.6239	17.6676	17.2971	14.9463	16.2027	21.8813	21.3709	21.8235	22.2328	21.3916	16.9209	21.2729	16.4925
EIF3H	O15372;B3KS98;A0A087WZK9	-0.436746	2.96062		15	7	15	20.5114	21.0149	20.9162	21.3389	20.9173	20.7805	21.7671	19.9228	20.4827	20.9187	21.232	20.5645	20.8481	20.6755	20.7723	18.5617	21.3712	21.4431	21.3988	21.0406	21.3517	21.5669	21.28	20.852	21.2906	21.1167	21.2965	20.9504	21.4526	21.1086	21.1422	22.2441	21.3322	20.9955	21.6276	21.878	21.7094	20.4463	21.8282	21.0833	21.0202	21.2842
MORF4L1	Q9UBU8;Q9UBU8-2;H0YMJ0;H0YLJ3;B3KTM8	0	-4.34e-08		3	3	3	17.2803	15.5961	17.5901	17.2792	16.5208	17.1466	16.3543	16.1272	16.6317	17.1999	15.4845	17.4094	16.9057	16.5501	16.0426	18.8165	19.0845	17.2815	17.5447	17.5904	16.1044	17.5112	17.4287	17.0831	16.491	16.2846	17.5089	16.8046	17.6099	17.4426	17.0192	15.1853	16.8855	14.9141	15.5763	16.2691	14.5079	18.4357	17.357	16.5264	18.4956	16.7077
CENPH	Q9H3R5;B3KVZ3;H0Y9E6	0	-4.34e-08		5	5	5	17.1732	15.9867	15.7434	17.616	17.1506	17.1068	15.3743	17.4931	16.5666	17.0145	16.5956	17.6042	15.7763	16.5881	16.2509	17.3126	19.9777	17.7135	16.3725	16.4472	15.887	16.1862	16.5672	16.1618	16.5941	15.5166	15.2406	16.8735	16.1498	17.5672	16.7695	17.6468	17.5648	17.143	16.3483	17.7726	17.7847	16.8756	16.565	17.0157	16.2527	15.0375
METTL8	B3KW44;E7ETE0;Q9H825;B5ME25;Q9H825-2;C9JE69	0	-4.34e-08		6	6	6	17.0437	16.7236	16.4153	16.266	17.8445	16.3661	17.0799	16.8351	15.755	17.2274	17.4111	18.0067	17.1674	17.1471	17.047	16.8574	16.6827	16.0508	15.9813	17.2836	15.7144	18.1579	17.4009	16.2513	17.4156	17.1969	17.0758	17.3823	16.219	16.9398	17.8102	16.7838	16.9273	18.2655	16.2945	16.6943	19.4675	16.7636	16.7177	15.4397	15.4685	20.0864
HARS	P12081;B3KWE1;P12081-4;B4DDD8;P12081-3;P12081-2;B4E1C5;E7ETE2	0.569223	1.04279		12	7	12	19.8537	15.7958	19.6466	20.0155	16.6174	18.004	19.7292	19.4358	20.755	19.2894	19.6285	19.5164	19.5064	19.7288	19.5111	18.542	19.5585	18.9355	20.1493	19.4333	19.3655	18.4515	18.464	19.5517	19.1049	19.6906	18.879	18.0887	20.2255	20.1999	19.4505	20.9388	19.6421	17.2552	20.259	20.3979	20.5825	17.1424	18.7917	20.5413	18.9172	19.2822
CNN2	Q99439;B4DDF4;B4DUT8;Q99439-2;A0A087X271;A0A087X1X5;H3BVI6	-0.0188186	0.0576167		14	14	14	22.7743	21.9513	21.9499	22.1694	23.005	21.7837	23.062	22.7676	22.248	22.8775	22.2188	22.4761	22.1429	22.1035	22.8039	21.1145	22.2113	22.1049	22.2517	22.2084	22.1805	22.0857	22.0774	22.2931	22.1359	22.6441	22.1634	21.8559	21.9057	22.045	22.121	23.7047	22.7722	22.4014	22.8252	23.2227	22.5035	22.3268	22.5368	22.3318	22.4945	22.1833
CTNNB1	P35222;B4DGU4;P35222-2	0	-4.34e-08		6	4	4	18.8149	16.743	16.4366	18.2698	17.7458	17.7702	16.8906	17.0308	16.8448	17.67	16.1562	17.8259	17.0432	16.8656	17.2405	17.9058	15.8194	16.7876	16.9543	17.0574	16.2935	15.7632	16.3614	16.0151	15.59	15.6231	15.1281	17.0063	16.9122	17.9191	15.8013	15.9418	17.0032	15.2832	16.1074	17.3243	16.5465	15.7057	16.1403	14.5524	15.4466	16.2946
MSI2	B4DHE8;Q96DH6;Q96DH6-2;J3KTC1	0	-4.34e-08		5	5	5	16.9621	17.0516	16.6675	16.8575	17.4693	16.9576	15.3088	16.3347	17.5898	16.3323	16.9063	18.3654	16.1428	16.4087	16.9198	18.1589	16.8709	17.2632	17.4887	16.5278	16.0254	17.1274	18.0967	17.2093	15.6829	16.3175	16.9948	15.7018	17.3569	17.34	17.4124	16.1906	15.8971	16.4496	15.354	17.3962	15.858	17.3228	17.43	16.1645	16.7796	16.5553
NDUFS1	P28331;B4DJ81;P28331-3;P28331-4;P28331-5;P28331-2	0	-4.34e-08		5	5	5	17.8747	16.6531	16.3353	17.5694	17.5015	15.401	17.7112	16.9112	16.3786	16.0733	17.5893	17.2837	16.8586	15.308	16.2402	16.5958	19.3983	17.6046	18.8131	17.7467	17.743	17.744	17.9611	17.0542	15.9663	16.0466	17.9531	17.3453	17.7183	18.3526	17.2096	17.3883	15.8508	15.2261	15.6693	15.6838	15.2977	15.4471	16.8347	15.8673	14.749	18.119
CS	O75390;B4DJV2;A0A0C4DGI3	-0.229629	0.709869		18	15	18	23.3758	22.4169	21.6171	22.891	24.2829	22.1606	23.3359	22.0688	21.8912	23.0278	23.6933	22.6678	22.7319	22.032	22.8071	24.2252	24.8562	23.9669	24.5541	24.2744	23.1592	23.684	23.8199	23.8611	22.84	22.6085	23.9781	23.5782	24.1624	23.8929	23.5768	24.2253	22.8608	22.6791	23.187	23.9075	23.6928	22.9432	23.5156	22.2363	23.3358	22.7047
CARS	P49589;P49589-3;P49589-2;B4DKY1	0	-4.34e-08		22	22	22	17.6447	17.4263	17.2434	17.6334	17.663	15.4405	18.2701	16.7288	17.9181	16.5597	18.0574	16.4724	17.7281	17.2507	17.8923	16.8559	20.1314	18.9688	20.9533	17.2689	16.6966	17.2447	16.3359	16.5922	17.6723	17.9031	16.9771	17.0478	17.4657	16.8719	17.283	21.5647	19.1808	17.211	19.9911	20.9523	20.5025	20.3052	20.5477	20.5091	20.5336	19.624
USF2	Q15853;Q15853-3;M0QYU7;M0QXT0;B4DLJ1;Q15853-4;Q15853-2;M0R1C6	0	-4.34e-08		2	1	1	17.3827	16.7103	17.544	17.8246	17.1422	17.7965	17.2095	16.6143	17.3631	16.3589	16.6795	18.3901	16.9608	16.2623	16.8948	16.9056	16.1765	16.1229	15.7921	17.362	16.239	17.5235	17.7933	16.3589	16.4334	16.1587	15.1838	16.3665	17.1731	15.9749	17.2314	16.8114	17.4891	16.2481	18.0993	15.9646	16.7131	15.7834	17.5029	16.0621	16.4206	16.116
	B4DLN1	0.186423	0.543119		14	0	14	20.474	20.8892	20.9916	21.0047	21.1398	20.8458	20.9589	21.073	20.6012	20.6046	20.8052	20.7971	20.7755	20.539	20.4526	17.5929	21.1913	21.0425	21.143	20.4349	21.5255	21.9057	21.2313	20.9873	21.2462	21.1317	21.3376	21.3659	20.7346	21.6981	20.9561	21.565	21.4514	21.0632	21.1794	21.1221	20.6704	20.2142	20.7041	21.2575	21.209	20.5932
NQO1	P15559;B4DLR8;P15559-3;P15559-2;H3BNV2;H3BRK3	1.11934	1.82181		10	10	10	19.0902	19.1907	18.3327	18.3156	18.901	19.1412	19.7023	16.2996	16.7308	20.2158	19.2806	17.3605	19.2925	15.9804	17.9469	16.9274	23.3105	20.4435	21.6573	19.3442	17.3212	19.074	20.401	18.5122	19.0883	18.8158	19.969	17.4918	20.626	19.9791	18.3285	20.643	18.0342	18.6994	18.9615	20.0872	19.5077	18.416	18.7835	18.7248	17.9931	17.9234
SEC61A1	P61619;B4DR61;P61619-3	1.01486	7.3909		10	10	10	23.1866	22.9076	22.8009	22.4904	22.759	23.1045	24.0709	22.9845	23.0424	23.4466	23.1969	23.1147	23.1704	23.2706	23.054	22.4211	23.7746	22.9678	22.9154	22.6278	23.0565	22.9368	22.9962	22.9583	23.1179	22.6331	23.1115	23.097	23.2669	23.1964	22.9481	22.3403	22.617	22.1961	22.4818	22.2464	21.8728	22.2356	22.4625	22.8951	22.5717	23.1068
STK24	Q9Y6E0-2;B4DR80;Q9Y6E0;H0Y630;Q5JV98	0	-4.34e-08		14	7	8	16.9672	16.7586	18.0095	17.5452	18.4363	17.9835	18.6883	16.0269	16.5004	16.5629	18.0793	19.37	15.6729	15.5066	18.9557	17.7013	18.7771	17.6888	17.7217	16.7311	18.4013	18.7019	18.2964	16.501	17.4794	15.8442	18.1713	17.9666	18.047	18.1324	15.721	16.0951	15.9937	15.8118	17.5848	16.865	17.446	16.0081	18.0939	16.2184	16.2082	15.1654
FAM222B	B4DRX9	1.14929	2.40428		12	1	1	19.3259	20.6036	20.4049	20.3935	15.654	20.4713	21.3205	19.9375	20.5945	20.4562	20.5626	20.0575	20.7022	20.7592	20.342	17.5311	18.3797	18.0361	19.6113	19.5959	20.6489	20.284	20.0544	15.3461	20.6656	16.249	20.3204	17.4532	20.5691	19.8603	20.8688	17.5886	20.1497	20.8511	21.2124	21.015	20.7381	20.9141	20.6843	20.8884	20.49	19.5229
PRKD2	Q9BZL6;B4DTS2;Q9BZL6-2	1.05102	2.01996		5	5	5	19.6022	19.7792	19.7128	19.3728	18.4104	19.9815	18.1403	20.1427	20.4079	19.3965	19.3787	19.9819	19.3035	19.6115	19.4321	19.2622	19.5327	20.2567	20.0491	19.9621	19.9625	20.0795	19.9049	20.2565	20.7073	20.6842	19.899	19.8224	19.7339	19.9411	20.0748	17.0053	18.3664	19.1266	18.6985	18.2326	18.5919	19.3014	18.7624	18.6292	18.5356	18.4134
MED29;IXL	Q9NX70;B4DUA7	0	-4.34e-08		7	7	7	17.3955	16.3841	16.9555	17.1243	17.832	16.0538	17.5876	17.3386	15.0495	16.7176	16.2682	17.4845	18.4123	17.5311	15.5527	17.9138	15.5279	18.9054	16.6773	17.2891	15.9428	17.2911	16.7687	16.1046	16.7529	15.3023	16.1855	19.5519	17.6337	17.2118	15.6407	17.0019	17.8865	19.7142	18.6518	17.4161	15.6357	19.2309	15.9672	16.617	19.6632	16.8799
RCBTB2	O95199;B4DWG0;O95199-2;B4E372	0.0212901	0.0190034		6	6	6	17.4762	19.7789	19.4029	19.3099	16.8862	20.3424	19.1897	16.4544	20.1575	18.3653	17.1733	16.8901	20.0724	19.4612	18.3167	20.0987	18.2966	17.0835	16.5671	18.9716	19.8999	20.3806	18.7051	19.6999	19.2473	19.8604	18.9063	18.7446	18.1334	19.0916	19.7162	15.2676	17.7093	17.6232	16.0014	15.9593	18.7099	19.5033	18.0566	16.3128	16.9157	19.6195
VBP1	P61758;B4DWR3	0	-4.34e-08		4	4	4	16.0755	15.9084	15.9406	18.2337	18.2952	17.0384	19.1691	16.2606	16.6178	15.7834	19.0153	17.6859	18.0326	16.6679	17.8216	17.3758	17.1652	16.5947	18.6109	17.424	15.5892	18.7328	17.5897	17.4995	15.2192	18.1886	16.6865	15.9426	15.8531	17.1745	16.5762	18.9377	15.49	17.4936	18.1936	19.2084	20.2158	17.0276	17.0506	16.919	18.7703	17.6589
ILF2	Q12905;B4DY09;X6R6Z1	0.943053	3.03274		17	17	17	23.1649	22.8519	23.0872	23.1195	22.6525	22.647	22.9261	22.7492	22.7965	22.8004	22.7338	22.6809	22.9264	22.741	22.889	22.3245	23.4285	23.0174	23.352	22.9314	23.357	23.5229	23.0915	23.0123	23.2313	22.9076	23.2438	22.8278	23.3226	23.4619	23.0872	24.1672	23.0925	23.4702	23.3476	23.441	23.4288	23.4575	23.575	22.9019	23.4701	23.2835
PEX5	P50542;P50542-3;P50542-4;B4E0T2;P50542-2	0	-4.34e-08		2	2	2	17.4953	16.9615	16.6832	15.6175	17.5771	16.4002	16.6781	17.1656	18.077	15.5468	15.1887	17.0731	16.2429	17.8754	14.8796	17.7945	18.2028	17.4414	15.4187	15.8537	17.4125	16.2484	17.0793	16.6574	16.1148	15.7911	15.7368	16.165	16.1613	17.1157	17.1442	16.8574	16.788	15.5102	17.4434	15.9376	14.6966	14.9564	16.0039	16.8814	14.6893	13.8675
STK26	Q9P289;Q8NBY1;B4E0Y9;Q9P289-2;Q9P289-3	-0.126572	0.585782		19	12	19	21.8745	21.8624	21.6319	21.9391	21.7626	20.7569	22.2375	21.2423	22.0536	22.0489	22.3478	21.2161	21.6728	21.6892	21.9767	20.1357	23.1361	22.4238	22.6297	22.5126	22.1048	22.1251	22.502	22.2796	21.9504	21.9727	22.5697	21.6526	22.391	22.421	22.2201	23.0763	21.8138	22.2099	22.281	22.3816	22.4518	22.2874	22.4892	22.0689	22.4187	21.727
DERL1	Q9BUN8;B4E1G1;Q9BUN8-2;E5RGY0	0	-4.34e-08		4	4	4	17.8729	19.8711	19.5435	20.0136	16.8851	17.257	16.4105	15.3089	19.8631	19.9346	20.2817	17.4694	19.7141	19.078	15.0554	17.9541	21.5252	20.7953	20.8532	20.5858	20.6979	21.0303	20.0908	20.1069	20.4248	19.813	20.562	19.2787	20.8778	20.9704	20.5902	20.0005	19.5534	19.4118	19.7106	19.2207	19.4787	19.3739	19.1842	19.799	19.3667	19.7827
ATP2C1	P98194;P98194-8;H0Y9V7;B4E2Q0;P98194-2;P98194-4;P98194-3;P98194-5;P98194-9;P98194-6;P98194-7	0	-4.34e-08		10	10	10	17.3344	17.3753	17.2675	16.5707	17.541	16.6184	18.2298	17.1883	14.3158	16.4991	17.0146	16.2085	18.2667	17.6079	17.16	18.8754	19.259	16.5238	15.7216	17.4093	16.3833	18.2665	16.7475	16.0576	17.1559	17.4417	17.6562	18.2806	18.0177	17.1424	16.9974	19.9408	16.3375	15.9589	16.9179	15.5379	16.0638	16.1805	16.0431	16.1208	16.4237	14.9354
CECR1	Q9NZK5;B4E3Q4;A0A087X0I3;Q9NZK5-2	-0.243166	0.552415		37	37	37	24.4092	24.5648	25.0512	24.2869	24.7928	24.486	24.5083	24.9626	24.7843	24.5302	24.4615	24.5148	25.2637	24.6082	24.6691	23.3376	21.4757	23.4435	22.5029	22.817	24.0406	23.5327	23.0215	23.1365	23.631	23.902	22.9754	23.4039	23.0599	23.0583	23.2375	23.1233	24.7976	24.9476	24.3596	24.0206	24.3819	24.316	23.9618	24.9624	23.8616	24.17
EML4	Q9HC35;Q9HC35-2;B5MBZ0	0	-4.34e-08		8	8	8	18.139	16.9903	16.5701	17.2883	17.6532	16.8235	16.2894	15.4488	16.0767	17.1773	16.8962	18.0091	16.5405	16.4968	17.3504	17.0932	19.3359	18.0714	17.8326	16.8835	16.9808	16.6599	16.8728	16.2592	17.5299	15.7317	18.1649	16.6664	18.2614	17.6281	16.2959	18.6561	17.3656	15.0219	17.5326	17.5903	17.6296	16.6538	18.2206	15.0663	16.7603	17.4053
PES1	O00541;B5MCF9;O00541-2;B3KXD6	0.850205	1.26711		12	12	12	20.3243	17.7861	16.6684	20.6936	19.1063	15.9874	21.1075	18.4705	18.3162	20.7673	20.0177	18.2978	18.5991	17.9813	17.8379	16.3701	24.5466	22.683	22.2554	22.287	21.9995	22.5523	22.2533	21.1775	19.8063	19.9856	22.6152	20.0642	22.822	22.5729	19.922	18.7087	18.1904	18.5283	17.2828	17.6328	17.6908	17.2129	17.7104	17.2373	17.8727	18.088
SLC30A6	Q6NXT4;B5MCR8;Q6NXT4-4;Q6NXT4-2;Q6NXT4-3	0.199867	0.50199		7	7	7	19.5055	19.7868	20.1132	19.9369	19.253	20.0611	19.5573	19.4884	19.6888	19.477	19.7574	19.5664	19.7083	19.8782	19.2793	17.9846	19.2525	19.6315	19.3088	19.632	20.4143	20.1245	20.1497	19.9522	20.5572	20.0998	20.2299	20.1664	20.049	19.6249	20.4511	16.5132	19.2	19.1717	19.3984	19.1417	18.2191	19.7063	19.0882	19.9511	19.2019	19.1171
ANKRD54	Q6NXT1;B5MCX7;H7C3L3;D3YTC9;F8WB76;Q6NXT1-2	0	-4.34e-08		3	3	3	17.1064	17.0948	17.545	16.0843	16.9069	15.5778	16.8975	17.6097	17.0638	16.6807	17.3834	18.0591	16.7731	15.6262	15.8228	17.7318	16.195	17.3829	16.6837	16.6509	17.552	16.3088	15.7959	17.8643	15.2388	16.6904	17.6856	15.2434	16.4334	17.8776	16.8508	15.774	15.5047	15.0197	16.2359	17.9034	16.7344	16.1756	15.7822	15.6706	16.5802	16.1355
RFT1	Q96AA3;B5MDE0	1.13441	2.82999		5	5	5	19.9598	20.2726	19.368	19.5941	19.5797	19.6475	20.3566	20.2	19.9206	20.5523	19.7235	18.7521	19.5801	19.9795	19.8734	19.8618	19.6076	19.4062	19.3418	19.527	18.8104	20.1965	19.8259	19.5821	19.8367	20.1067	19.3734	19.7407	19.9869	19.6972	19.5731	20.2266	19.1123	19.0106	19.4128	19.4517	19.2065	18.7918	19.5268	20.7406	19.9969	16.4376
RAN	P62826;B5MDF5;J3KQE5;F5H018	0.562291	1.24637		18	9	18	23.6662	23.4691	23.0692	24.4359	22.9155	22.9168	24.0703	22.5444	23.0179	24.2581	24.893	23.0725	24.1037	23.2991	24.1588	22.7204	25.8461	25.0969	25.5568	25.1135	24.2938	25.1283	25.03	24.7299	23.7093	23.298	25.4736	24.1009	25.4345	24.7767	24.9569	25.7105	23.3853	23.4005	24.2076	24.7199	24.0423	23.2754	24.3899	23.3265	23.7018	23.4246
C2orf43;LDAH	Q9H6V9;Q9H6V9-2;B5MDU6;B5MCU4;A0A0A0MSH6;Q9H6V9-4;Q9H6V9-3	0	-4.34e-08		6	6	6	17.6633	15.6971	16.7842	17.285	16.8133	16.2136	16.5427	17.9719	15.5353	16.2008	15.547	17.9315	16.6463	17.2848	16.8223	17.5487	20.5176	19.5646	16.0697	17.6649	17.3855	16.2001	19.2476	16.3333	19.4218	19.1467	17.4172	16.9748	15.8148	19.3947	19.2051	20.3633	19.8163	19.6903	19.4673	19.5298	20.072	19.6264	20.7331	19.5584	20.5142	19.9134
ERG	P11308-1;B5MDW0;P11308-2;P11308;A0A0C4DG41;A8MX39;A8MZ24;P11308-4	0	-4.34e-08		5	3	3	17.0346	17.4429	17.3829	17.8146	15.8987	17.1041	17.9181	16.9569	16.0131	16.6527	16.4125	16.6878	16.2729	16.1694	16.4388	17.3744	16.8369	16.9618	16.8341	17.2187	16.0312	15.3949	16.5376	17.2793	15.9108	16.5557	17.7806	16.2573	16.8952	16.8508	16.5721	15.7152	16.1259	17.6796	15.962	16.2747	16.1128	15.6321	15.7108	16.3164	15.1694	16.1828
USP19	O94966-7;E7EST9;B5MEG5;O94966-6;O94966-5;O94966;O94966-3;E7ESU0;O94966-2;O94966-4;A0A0A0MR08	0	-4.34e-08		6	6	6	16.8313	15.7343	15.4877	17.1851	18.8771	17.7039	17.335	15.9902	17.9352	17.2743	16.356	18.2826	16.738	16.367	16.1542	19.0601	19.2079	16.9408	17.9639	16.0543	16.2778	17.1215	17.4683	16.615	17.1654	15.3589	15.8287	16.968	17.2574	17.5994	17.8563	16.6037	15.95	17.6227	16.892	17.6975	17.1541	17.1338	16.9439	18.0236	17.6065	17.8953
FBXO44	Q9H4M3-2;B7Z1P2;R4GNH4;R4GMZ8;A0A0A0MSI6	0	-4.34e-08		4	3	3	18.9415	17.6141	17.5802	15.5141	17.1221	17.6724	17.1503	16.5605	17.2531	18.3828	17.1537	15.8122	18.3476	17.015	18.2164	17.8286	16.7256	16.6524	16.3978	15.3011	17.3661	15.551	17.4448	17.1065	17.3762	18.1298	16.5026	16.7669	15.0828	15.9945	17.0958	17.5431	17.3252	16.844	14.6041	16.4665	15.6861	16.2849	16.7844	15.1174	15.8892	15.3347
RAB37	Q96AX2;B7Z3L0;Q96AX2-3;A8MTC6;A8MZI4;Q96AX2-4;Q96AX2-2;A8MSP2	-0.0392168	0.0511382		6	6	6	18.425	18.2759	18.2326	17.8468	16.1134	18.3243	19.0948	16.976	18.2237	18.764	18.6864	16.7205	18.3072	18.2904	18.5384	16.5818	19.2077	18.6662	18.5375	19.0404	18.6294	18.8202	18.598	18.2915	18.7487	19.0059	18.4751	18.9568	18.589	19.1211	18.1759	20.454	18.1648	17.1661	18.1487	20.0119	18.1611	17.9015	18.6144	18.3897	18.5115	17.2966
BTBD10	Q9BSF8;B7Z503;Q9BSF8-2;E9PKU9	0.774088	1.01121		6	6	6	19.0531	18.8511	19.0249	16.0755	19.3271	18.685	16.7267	19.2256	18.9791	19.1529	18.9407	18.9022	19.1443	19.09	19.0109	17.425	17.1501	18.8876	18.8283	17.3937	19.0564	18.5935	16.8867	19.0591	17.1657	16.1015	16.398	19.413	18.6881	16.6012	19.0934	16.2836	15.8327	17.7359	17.2972	18.7146	15.1124	15.348	16.1575	16.3145	18.0074	16.028
DDX27	Q96GQ7;B7Z6D5	-0.168646	0.511556		22	22	22	21.67	21.5989	21.2916	21.4628	21.4302	20.8823	21.6471	21.2172	20.7767	21.2662	21.3851	21.5473	19.8469	20.9299	20.7706	17.582	23.2065	22.2013	22.3598	22.4232	21.6121	22.2434	22.3871	21.5716	21.1043	20.9154	22.2604	21.7681	22.2748	22.4697	21.3332	16.5067	21.0653	21.5963	21.0352	20.7299	20.7643	21.217	20.8225	20.6991	20.0858	20.8722
GPR89B;GPR89A;GPR89C	P0CG08;B7ZAQ6;B7ZAQ6-2;B7ZAQ6-3;A0A087WW82;U3KPV2;E9PKY3;A6NKF9;A0A087WW78	0	-4.34e-08		4	4	4	19.0964	18.6835	16.5325	18.9765	17.4822	16.9471	15.4373	16.4476	17.1392	19.0883	18.4425	17.5651	18.8358	18.736	18.9576	16.5739	18.4198	15.0286	16.8815	16.6343	16.5717	17.5606	16.2	18.5908	16.721	18.1525	16.3927	19.0745	16.9791	19.8397	19.4248	15.8944	18.6683	18.5002	18.4909	18.4823	18.1541	18.2837	18.2714	18.4182	18.7089	17.941
GALK2	Q01415;B7ZAX5;Q01415-2	0	-4.34e-08		7	7	7	20.2134	18.3254	16.8612	18.4892	18.0436	17.3889	18.7006	16.732	18.1674	17.6381	19.8347	16.2757	16.624	15.385	17.8541	16.8709	21.6972	19.8479	20.7214	19.9006	18.6355	19.7939	19.688	19.4691	18.0762	17.6579	19.9294	18.6836	21.0982	20.3271	19.9285	20.7984	17.495	17.7198	18.184	19.9579	19.5443	15.5433	18.066	17.5167	18.9485	17.4085
SCARB1	Q8WTV0-2;Q8WTV0;Q8WTV0-5;B7ZKQ9;F5H4X0;Q8WTV0-4;Q8WTV0-3	0	-4.34e-08		5	5	5	17.4789	15.2187	16.3953	16.8848	16.5634	17.5197	16.0615	18.4059	17.2445	16.8466	16.5559	17.2499	17.0952	15.6279	16.5125	17.5779	15.7336	14.5852	16.6995	17.1928	15.2923	15.6242	16.6916	16.0313	16.3066	16.7094	15.8575	17.0827	16.4942	16.2806	15.8792	15.012	17.9885	17.5961	17.1488	17.3526	17.5101	17.3722	17.5395	17.5369	18.0415	17.631
RCSD1	Q6JBY9;B7ZKW8;F6T4W9	0	-4.34e-08		10	10	10	17.3455	16.793	15.6388	16.8661	16.8947	16.4395	16.4371	17.641	17.0151	16.4664	18.6413	17.3473	15.8567	17.4846	15.9041	17.6763	17.3767	18.3423	19.7925	16.4456	18.3867	17.8231	16.0496	15.7873	18.7912	17.872	17.7226	16.9415	18.6975	17.2625	19.3186	20.8718	18.7331	17.4457	19.1177	19.9963	17.1006	17.0285	17.9025	16.3377	18.1738	19.2837
FNBP1	Q96RU3;Q96RU3-2;B7ZL14;H0Y7W6;Q96RU3-4;Q96RU3-3;Q96RU3-5	0	-4.34e-08		7	7	7	17.0817	16.1795	15.4605	15.9436	17.4227	17.9489	17.4963	16.5877	17.5913	16.9036	18.4183	17.691	17.6619	17.4286	17.714	17.9337	16.9595	16.6721	16.6026	17.2892	14.9368	15.9411	17.3987	17.0829	17.38	16.9746	17.3119	17.6168	16.6678	17.2324	16.9297	18.6361	15.396	17.7774	17.6222	18.3761	18.6622	15.3259	18.8979	15.8407	18.1197	18.0973
CPEB4	Q17RY0;E5RJM0;B7ZLQ8;Q17RY0-2	1.59977	5.19833		15	11	15	20.7363	22.5363	22.4994	22.2379	21.6902	22.8198	22.7592	22.4804	22.9377	22.8055	22.401	21.2555	22.6726	22.9603	22.8389	20.7358	18.8732	21.3339	21.0064	20.7317	22.3161	21.5285	21.744	21.1883	21.9213	21.5487	22.032	21.8391	21.849	21.4742	22.2708	17.6606	22.0622	21.8415	21.7506	22.7347	21.1447	21.464	22.4264	22.9237	21.868	21.984
SRGAP2	B7ZM87	0	-4.34e-08		57	0	1	18.0005	16.0645	16.3955	16.8599	16.9571	17.4945	17.6489	15.659	17.0101	16.3097	17.3292	17.4551	17.5735	16.1714	15.7563	18.15	16.4944	15.231	16.4808	16.8747	16.8354	17.5461	16.3674	16.0814	18.9019	15.2983	17.1575	16.9202	16.502	18.2062	17.5655	16.4958	15.9644	15.2638	17.9386	17.5493	16.4998	15.0669	15.4179	17.3824	15.9166	15.748
MZT2B;MZT2A	Q6NZ67;B8ZZ87;H7C173;H7C202	-0.523373	3.67698		5	0	5	22.0926	22.4534	22.3516	22.1273	22.0478	22.4318	22.2924	21.7857	22.5455	22.1629	21.8494	22.2499	22.1719	22.2464	22.145	20.9529	20.5179	21.8574	21.4119	21.7347	22.382	22.1591	21.9464	21.6525	22.5145	22.7241	21.7278	22.3127	21.6398	22.1652	21.9131	19.9956	22.7456	22.7789	22.1534	21.5057	22.646	22.7015	22.0918	22.1924	22.8098	22.7365
FAM126A	Q9BYI3;B8ZZJ1;H7C0W7	0	-4.34e-08		4	3	4	17.395	14.9608	16.6612	17.4577	16.9097	18.2051	17.599	18.0178	17.7568	15.6194	18.6939	16.1757	16.2167	17.1249	17.7389	16.8203	17.5644	18.1278	15.3707	18.0588	17.8116	16.8478	17.8913	16.0846	19.586	16.152	17.3481	16.5347	14.9745	16.6478	16.9658	15.9014	16.2312	16.4471	16.8018	15.9986	17.152	15.8854	15.2372	18.3367	13.4109	16.0822
SUMO1	P63165;B8ZZN6;P63165-2;B8ZZJ0;B8ZZ67;B9A032	0	-4.34e-08		4	4	4	16.9537	15.4844	16.1446	18.2115	17.6899	18.5101	18.4934	17.1338	17.4951	15.8511	15.8823	19.2654	17.6682	16.5064	18.3384	16.7343	19.9305	16.1313	15.7087	19.238	19.1042	19.0634	19.0702	19.5641	18.7171	18.2587	19.2019	17.2395	19.6908	19.2033	19.3475	17.4444	18.3727	16.344	18.3371	19.0845	19.4909	16.7116	19.4207	16.177	16.0107	17.9644
PTMA	P06454;P06454-2;B8ZZQ6;B8ZZA1;B8ZZW7;H7C2N1;A0A087WUT1	0.0977762	0.0648607		8	8	8	20.7962	18.1735	18.7515	20.6121	21.3701	19.5951	20.2258	19.0234	19.9033	19.2824	21.1694	20.4393	20.6085	19.0759	20.8369	18.1293	18.357	17.9806	21.7262	19.7819	19.5355	20.4932	19.4292	21.2324	21.056	20.543	20.7923	20.1939	20.7931	20.2753	21.4867	24.7729	22.4733	19.5619	22.2221	24.4979	23.7776	22.5201	23.9177	21.6964	23.5201	23.1374
ATF2	B8ZZU6;P15336-5;P15336;P15336-7;E9PEK8;H7C2N6;E9PBF9;P15336-3;P15336-4	0	-4.34e-08		4	3	4	17.2584	16.4557	17.1038	17.6615	18.3771	16.1336	16.9651	16.732	15.973	18.008	17.0396	17.6689	15.5448	15.9687	15.9992	17.5271	16.8185	16.2658	16.971	16.7911	14.6594	15.6068	15.5641	16.3743	15.7437	15.3471	16.7076	16.757	17.6931	17.708	17.5724	16.5822	16.6029	16.5369	15.8435	17.0276	17.7995	16.2366	16.8923	15.7045	14.9291	16.3535
LOXL3	P58215;B9A025;P58215-3;E7END4;H7C248;P58215-2	0	-4.34e-08		5	5	5	16.9689	16.7521	17.8966	18.4475	16.8303	16.0727	16.8118	15.9959	15.8473	18.8643	15.669	17.6343	16.6569	17.5955	15.9639	16.6514	16.2557	17.6473	17.6361	18.0964	15.2272	15.8132	15.8353	16.7081	15.5965	18.5992	17.2667	16.5779	16.7234	17.4506	15.7419	18.0858	16.6569	15.3449	15.6935	15.6249	14.9924	15.7305	16.5957	16.1149	16.5936	17.3453
SMARCD2	Q92925;J3KMX2;B9EGA3;Q92925-3;Q92925-2;J3QWB6	-0.663315	2.17592		47	40	47	26.4314	26.7888	26.6486	26.6438	25.8356	26.363	26.3603	26.2726	26.2479	26.2561	26.0064	26.4339	26.4988	26.4061	26.3761	24.7676	24.5356	25.8291	24.7864	24.9361	25.7435	25.7228	25.9851	25.7141	26.0395	25.9642	25.6324	25.2124	25.2268	25.7042	25.6658	22.5988	26.8181	26.9794	26.5849	25.7385	26.7274	26.7631	26.3105	26.5319	26.6902	26.8507
RASGRP4	Q8TDF6;Q8TDF6-2;C0LTP6;Q8TDF6-5;Q8TDF6-9;Q8TDF6-8;Q8TDF6-7;Q8TDF6-6	0	-4.34e-08		8	8	8	19.0547	17.7918	17.5194	17.8354	16.9028	15.6155	19.6223	18.4674	17.3	17.9482	21.331	16.8999	16.0322	16.325	15.5961	17.6988	16.8709	15.7088	15.5248	17.6026	16.8913	17.2523	17.721	16.1826	17.6604	21.3424	16.5393	17.4741	17.8482	16.8983	16.3926	17.0627	17.6377	17.127	16.2964	18.3286	18.0397	17.8556	16.1258	17.9756	17.4283	17.8376
DPF1	Q92782;J3KQY6;C8C3P2;E9PDV3;Q92782-3;Q92782-2;C9JGC1;C9IZH8;K7EJD5	0	-4.34e-08		6	5	5	20.9854	16.9322	19.3539	16.2944	16.9305	16.2217	16.9557	16.5607	15.9044	17.2598	18.0384	18.6699	17.0142	17.8641	16.7549	16.358	16.6116	15.1133	16.0389	16.0556	16.4823	16.4732	16.3142	16.245	16.8635	17.0404	16.594	17.3026	15.4981	18.1644	17.2734	16.58	17.9098	17.9189	17.061	16.1894	17.186	15.9557	16.8332	16.0263	16.2756	15.374
SSR1	P43307;C9J3L8;C9J5W0;E9PAL7;C9IZQ1;P43307-2	0.0564514	0.0856914		3	3	3	21.6559	21.5005	20.5823	21.0255	21.3122	21.0508	21.0928	20.9688	20.8343	21.233	21.2597	21.1719	21.0951	20.6826	21.0548	21.174	22.513	21.4574	21.4192	21.7542	21.362	21.4845	21.6183	21.6842	21.1408	21.1045	21.3198	21.6986	21.4981	21.7835	21.1605	22.0931	21.6247	21.4256	21.0465	21.0998	20.8497	20.7739	20.9825	20.8712	20.7668	21.1903
PCYT1A;PCYT1B	P49585;C9J050;C9JEJ2;Q9Y5K3;Q9Y5K3-3;Q9Y5K3-2;Q9Y5K3-4;H7C1T3	0.304719	0.58821		6	5	6	19.2145	19.2421	15.2782	19.094	19.1485	19.5734	19.3335	19.3783	19.1723	17.9893	15.8659	19.2468	19.1371	17.0809	18.9983	16.2204	19.3744	15.1836	19.0732	18.9203	19.0012	19.2555	18.9707	16.7442	16.6164	18.669	18.8287	19.267	19.2727	17.5738	16.9964	16.174	17.976	16.7026	14.6727	19.0101	18.1924	17.9912	15.2785	18.9642	16.7297	17.1056
NIN	Q8N4C6;Q8N4C6-7;C9J066;Q8N4C6-11;Q8N4C6-4;Q8N4C6-9;Q8N4C6-2;Q8N4C6-5;Q8N4C6-10;H0YDJ4;H9KV85;E9PN67;Q8N4C6-6	0	-4.34e-08		12	11	11	16.2435	16.7168	17.3393	17.011	16.785	17.6939	21.0044	16.8932	15.8555	16.7264	16.7459	17.1752	21.0785	16.2742	16.3709	18.9731	23.1092	23.0403	21.7918	21.7407	16.9434	19.8738	21.6103	15.2816	15.1956	16.687	20.4296	18.4851	15.7257	23.6226	23.0994	16.5958	20.302	20.5628	20.3346	20.7012	22.7643	20.9158	20.7709	19.9044	20.8611	20.7254
CHMP2B	Q9UQN3;C9J0A7;Q9UQN3-2;A0A087WW88	0	-4.34e-08		2	2	2	18.7642	16.1007	16.2886	15.8803	14.9896	17.27	18.17	17.5945	16.6136	17.3138	18.5439	16.7477	16.769	15.5681	16.8252	16.378	19.4936	17.3609	18.055	17.7557	17.3569	17.7932	17.5443	17.4756	17.1922	16.6024	17.8732	15.3377	17.636	17.8923	17.9435	20.2292	17.2504	17.0992	17.8348	18.5849	16.2838	14.115	19.1437	17.3826	16.4494	14.7206
SRI	P30626;C9J0K6;P30626-3;P30626-2;B4DHQ6	-0.301897	0.757441		11	11	11	17.0195	20.9821	19.9172	20.7307	20.534	20.5636	21.7527	18.0686	21.6165	18.1257	20.4428	16.9989	21.5269	20.7822	20.6722	17.6445	20.5942	20.7151	20.2634	18.744	20.9388	20.3479	19.769	20.6602	20.7406	20.5828	20.3339	22.8366	19.8227	20.4649	20.5731	21.3451	20.3847	19.4966	20.3607	20.977	20.7938	19.9944	21.193	20.7547	21.1822	20.8766
PPP1R7	C9J177;Q15435;H7C003;Q15435-2;C9JD73;Q15435-5	0.699143	0.8802		6	6	6	15.5539	21.4432	21.6413	20.4351	18.7898	21.5512	16.8842	20.5136	21.6963	21.4856	20.9579	21.1236	21.5746	21.8692	21.5795	17.1274	19.9312	20.806	20.2334	20.471	21.5541	21.4597	21.2218	21.1497	21.5596	21.1749	21.0447	19.6153	21.1755	21.0557	21.2956	18.9202	21.7668	21.2316	21.2027	21.3308	20.4403	20.7189	20.7714	23.7994	20.9381	20.9555
USP11	P51784;G5E9A6	2.19565	13.8931	+	6	5	5	20.9478	19.3715	20.2829	16.9848	20.8534	19.8865	18.4154	19.1993	19.5091	17.5684	18.8142	19.6278	18.18	19.0148	17.3008	16.6676	18.6565	18.3038	18.2986	18.1016	16.1741	18.1307	17.6509	17.3887	16.5218	15.6309	17.9539	17.2823	18.3972	17.8346	17.4995	16.829	16.4845	16.2843	16.0611	15.7678	16.3747	16.0363	16.6126	16.7798	15.9309	16.9685
CMSS1	Q9BQ75;C9J384;Q9BQ75-2	0	-4.34e-08		5	5	5	17.2504	14.9049	17.1412	17.7443	17.3389	17.564	18.0513	16.8805	17.0481	18.9193	18.4229	17.6879	17.5588	16.3683	17.634	17.3365	19.3974	20.4774	19.6196	15.4939	18.5262	19.0498	18.6973	20.5955	17.8876	16.1272	18.9774	16.0525	15.4488	18.2266	15.7999	17.8694	15.9858	13.7654	16.5885	16.9065	14.814	15.7552	17.4725	16.4522	15.7574	17.3853
CBWD1;CBWD2;CBWD5;CBWD3;CBWD6;CBWD7	Q9BRT8;Q8IUF1;C9J3G2;Q9BRT8-3;A0A087X140;Q9BRT8-2;Q5RIA9;Q5JTY5;A0A087WWG3;A0A0A6YYH9;Q5RIB0;A0A0A0MRU4;Q5RIA9-3;Q5JTY5-2;Q4V339;F2Z2T4;H0Y5V3;A0A087WTC0;F8WEG4;A0A087WZQ3;F8WEU0;A0A0B4J2F1	0.243185	0.145549		8	8	8	18.2304	21.071	21.2669	21.4627	21.2183	21.8748	16.7692	16.666	22.0304	21.5193	21.1139	16.7102	21.8451	21.9113	21.1563	17.1083	22.7685	21.8063	22.2299	22.3952	16.4607	21.6135	21.6733	22.4502	15.8264	16.6595	22.4185	16.4987	21.8066	22.1589	22.2035	23.4008	21.3045	21.5269	21.3293	22.2037	22.1895	21.4755	22.9045	15.6382	16.1356	20.8861
MKRN2	Q9H000;C9J494;Q9H000-2	0	-4.34e-08		5	5	5	18.3076	16.5422	16.8315	16.758	16.9806	15.9717	17.241	17.838	16.3157	16.7457	16.1108	17.9587	17.088	17.5124	15.9705	17.8167	19.1075	18.8557	18.7665	18.0621	17.7452	16.8653	16.9539	18.4054	16.7056	16.4535	16.3149	16.1195	19.4852	19.0358	18.2517	15.9141	15.3002	18.2337	16.5567	17.2078	18.1728	16.4437	17.4006	17.0343	16.1773	16.8402
RPL37A	P61513;C9J4Z3;M0R0A1;Q6P4E4;E9PEL3;M0R2L6;G5E9R3	-0.926257	2.2123		4	4	4	15.9888	19.9393	19.6069	20.4529	18.884	18.939	20.7553	18.2339	19.4297	20.1307	20.4882	18.5855	19.3678	20.0681	19.6989	16.6101	21.3337	19.8432	19.9174	19.9913	20.3952	20.5537	20.4886	19.6021	19.268	19.6577	20.0827	19.273	21.0533	20.9586	19.2857	21.1051	20.1608	20.2098	20.1941	21.4028	20.703	20.0763	21.124	20.5725	20.264	19.661
MYADM	Q96S97;C9JJV6;C9JZL8;C9J5M0;C9JC07	0	-4.34e-08		2	2	2	18.353	13.3915	16.0921	17.9261	18.9323	18.4946	19.4215	16.9387	17.3972	15.9436	19.246	18.3996	18.6488	18.5259	18.8069	17.0342	20.2655	19.1939	19.616	18.8637	18.7971	19.2101	19.1145	18.7741	18.4188	18.7277	18.5358	18.6431	19.6223	19.2478	18.9529	16.2938	17.4031	15.186	18.808	18.2913	17.3247	15.4074	18.4578	18.0303	17.1125	17.3393
FAM107B	Q9H098;C9J6N5;C9JQ40;C9JW51;Q9H098-2;C9J3Q3;X6RET8;C9JP05	0	-4.34e-08		7	7	7	21.2387	20.3726	17.149	16.8963	21.4922	16.3111	14.8087	21.9057	19.8463	14.6038	20.2614	21.7594	16.7988	16.9282	16.8496	18.2986	18.0985	18.8567	19.7007	16.876	19.3678	20.2529	19.8809	21.0063	20.4365	20.3712	17.5768	20.6371	20.0974	18.8257	19.9103	21.9362	20.7416	15.4279	20.6899	22.8813	21.722	20.2866	22.368	18.7059	20.62	20.5526
TNPO3	Q9Y5L0;C9J7E5;Q9Y5L0-3;Q9Y5L0-1;Q9Y5L0-5;E9PFH4	-0.043654	0.123415		19	19	19	21.7888	21.478	20.6791	21.3629	21.5363	20.2283	22.4552	21.9319	21.1722	22.0439	22.2386	21.6664	21.8649	21.1556	21.7541	20.7548	22.8312	21.9949	22.1618	22.3116	21.8839	22.2571	22.2906	21.8715	21.3817	21.9134	22.1505	21.778	22.2961	22.132	22.0034	21.2303	21.7416	21.0615	21.6764	20.7609	21.6272	21.3497	21.5985	21.9099	21.0037	21.4662
SPECC1L;SPECC1L-ADORA2A	Q69YQ0;C9J8U1;F8WAN1;Q69YQ0-2	0	-4.34e-08		9	9	9	18.0844	15.3336	16.266	16.5745	17.5206	16.4183	17.1287	17.6338	16.7361	16.4501	15.542	17.3163	15.1894	16.6977	15.509	17.6298	16.7928	17.5809	15.429	17.2096	15.356	17.1996	15.8133	16.9743	14.5941	16.7577	15.7466	16.9973	16.1852	17.9309	16.2127	19.1594	17.1434	15.038	16.9181	17.1833	17.1694	18.1969	16.5928	14.6079	17.2533	17.4245
GLI3	P10071;C9J9N4;F8WEV4	0	-4.34e-08		2	2	2	15.8717	17.1965	17.3223	17.8577	16.6243	16.9271	16.9948	16.399	16.8723	16.057	15.6191	16.7331	15.4223	17.313	17.0251	17.8635	17.4401	17.4734	16.5178	16.387	17.1205	16.239	16.1879	17.1407	16.1237	16.7041	17.015	16.7045	17.3294	16.7078	17.158	15.3188	17.2402	19.016	16.0841	15.1939	16.5194	16.5137	16.1236	16.3158	19.7856	17.0092
NMD3	Q96D46;C9JA08	0	-4.34e-08		10	10	10	17.2204	16.6848	17.8897	17.5218	17.7478	17.1156	16.8854	17.1446	15.6736	16.1725	18.2934	16.4143	16.5388	15.6425	15.695	18.1609	18.831	19.1355	18.5299	17.97	18.7028	18.7008	16.0314	16.4156	15.2217	17.888	16.8361	15.9543	18.8929	18.6233	18.6683	15.944	14.9956	16.8733	17.9855	17.1638	16.7633	18.2394	18.0493	16.4826	17.9246	18.0068
PSPH	P78330;C9JBI3	0	-4.34e-08		4	4	4	17.5515	16.8845	23.065	20.3503	17.9656	16.4953	19.2733	16.0937	16.2057	20.6368	20.4024	17.0631	16.0595	20.8025	21.3291	17.2454	20.9109	15.9686	20.0363	17.2559	20.2716	20.3017	20.4785	20.2018	18.9928	17.4652	20.6778	16.2532	19.7397	16.7616	20.5646	23.5888	17.2877	15.6504	21.2059	19.8004	22.2802	20.8381	21.1061	16.0471	21.7687	15.7822
DRAP1	Q14919;Q14919-2;C9JCC6;E9PQX9;E9PNC7;E9PMW2	0	-4.34e-08		4	4	4	19.1575	18.3508	18.4935	16.5101	18.5094	15.8971	19.5008	18.3525	18.8057	16.5804	17.1946	18.4866	15.231	16.9531	16.1927	16.869	17.0677	17.5145	17.6631	18.5457	18.4733	18.5613	18.4111	18.6787	18.3731	18.2015	18.5714	15.6523	18.694	18.8679	18.2248	16.4252	18.021	17.6323	17.9968	18.2416	18.7041	18.1291	18.4143	18.4551	18.4881	17.4598
TMUB1	Q9BVT8;C9JE12;C9JCW7	1.3887	2.14706		4	4	4	20.5632	17.8497	19.4465	18.3037	21.3544	17.6126	19.3998	22.8435	18.7914	19.3558	19.2897	22.8494	19.3867	14.9729	16.2346	17.1923	17.3992	19.3574	18.9716	19.3803	18.6147	18.9711	18.6815	19.5837	16.2759	19.3544	19.2421	21.2318	19.8691	18.3459	19.5959	17.5122	19.5132	14.792	16.7064	19.1095	15.4479	15.8601	18.6336	15.0751	19.2811	17.9866
TUBA4A	C9JDS9	0	-4.34e-08		9	1	1	17.1024	18.2241	15.8422	16.9829	18.7024	18.7006	16.3476	16.8304	15.6735	16.2892	16.6425	17.2828	15.7908	15.9067	15.1739	17.7935	16.516	16.0687	16.0217	17.5146	17.4598	17.184	18.3163	16.4976	16.977	16.0934	16.8916	17.035	15.6907	15.4122	17.0608	17.2562	16.1527	15.9078	16.2642	15.4088	16.4317	15.3967	15.6176	14.2278	15.7716	15.7193
APOD	C9JF17;P05090;C9JX71	0	-4.34e-08		4	4	4	17.488	17.665	14.5722	16.7396	15.9415	17.209	17.1304	17.18	17.3189	16.4206	16.3208	16.9665	16.6498	19.6887	15.9745	16.8218	16.919	16.5192	16.429	17.6965	16.7505	16.6552	15.9657	18.0701	15.5732	16.5653	15.8661	18.1968	15.9607	15.7802	17.653	15.8925	19.5137	17.9842	16.7963	16.1174	19.6419	16.2471	16.2246	14.7936	15.3477	16.267
GPS1	Q13098;C9JFE4;Q13098-5;Q13098-7;A0A096LP07;A0A096LPJ3;A8K070;Q13098-6	-0.15726	0.325576		10	10	10	19.1754	18.5687	19.1502	19.3025	19.1787	19.4408	19.0054	16.9138	19.2204	18.8647	19.3056	17.0271	19.2994	19.426	18.7602	17.2756	20.5551	19.4064	19.3931	19.7631	18.9894	19.2574	19.0942	20.1846	19.6623	19.1265	19.5425	18.4526	19.6636	19.8691	18.8342	19.9865	18.8129	19.5234	18.9232	19.8567	20.0548	19.8859	19.9862	19.1598	19.6295	19.1742
BAG3	C9JFK9	0	-4.34e-08		19	1	1	16.9657	14.8012	15.8527	15.8674	16.2534	16.5795	16.1642	16.3656	16.5633	16.5308	16.4992	16.9675	16.9473	18.0192	17.14	17.2879	16.3224	16.7716	16.7141	17.4064	18.0726	16.6874	16.2797	15.2141	16.4879	16.8509	16.051	17.382	15.5241	17.1808	16.3012	15.0577	15.7789	14.5679	17.2983	14.735	15.1461	15.7278	15.7749	17.8349	14.5859	16.7962
CYCS	P99999;C9JFR7	-0.692914	0.915697		7	7	7	19.8796	16.1181	19.1044	18.1231	20.1619	20.2812	18.896	16.5543	16.476	19.2068	20.9734	17.0963	20.6476	16.4732	20.8367	17.0801	18.8472	18.9304	20.8864	18.1834	19.2995	19.5202	17.8053	21.0515	20.3658	19.6647	19.2726	18.0675	20.406	20.2544	21.2653	23.2864	21.096	18.3046	21.1448	22.4688	21.7216	20.8976	21.4551	19.6826	20.7627	21.6884
MRPL39	Q9NYK5;C9JG87;Q9NYK5-2	0	-4.34e-08		9	9	9	16.2288	19.2548	18.8119	17.4227	18.7678	18.2993	19.3084	18.9559	15.4269	15.9638	19.4487	17.0254	17.5896	17.5172	17.766	17.4934	19.9035	18.9026	20.0632	19.3405	18.9027	19.7176	19.5353	19.0492	18.3761	18.8204	19.1149	17.6652	19.1772	19.2421	18.4723	16.0115	19.048	19.1435	19.3324	18.9921	19.476	19.4932	18.9585	19.0156	18.9883	18.775
APEH	P13798;C9JIF9	0	-4.34e-08		16	16	16	17.0922	17.5775	16.5075	18.4398	17.3655	17.8927	18.8604	17.0157	14.9689	18.5369	20.1673	15.8021	18.0942	16.0763	19.9326	16.8709	17.4238	17.7037	21.2237	16.4704	19.647	18.1709	15.7739	20.3451	20.393	18.0409	18.9831	17.0091	20.5675	18.4355	20.7916	23.6947	19.2027	15.1997	20.7522	22.564	21.0655	19.987	22.4878	17.4138	20.8624	19.9676
GNB2	C9JIS1;C9JZN1	0	-4.34e-08		11	1	1	17.5516	16.5404	15.9	17.3123	16.3161	17.8777	17.033	17.5449	16.195	16.8479	17.8003	17.6939	16.153	15.702	17.8154	17.33	19.1226	16.0941	14.8201	17.3917	17.3727	16.3495	16.6312	18.0265	16.7363	16.1038	16.9139	16.8737	16.7173	15.4789	17.7711	19.0097	16.93	16.9383	16.1132	16.2498	19.6335	17.9593	18.9019	16.7819	18.0109	18.6075
PSAP	P07602;C9JIZ6;P07602-2;P07602-3;Q5BJH1	1.10666	8.20222		23	23	23	25.0429	25.0732	24.71	24.7321	25.1396	25.1944	25.0632	25.5783	25.3234	24.7686	24.6989	25.2434	24.9682	25.1809	24.6969	24.2844	19.2331	23.2703	22.8608	23.7211	23.6996	23.4852	23.592	23.9363	23.8098	24.1329	23.1719	24.3303	22.9525	23.4794	23.6928	20.9436	23.7647	24.1685	23.3705	22.911	23.5823	24.0827	23.6007	24.0071	24.2435	23.4606
MRPS34	P82930;C9JJ19;A0A087WUZ8	0.589104	1.43669		6	6	6	19.7388	20.0906	19.1917	20.013	18.9632	18.5289	15.7245	18.1535	19.9625	16.9029	19.8707	18.5697	19.8937	19.4209	19.4967	17.1047	19.5069	19.5678	19.4806	19.3732	19.1352	19.449	19.4495	19.127	19.4103	19.0292	19.381	20.7596	18.4657	19.2994	19.6312	16.2972	18.6614	17.1059	18.262	19.2192	18.0931	17.5202	17.521	15.3771	17.8754	17.8778
VPS8	Q8N3P4;C9JJN9;Q8N3P4-3;Q8N3P4-2	-1.51439	2.57818		25	25	25	18.5686	18.5444	19.2703	18.3933	17.5595	19.1287	18.6145	18.3267	19.1102	19.0232	19.1637	19.8889	18.8092	18.2421	18.1197	18.203	19.4376	17.5717	18.7432	17.5292	17.1534	18.7342	18.7004	19.5046	18.7492	18.6021	18.6924	21.304	18.722	18.4189	18.7191	16.8615	19.1061	19.9721	17.3982	22.4917	18.9476	18.1803	19.6944	19.0208	18.6555	19.4131
TSSC4	Q9Y5U2;C9JJV1;Q9Y5U2-2;A6NCC9;E9PME3;C9JHT9;E9PL88;C9JDU0	0	-4.34e-08		4	4	4	17.0593	16.7772	16.9166	17.8735	18.3395	16.7703	17.3635	16.8246	16.5851	16.868	16.1657	16.1463	15.1983	16.8917	16.5129	17.3405	15.2936	15.4199	15.2955	17.0227	16.3233	16.4917	16.9872	16.1402	17.0262	17.2682	16.9776	17.4515	17.4841	17.5638	16.9791	17.1768	15.8285	13.7573	15.3803	16.4822	16.0649	16.6075	15.953	15.8357	15.8824	16.5564
STARD3NL	O95772;C9JPX5;C9JKL2;O95772-2;C9JJ39;C9J3F5	0	-4.34e-08		4	4	4	16.7688	18.4069	16.4054	15.5016	17.6852	18.3096	18.962	16.553	16.2483	16.1946	18.1909	17.9606	18.4992	18.4229	16.0759	17.9669	16.3764	17.7441	19.0024	17.4196	15.6044	17.64	17.422	17.9216	19.1225	18.7827	16.7038	15.4117	16.3309	17.404	16.4883	17.4664	17.8537	18.1228	16.1446	15.9875	16.1675	17.7847	17.4737	18.7629	17.8433	18.6311
POLR2H	P52434;C9JLU1;P52434-3;P52434-4	0	-4.34e-08		7	7	7	17.5859	19.0278	18.3583	19.907	16.2987	17.913	19.8688	17.8457	19.0221	19.4425	19.5997	16.3859	18.5482	16.4563	19.2459	17.4688	21.0054	19.7559	20.3193	18.9645	18.5528	19.3718	19.5201	19.0406	18.4267	18.4847	19.3248	15.9116	20.2168	19.5878	19.1044	19.2602	20.1047	20.8203	19.5974	19.3285	19.8681	19.7447	19.4187	20.0386	20.2265	19.1241
APAF1	O14727;O14727-4;C9JLV4;O14727-5;O14727-3;O14727-2	-0.671923	0.63654		42	42	42	22.2527	20.3422	18.7989	20.4927	17.9524	19.9879	17.2127	19.4957	21.4292	19.9479	20.4133	15.4161	22.0863	19.9523	20.4115	19.4507	21.2634	18.9258	18.2301	19.5338	21.7664	20.1267	16.3378	19.3319	21.4688	21.3714	16.7343	15.9299	18.1803	19.8886	18.4556	17.0357	20.5205	19.3892	18.8522	16.9461	20.4038	19.7106	19.7424	16.8228	19.282	19.6693
FAM195B	C9JLW8;I3L2L5;I3L4Q0;I3L317	0.540958	0.681658		8	8	8	22.3784	23.0473	22.6035	22.3265	22.1507	22.5469	22.296	22.2526	22.6286	22.2314	22.2342	22.6318	22.4283	22.6086	22.7387	23.821	22.0506	23.3309	22.9898	23.2013	23.1897	23.3187	23.1964	23.5929	23.4743	23.4305	23.4435	23.423	23.1091	22.9042	23.8495	17.2982	23.4118	23.2664	23.0317	22.6378	21.9427	22.8399	22.7352	23.2188	23.015	22.995
IGFBP2	P18065;C9JMY1;C9JW52	0	-4.34e-08		4	4	4	17.0047	17.9953	17.5771	16.282	16.9797	17.1022	17.4313	16.8112	17.3715	16.2415	17.8624	17.651	16.5209	16.7869	16.2878	17.3199	17.0699	16.5501	16.2195	17.3462	17.4163	17.261	16.2535	16.7503	16.4347	17.1806	17.8938	17.6053	16.8721	15.8238	17.5856	17.4682	16.9361	14.3972	16.9248	16.1989	17.027	17.4886	16.4688	17.6528	17.3776	17.0229
OARD1	Q9Y530;C9JNE2;C9J5P1;C9JA90;C9IZY1;C9JXC3	0	-4.34e-08		5	5	5	17.5017	16.6237	17.2677	16.0075	17.4278	16.9515	16.2977	16.4743	16.2868	17.0349	17.2116	17.6282	17.1335	16.9355	17.9705	17.6762	20.9782	18.7221	18.8776	18.5925	17.6083	18.4133	17.9634	18.4622	17.1509	16.8596	19.2635	17.9834	18.9682	19.6341	17.6574	17.9821	16.4346	16.9104	17.4601	18.5505	19.0712	15.6894	17.269	16.6744	16.7464	15.5365
RPL24	P83731;C9JXB8;C9JNW5	-0.376716	1.23872		7	7	7	21.9975	21.562	21.021	21.6855	21.7501	21.7469	22.0303	21.7299	21.2917	20.9852	21.9322	21.4017	21.5883	21.2487	21.5778	22.2698	23.0542	22.3599	23.0556	22.9817	21.9617	22.6223	21.1491	22.4416	22.1078	22.5643	21.051	22.5118	22.8667	22.775	22.5411	22.0665	19.9083	21.6893	21.2558	17.3121	20.8445	19.855	21.1608	21.1959	21.403	18.0607
USP42	Q9H9J4;C9JPC9;Q9H9J4-2	0.46781	1.64442		12	12	12	21.0587	20.5082	20.953	20.3689	20.8659	20.6252	20.906	20.9842	20.2621	19.8878	20.7561	21.0156	20.509	20.2691	20.7884	17.9797	19.8735	20.1334	20.0642	20.2164	20.002	19.7122	20.3675	20.3934	20.0431	19.4463	20.4837	20.7921	19.4041	19.5869	20.1451	16.4149	20.9255	21.333	20.6167	20.6266	20.7838	20.7969	21.1683	21.7602	21.4093	21.2884
CCNL1	Q9UK58;C9JPL0;Q9UK58-4;Q9UK58-5	0.132196	0.101043		12	12	12	21.2152	22.1089	21.2721	21.4961	19.5033	20.8623	20.3865	20.7984	20.726	20.571	20.4782	20.0688	20.8155	21.2848	20.8355	20.8217	21.255	22.0044	22.0545	20.7569	21.3363	21.633	22.28	21.6795	21.6443	21.4086	21.6112	20.9626	21.6267	21.245	22.1598	15.9603	23.1624	22.7661	22.5936	22.6466	22.1954	22.4892	22.2001	23.3554	21.8746	22.1056
C7orf50	Q9BRJ6;C9JQV0;H7C0T1;H7C2R9	0	-4.34e-08		4	4	4	16.2652	20.5289	21.307	17.6318	17.2891	17.4708	16.4873	17.4325	15.7449	21.5153	21.5692	18.0026	17.9755	17.1727	16.2125	18.506	17.817	16.558	17.7515	17.5414	15.0805	17.208	17.1385	17.7192	15.566	16.428	16.2781	16.8795	15.8897	17.2966	16.3843	17.8769	15.6924	15.8923	16.7391	14.5839	17.5309	17.4195	15.1845	15.2982	15.1798	16.8474
CHCHD3	Q9NX63;C9JRZ6;F8WAR4	-0.613483	1.37506		5	5	5	20.5848	20.3429	16.6495	20.2564	16.1734	16.6089	21.5257	17.1045	18.9696	20.2983	20.4399	16.4791	18.4187	18.8745	19.7841	21.3112	22.8391	20.649	21.0301	20.963	19.9448	21.6619	20.8102	21.0113	19.4829	19.3461	21.4439	20.8176	21.5105	21.9993	20.3694	21.6516	20.1034	19.8133	20.126	19.4769	19.3047	19.0257	19.6028	19.7891	19.7045	20.3817
MAD1L1	Q9Y6D9;C9JTA2;C9K086;Q9Y6D9-3	0	-4.34e-08		4	4	4	16.9016	15.3884	15.6311	16.4102	16.5329	16.6846	17.9285	17.023	16.5577	15.7259	17.4598	17.6669	16.3433	17.679	16.2979	17.5055	18.9152	17.0887	17.9009	16.1509	16.5102	17.4371	17.5856	17.8748	16.4783	17.3441	18.0946	18.2917	18.2431	17.9485	17.2914	18.5059	16.7748	16.3377	17.1917	17.5864	17.5624	16.2589	16.5639	15.6365	16.6541	15.8394
L2HGDH	Q9H9P8;C9JVN9;Q9H9P8-2;G3V5S1;G3V272	0	-4.34e-08		5	5	5	17.2115	16.5874	17.1936	16.1058	18.0564	17.5356	17.2764	17.3101	15.8208	17.002	17.4636	18.253	16.1321	15.7933	16.5516	18.1872	18.0084	15.5556	18.1226	16.2518	15.6444	16.7036	17.8403	15.5504	15.5071	15.8456	17.0578	17.2853	17.3809	17.656	17.0752	16.5413	17.0009	16.862	16.0924	15.3727	17.2078	16.309	17.3279	15.3977	17.7176	17.2861
NFIX	C9JWJ8;K7EKH0;K7EJB0;K7ESG9	0	-4.34e-08		20	1	1	17.8593	16.8074	17.5631	15.6386	17.0688	15.9382	16.5796	17.6493	18.0166	15.3573	16.5949	17.0405	16.9007	16.6119	16.1637	17.1721	16.6887	16.8378	16.1729	17.2466	15.4205	14.946	16.0106	17.1727	16.2037	16.9606	16.3769	17.8415	17.1744	16.7413	16.7832	17.1142	15.6607	14.6243	16.8716	15.2127	16.403	14.5186	17.1444	16.5045	16.4331	16.2315
INPP5K	Q9BT40;C9JZB0;Q9BT40-2	0.429017	0.8628		5	5	5	17.2843	19.2535	19.2438	18.9715	19.2327	19.441	17.2645	19.3759	19.2275	19.1929	18.752	18.1211	19.4055	19.5904	18.9941	18.3304	19.1436	18.9486	19.2003	18.8759	19.1154	19.3148	18.811	18.9289	19.3684	19.145	19.1083	19.647	19.0751	19.1256	18.775	16.0914	19.5481	19.3544	19.0336	18.9229	18.4296	18.971	18.6399	19.526	19.041	19.2907
ITGB2	D3DSM0;A0A087WX36	-0.205512	0.411782		36	1	1	20.6339	21.1971	21.2001	21.3225	20.9537	21.2061	19.7731	20.6086	21.2696	21.9363	21.8848	21.0552	21.5227	21.7939	21.5503	20.7884	23.3102	21.7509	22.3723	21.8783	21.2557	21.9766	21.6643	22.0676	21.6469	21.3821	21.5052	20.8858	21.6563	21.5117	22.0243	23.4682	22.2518	21.874	22.03	21.6281	21.7529	21.554	21.8051	21.923	21.752	21.7026
PPP3R1	P63098;F6U1T9;D3YTA9;H7BYZ3	0	-4.34e-08		8	1	1	16.8367	15.6981	17.5022	16.0341	16.7618	17.5557	16.6319	16.7516	17.0227	16.2984	17.2893	16.2385	15.9232	16.7806	17.7709	18.2711	16.1895	16.8867	16.3247	16.5985	17.8102	16.7267	16.6347	17.801	17.4827	16.791	17.1257	15.9303	15.5246	17.0779	14.9383	17.0366	17.564	15.8876	16.9959	17.6511	16.2254	17.311	17.386	16.8659	17.1726	16.316
RPL32	P62910;D3YTB1;F8W727	-0.0580815	0.145968		11	11	11	23.4415	23.152	22.9959	23.1823	23.6109	23.3768	23.8193	23.0722	23.1466	23.4651	23.759	23.4416	23.4385	23.1395	23.3367	17.3561	25.23	24.2714	24.363	24.4333	23.6171	24.2794	24.0711	24.058	23.4316	23.1965	24.0253	24.0028	24.3191	23.8855	23.8799	23.6153	23.0602	22.747	22.8389	23.8876	23.2529	22.8059	23.4983	23.7928	22.8808	23.3523
TXNRD2	Q9NNW7;E7ENA2;D3YTF8;D3YTF9;Q9NNW7-2;A0A096LNN4;A0A096LPK7;Q9NNW7-3;A0A096LP96;A0A096LPB7;A0A096LPD9;E7EWK1;Q9NNW7-4	0	-4.34e-08		6	2	6	15.6743	15.7525	16.929	16.699	16.3047	16.6277	16.8179	16.5335	17.2898	16.1194	16.5891	17.8088	17.4544	16.8371	16.673	17.1686	19.0254	18.1237	16.664	17.3186	17.9096	17.9431	16.8458	17.5758	17.6928	17.3692	17.6398	17.6059	19.1088	18.4484	16.7485	16.6996	17.313	16.554	16.1146	15.0134	17.445	16.2869	15.7718	16.5262	17.3008	15.2232
CAMK2D	Q13557;Q13557-8;D6R938;E9PBG7;E9PF82;Q13557-12;Q13557-10;Q13557-6;Q13557-11;Q13557-3;Q13557-9;Q13557-5;Q13557-4	0	-4.34e-08		12	7	8	17.6241	16.8525	15.8713	17.0022	16.4225	17.3084	17.6347	17.4825	16.2211	15.7563	18.53	16.5991	19.2466	18.5172	19.4211	16.3981	18.2612	18.273	15.3122	16.9522	16.7079	19.6115	17.0914	16.4193	18.9544	19.5018	20.3735	16.9045	17.7335	17.4019	16.2509	19.531	18.2697	18.7577	16.638	14.4323	17.9549	17.6769	18.2864	18.7922	18.3964	15.2882
N4BP2L2	D6R968;Q92802;Q92802-2	0	-4.34e-08		9	6	9	17.8792	16.0137	16.4084	17.1361	17.3207	15.4493	16.324	15.6691	15.635	17.4903	17.1247	17.5205	17.1788	15.0364	14.6784	16.8257	16.6468	15.6324	17.2406	16.6805	16.687	17.5753	16.0138	16.516	17.145	15.7385	16.3299	17.8742	16.7752	15.7314	16.0629	16.5796	16.1095	18.4114	17.8364	16.2611	18.0048	17.1038	17.7532	17.6943	18.3789	18.6941
CDK7	D6REC6;D6R9G1;P50613;D6RAD4	0	-4.34e-08		3	3	3	18.3546	16.4165	19.2421	17.354	16.5856	16.2157	21.8874	17.5311	20.5726	16.3649	21.6029	18.0166	21.2563	15.9382	19.505	17.6148	19.7346	18.7661	15.8737	19.9577	19.2634	21.7899	21.6779	21.2031	19.1152	20.8895	16.82	16.6188	19.4683	19.5502	19.5742	15.8073	16.8832	15.2895	16.1727	14.7161	18.7874	15.8928	14.8231	15.2463	15.7373	20.3379
SNCAIP	Q9Y6H5;D6R9G8;Q9Y6H5-4;Q9Y6H5-3;Q9Y6H5-5;Q9Y6H5-2	0	-4.34e-08		3	3	3	15.8365	17.2528	16.5616	17.3336	17.7413	15.0672	18.0703	15.8163	16.9823	16.5289	16.3265	16.6415	15.584	16.6416	16.6498	16.1778	16.8607	16.2561	17.0329	16.6377	16.3431	15.676	18.171	18.092	16.2467	15.9127	17.5328	16.4307	15.67	16.0454	15.9483	17.1564	15.124	16.6927	17.3437	16.7081	17.5327	17.0959	15.6151	16.8168	15.3918	15.1428
TMA16	Q96EY4;D6RA57;H0Y9X1;D6RE67;D6RC31	0	-4.34e-08		2	2	2	18.4827	17.9041	17.6808	17.5399	15.4233	17.0652	15.9146	18.1964	17.3401	17.0008	16.8244	16.9693	16.684	16.7658	15.3018	21.2147	19.837	18.6217	16.9583	18.0765	17.7819	18.3312	18.5178	17.4517	17.5556	17.7968	18.6332	17.807	18.111	17.8115	16.5104	17.9068	18.3592	17.0646	15.1045	16.5792	14.6647	16.7807	18.263	16.4024	18.634	15.1369
DOK3	D6RAM3;Q7L591	0	-4.34e-08		11	11	11	19.3978	16.4198	16.088	18.9394	16.8455	17.7412	19.5223	17.127	17.53	16.4331	18.201	15.897	17.915	16.6378	18.4068	17.2884	22.6059	20.6176	22.11	20.8712	19.3691	19.6518	20.4862	20.1573	19.1009	19.4323	20.2865	20.2039	19.7832	20.6606	19.8184	20.4114	19.4422	19.0136	19.8628	20.1064	19.6093	18.7835	19.6843	15.0965	19.6758	17.4543
NHSL2	D6RBM4;Q5HYW2	-0.669237	3.72637		33	33	33	22.2943	23.7714	23.6865	23.3214	22.853	23.6134	23.6379	23.5716	23.6809	23.4838	23.0853	23.1664	23.4696	23.6904	23.3733	23.4085	21.4551	23.8138	22.3331	23.1503	24.3187	23.9357	23.8953	23.6409	24.2653	24.4309	23.1146	23.9926	23.2846	23.6806	23.543	18.3347	24.0941	24.1888	23.8486	22.5623	24.1838	24.2827	23.4352	23.3106	24.2502	24.1058
OCIAD1	Q9NX40;D6RDK6;D6RBN5;D6RI08;D6RDK1;D6RIV2;D6R9T5;D6RG39;D6RIT9;Q9NX40-3;Q9NX40-2;Q9NX40-4	0	-4.34e-08		2	2	2	16.4382	18.1882	18.5487	16.2853	16.282	18.3804	17.7443	16.7114	16.4359	17.5888	18.3961	17.6533	14.7265	17.1833	17.9785	18.077	19.4596	17.5652	15.927	16.1561	18.0294	18.2664	16.8976	17.6757	17.4228	16.7929	18.5703	16.2029	18.2886	18.3725	16.3835	14.9974	15.0905	15.6563	15.1215	15.1324	15.9457	15.9081	15.4142	16.0553	15.5798	15.1108
NHP2	Q9NX24;D6RC52;D6RCB9;J3QSY4	0.802308	1.44586		3	3	3	18.4072	19.0792	19.1424	19.0033	18.7329	16.5228	19.336	16.4979	17.9242	18.4429	18.6852	16.146	18.9813	18.4537	19.5804	18.0236	19.8576	19.497	18.9083	18.7745	19.6485	19.6646	19.7801	18.5008	19.2695	19.6711	19.9141	18.6976	19.3699	19.736	19.7782	18.5563	18.4975	19.4065	19.3725	18.5819	18.772	19.9794	18.9444	18.7338	19.2806	19.5095
ZBTB49	Q6ZSB9;D6RC96;Q6ZSB9-4;Q6ZSB9-3;Q6ZSB9-5;Q6ZSB9-2;D6RJ00	-0.0744273	0.0900654		9	9	9	19.3628	18.703	20.144	19.8974	17.5528	18.9361	19.4654	19.5835	20.4977	19.9988	19.6813	19.6609	19.6105	20.4596	18.0671	17.7107	16.9005	15.1067	17.6408	17.3871	18.9465	16.6908	18.0564	17.7236	18.418	18.9145	16.8101	18.3422	18.8372	18.5629	17.4315	20.5568	18.2959	19.4117	17.3963	18.1607	19.4736	19.1954	19.7231	19.8763	15.9008	19.34
HSD17B11	Q8NBQ5;D6RCD0	0.374228	1.12594		10	10	10	20.6398	20.3242	20.6001	19.9603	19.4046	20.3121	21.9422	20.4629	20.7966	21.1733	20.8274	19.7772	20.9538	20.3955	20.7964	21.9928	21.84	20.9184	20.7106	21.28	21.0065	21.5392	21.749	21.084	21.3151	21.3292	21.8352	20.3173	21.3909	21.2805	21.0597	22.0028	20.4803	20.5032	21.1176	19.6809	20.6241	20.7051	20.8001	20.8978	20.7069	20.1948
EMB	Q6PCB8;D6RDX7;Q6PCB8-2	0	-4.34e-08		4	4	4	17.5596	15.4445	15.8755	18.107	17.3512	17.4374	15.8956	17.6307	16.9995	16.2984	16.4334	16.7763	15.756	16.3644	15.9451	17.1492	18.4966	15.9468	16.0223	16.6772	15.2291	17.4922	16.827	17.3066	15.9924	16.5603	16.249	16.5883	16.6644	16.1404	15.7112	16.874	16.6549	16.0184	16.4995	18.9086	17.3761	17.1437	15.622	17.1382	17.7707	15.4225
PAIP1	Q9H074;Q9H074-2;D6REB4;Q9H074-3;D6RJF2	0	-4.34e-08		3	3	3	17.3658	17.5064	17.3807	15.994	18.0446	16.2053	16.6977	17.3474	16.6799	17.1956	17.9309	17.1058	15.9868	18.569	17.0175	17.4031	15.8951	16.0254	17.1362	18.532	16.5738	15.9191	17.932	16.8527	15.9372	16.9845	16.6412	18.0882	17.3058	16.6608	18.0199	19.9197	17.2774	15.3578	17.7616	19.0909	18.5061	15.4362	17.5703	15.1973	16.6255	15.4794
SEC31A	D6REX3;O94979;O94979-9;O94979-3;O94979-2;O94979-8;O94979-4;O94979-6;O94979-10;D6RHZ5;H7BXG7;O94979-7	-0.419155	1.62676		72	41	72	28.4873	28.9998	28.9696	28.5639	28.5518	28.9485	28.2999	28.7899	29.0786	28.9463	28.3023	28.4174	28.9807	29.0254	28.634	28.0267	26.1238	28.4743	26.9154	27.4203	29.04	28.4551	28.1115	27.8285	28.9477	29.0911	27.3214	28.0171	27.5606	28.2291	28.0389	24.966	28.6328	28.8922	28.4626	26.3303	28.6421	28.917	28.0077	27.7619	28.5563	28.6986
STX18	Q9P2W9;D6RF48;D6RC71	0	-4.34e-08		8	8	8	18.1018	16.3551	17.2081	16.3146	16.2243	16.9365	17.3816	16.462	19.6066	18.3829	16.5625	16.5313	17.1257	16.0021	15.8925	18.2613	16.3083	18.0717	17.1752	16.6961	15.7187	17.559	17.0507	18.5446	16.6917	16.688	17.6876	16.4306	17.9141	17.5501	15.8956	16.6814	16.9065	16.3027	17.4165	17.5065	17.4706	17.2928	16.0484	17.5894	15.5463	17.5231
DCK	P27707;D6RFG8;D6RCP9	0	-4.34e-08		5	5	5	16.9892	17.6931	16.3015	18.524	18.4538	17.5554	16.4087	16.3285	17.5781	18.376	19.7494	16.4068	17.6602	17.0689	18.1997	17.5764	21.4366	19.954	20.9076	19.9182	18.86	19.1351	19.2971	18.3391	17.8598	15.9273	20.3407	18.9278	20.5283	19.4782	18.4937	20.8497	17.3908	17.5319	17.9165	19.7548	18.4413	17.5916	18.2635	17.728	18.0665	18.1799
COX7A2	P14406;D6RIE3;D6RGV5;H0UI06;D6R9C3	0	-4.34e-08		2	2	2	18.7739	17.9717	19.9323	17.9339	17.8903	15.9766	18.2582	17.3827	17.6739	17.8006	18.0328	16.4972	17.9697	16.5607	18.0787	18.2877	20.7035	18.7914	19.173	19.0486	18.5517	19.3353	18.8761	18.9961	17.0967	17.8044	19.0258	17.2149	18.8411	19.5753	18.8872	16.2995	18.6955	16.3722	16.5195	16.7652	18.4032	17.888	14.1296	17.3749	16.0249	18.0859
CCND3	D6RI00	0	-4.34e-08		12	5	5	18.0147	16.8163	19.7369	20.2598	16.2125	19.0137	17.1453	16.9132	18.044	16.3039	21.2259	17.5908	20.0842	21.6564	21.3742	17.7641	19.119	19.6633	19.4546	17.7386	15.6102	20.4321	16.9222	20.287	15.5311	20.627	19.7802	15.9584	15.4473	17.0985	20.0398	17.1447	20.0351	18.005	16.6439	17.6603	16.8933	18.808	19.2086	19.8508	15.1988	19.2912
EXOSC9	Q06265;Q06265-2;D6RIY6;Q06265-3;Q06265-4;D6R905	0	-4.34e-08		4	4	4	16.0893	16.3985	16.9312	17.4747	17.7669	18.3763	15.7187	17.0431	17.0004	18.3341	17.4925	17.305	16.5295	15.832	16.533	18.1857	19.7074	19.4001	17.7425	17.2643	19.0646	18.2917	18.2168	15.8946	16.7311	16.3695	19.305	17.5694	19.8267	19.6182	19.3983	15.5773	17.7444	17.3122	17.8018	14.6604	17.5046	16.5885	15.6924	16.7145	15.8548	17.0762
CIRBP	Q14011;K7ENX8;K7ELV6;K7EJV5;K7ELT6;K7EJV1;K7EMY9;K7EPM4;K7ER40;K7EQR7;D6W5Y5;Q14011-2	0	-4.34e-08		2	2	2	16.6466	17.2057	19.8245	15.3755	16.0961	16.6461	17.1788	19.2054	19.3849	17.2605	15.3613	19.6038	15.78	18.4965	17.5179	17.278	19.2215	19.5453	19.7238	19.2997	19.7308	19.5426	19.1984	18.8955	20.2182	19.9048	19.6387	17.3723	19.2413	18.2208	19.9862	19.6089	19.5371	19.7226	19.0732	17.705	19.7939	19.2593	18.5169	18.5297	18.1043	19.4552
TCF7L2	Q9NQB0;E2GH26;Q9NQB0-9;Q9NQB0-4;Q9NQB0-6;Q9NQB0-2;Q9NQB0-7;Q9NQB0-5;Q9NQB0-3;Q9NQB0-10;C6ZRJ7;C6ZRK5;A0A0D9SGH8;Q9NQB0-14;Q9NQB0-15;Q9NQB0-12;Q9NQB0-11;Q9NQB0-13;Q9NQB0-16;Q9NQB0-8;A0A0A0MTL7;Q5VVR8;C6ZRJ6	0	-4.34e-08		7	7	7	16.8308	15.6048	16.2373	16.6617	17.8747	17.4909	18.7373	17.1079	17.8348	17.4136	16.7506	16.6715	17.1582	15.6343	15.7415	17.9217	17.6728	16.2771	18.096	16.2211	18.119	16.316	18.2636	17.4451	18.0721	18.1389	18.6977	18.6624	17.9959	18.2619	18.409	19.4882	19.4066	19.3916	17.8781	19.1708	18.9098	19.4283	18.9493	19.1845	18.8898	19.1316
TK2	O00142;H3BP77;E5KNQ5;O00142-2;A0A0A0MSY7;O00142-3;O00142-4;O00142-5;J3QRP0	0	-4.34e-08		6	6	6	16.3872	16.6374	16.5448	16.3393	19.205	19.3536	16.6273	17.2072	18.7845	18.7949	18.3523	18.5862	15.9426	18.6929	18.3519	17.8757	16.6823	15.4794	15.9171	17.1598	17.2993	18.2286	16.0868	15.802	16.5149	16.205	16.4739	17.3852	16.8739	16.0794	15.7259	17.4268	14.9415	15.1519	16.6624	16.4581	15.2483	19.3846	14.288	18.3498	17.2988	15.1403
CCNC	P24863;E5RFX8;E5RI39;G5E954;H0YBQ5;J3KP90;E5RFK5;P24863-2;E5RIH8;Q5JV82	0	-4.34e-08		2	2	2	16.7631	17.3526	16.174	16.9209	19.0159	16.4214	18.9965	19.2267	17.2362	15.5069	17.4861	19.1766	18.4321	15.1427	17.4719	17.0181	19.0677	18.6741	16.2014	18.4135	18.3233	18.2791	18.0564	17.2708	18.6681	18.3075	18.2929	19.4947	18.3803	18.0362	17.611	17.0894	18.0311	18.1004	17.8401	16.5075	18.5949	18.6674	17.4182	17.4704	17.8453	17.4879
REEP4	Q9H6H4;E5RGS2;Q9H6H4-2	0	-4.34e-08		5	5	5	16.7792	18.8053	17.1954	17.2945	16.7888	16.8636	16.9974	17.0446	15.4395	18.2444	17.9461	17.6661	16.5731	16.652	16.4174	17.3317	19.004	18.8101	18.2862	18.8273	18.6683	18.6443	18.2644	18.4752	18.6341	18.4563	19.0278	18.7506	18.9617	18.2391	18.1602	15.6536	17.1623	16.9185	17.2845	17.6938	17.2837	16.978	17.6532	16.1733	17.4148	19.0475
PFDN1	O60925;E5RGS4	0	-4.34e-08		5	5	5	18.6296	17.9585	17.6254	16.5719	16.8157	16.3014	18.3885	17.1209	16.0721	17.8143	18.7348	17.9879	18.7472	17.6693	17.7352	18.122	17.9643	18.2735	18.9818	17.191	18.3478	18.3164	15.9713	18.3565	18.7224	18.3363	17.9241	17.2459	18.7538	18.5067	18.2349	20.3419	17.5729	18.1399	19.0453	19.2615	19.6879	18.2366	19.6758	17.5234	18.8676	17.2351
CHRAC1	Q9NRG0;E5RGS9	0	-4.34e-08		2	2	2	17.069	15.5187	16.1411	17.9305	18.3123	15.8876	16.5173	16.1366	16.5294	16.5415	17.528	17.1405	17.1109	16.5256	16.7124	17.23	17.3632	16.2059	17.2401	17.7721	16.1075	16.7851	16.4794	16.9074	15.6993	16.2576	16.9513	17.1669	16.6788	16.8318	16.9707	17.1932	16.0782	16.1337	16.7526	16.7959	17.6581	16.7046	16.7545	16.412	16.8998	16.7958
TCEB1	Q15369;E5RHG8;Q15369-2;R4GMY8	0.0394692	0.193579		9	9	9	24.1018	24.5627	24.2944	24.2636	24.3873	24.5592	24.6147	24.3452	24.7755	24.4874	24.2471	24.375	24.3764	24.8567	24.7199	24.5508	23.4614	23.9204	23.7127	23.9121	24.5669	24.1465	24.0618	23.9675	24.4613	24.6014	24.0166	24.3588	24.0688	24.0503	24.3773	23.4171	24.2181	24.2404	24.1615	23.9876	24.3385	24.4509	24.0969	24.6421	24.3924	24.0452
ERLIN2	O94905;E5RHW4	-0.116944	0.256732		17	14	17	22.5324	21.9447	22.0489	22.3241	21.2788	21.3446	23.316	21.0449	21.7712	22.3203	22.6822	21.0232	22.0645	21.6723	21.854	21.3855	25.074	23.5076	24.1507	23.7329	22.4912	23.1978	23.1661	22.6286	21.7258	21.4675	23.3485	23.2155	23.3485	23.5739	22.4373	22.8289	22.0806	22.1689	22.1916	21.8905	21.7342	21.677	22.0683	21.577	22.0181	22.0133
RPL30	P62888;E5RI99	-0.173642	1.32606		8	8	8	23.6016	24.2303	24.2539	24.3642	23.9116	23.9983	23.5254	23.4623	23.9945	24.095	24.4919	23.9006	24.0509	23.878	24.0161	23.8651	24.6229	24.0443	24.116	24.4477	24.3961	24.492	24.425	24.163	24.1025	24.002	24.6408	24.1487	24.5681	24.452	23.9577	24.5239	23.3687	24.1983	24.2421	24.3035	24.1991	24.3504	24.3097	24.158	24.3169	23.6261
TBCA	O75347;E5RIW3;E5RJD8;E5RHG6;O75347-2;E5RIX8	0	-4.34e-08		11	11	11	21.3799	17.1898	18.7932	17.643	16.8527	15.8192	18.0965	17.4614	17.3097	16.5067	18.4368	16.325	17.7571	16.0728	18.1675	16.7471	18.1997	17.3341	19.2265	19.7858	19.6948	19.0892	15.4768	18.1656	18.9549	18.1126	17.7173	16.7149	19.9685	16.6026	18.1426	22.7147	18.7019	17.9634	19.737	21.7198	21.7426	20.0485	20.9622	18.9355	19.1946	18.8631
CETN3	O15182;E5RK82;E5RJF8;H0YBL5;E5RH67;E5RFM2	0	-4.34e-08		4	4	4	17.1701	15.5367	14.3486	18.1836	18.0212	19.0199	16.6508	19.463	16.067	16.437	17.2376	15.7715	18.0982	15.3036	16.2669	17.4537	18.7288	16.7343	18.4198	18.1344	15.3886	17.1127	16.084	15.4039	16.8906	18.1422	15.7205	18.7025	16.0135	17.186	16.9688	17.8284	17.166	16.3193	14.389	15.0409	18.6898	18.0769	15.8845	17.1433	17.7854	17.6564
MRPL13	Q9BYD1;E5RJI7;H0YAX3	0	-4.34e-08		4	4	4	18.2477	16.0821	15.1984	16.5279	21.1485	16.4909	17.8518	15.7143	17.528	17.0546	19.7924	17.3815	17.6208	17.5035	15.7577	16.0689	21.3609	16.5506	19.8588	16.8166	18.7002	20.8896	16.3992	16.6912	15.9309	15.9679	17.9241	15.4815	17.7304	19.9686	15.3224	16.7439	15.9482	14.612	16.6712	15.7218	15.1107	16.0652	17.4985	15.0839	16.5526	15.2369
SKP1	P63208;E5RJR5;E7ERH2;F8W8N3;P63208-2;E5RGM3	-0.0621943	0.164112		14	12	14	21.9784	23.3262	22.9338	23.4028	23.2147	23.1953	24.0092	23.2728	23.5009	23.0973	23.3786	23.6752	23.6465	23.316	23.4282	22.6455	22.4004	22.3577	22.0933	22.32	22.6166	22.8304	22.8241	22.2538	23.054	23.1592	22.9073	24.109	23.0209	22.6007	23.051	22.299	23.1751	23.111	22.5742	23.3317	22.91	22.9234	22.7964	23.5395	23.0166	23.1628
PIGG	Q5H8A4;E7EM50;Q5H8A4-4;Q5H8A4-2;D6RFE8;E7EWV1;Q5H8A4-5;Q5H8A4-6;Q5H8A4-3;D6R9J9	0	-4.34e-08		6	6	6	17.4928	16.2708	16.2496	17.5347	17.1633	17.2859	15.8103	16.8691	16.6496	14.8433	17.9158	15.3646	15.3401	16.2874	16.7193	17.8791	19.7547	18.6285	16.9062	17.3601	17.5618	17.8293	15.467	15.5291	16.042	16.5333	19.0939	18.294	18.6732	18.5613	17.768	15.858	16.3347	16.9992	15.6149	15.1346	16.9159	16.5574	14.7587	14.7223	15.9706	16.8735
COPS6	Q7L5N1;E7EM64	0.273825	0.634904		9	9	9	17.6667	19.1946	18.763	19.3214	19.0676	18.8335	18.1975	18.6369	19.4775	19.3252	19.4031	18.8823	19.1819	19.3594	18.9672	17.3584	20.0348	20.1106	20.2558	19.2636	18.7065	19.2581	19.3712	19.3049	18.6378	18.8195	19.4043	18.9837	19.3617	18.93	19.0718	20.0883	18.8606	18.5896	19.6127	19.751	19.1238	18.7536	19.2436	19.9416	19.1624	19.1022
PTPRN2	Q92932;E7EM83;Q92932-2;Q92932-4;Q92932-3	0	-4.34e-08		2	2	2	16.1804	15.6276	15.9005	15.1567	17.4123	15.9488	15.6159	16.4132	16.4325	17.2335	15.9754	17.3481	16.4288	16.889	16.5181	17.0908	18.9362	17.7303	17.8875	18.1192	16.065	16.8304	17.6985	15.5539	18.0816	16.4568	16.8005	17.5708	17.7255	17.5661	17.4224	17.3453	16.1781	16.4424	18.0278	17.2693	17.2052	17.6652	16.4938	15.595	15.6514	17.1606
FLOT2	Q14254;J3QLD9;E7EMK3;K7EKW9	0	-4.34e-08		21	21	21	16.846	14.9425	18.0941	19.2923	17.8216	19.2155	20.3069	16.9778	18.4098	16.0479	20.073	17.5164	18.7393	18.6418	19.0745	17.1782	22.6484	21.2749	21.2215	20.4794	20.1682	20.9132	21.1395	20.7908	19.3709	20.1196	21.41	19.1577	21.4571	21.3885	21.4418	21.2393	19.7143	19.4933	17.7487	17.5991	19.7127	18.2703	18.6379	17.9689	17.3534	18.4169
ASAH1	Q13510;E7EMM4;Q13510-2;Q13510-3	0.463548	1.21227		19	19	19	22.4338	22.4194	23.1744	22.239	23.039	22.8429	22.5178	23.077	22.8355	22.8604	22.772	22.2223	23.2451	22.8585	22.8688	22.3827	20.1371	21.7719	21.7023	21.4308	22.9712	22.5584	21.8122	22.2728	22.5816	22.9915	21.5282	22.0865	22.284	22.3039	22.6718	24.1476	23.9749	22.7422	23.5538	22.8148	22.6428	22.6148	22.6237	23.6081	23.0455	23.1244
PPP1R2;PPP1R2P3	P41236;Q6NXS1;E7EMN6;E7EUI7	0	-4.34e-08		4	4	4	16.6026	16.1085	15.7806	17.2241	16.6368	15.4424	16.961	17.8359	16.9915	16.02	17.7604	16.9243	15.7191	16.1562	17.3574	21.2003	16.3616	17.3059	16.8911	15.9884	16.2033	16.655	17.4918	17.0483	16.3373	15.8597	16.4394	17.0358	17.5495	17.2816	16.3963	18.7729	18.1317	14.9972	17.6869	17.6869	18.1371	16.0283	18.2674	16.2511	17.8942	17.1941
NPC2	P61916;G3V2V8;J3KMY5;G3V3E8;E7EMS2;G3V3D1;P61916-2;H0YIZ1	0	-4.34e-08		5	5	5	17.1425	16.7738	17.9361	16.4539	17.9187	17.2852	16.026	16.6069	17.2378	17.4603	17.4049	18.1683	16.7364	16.8982	15.3505	18.1308	17.2728	16.489	17.3133	17.0726	17.103	15.9154	17.0426	16.5507	16.3355	14.9076	18.1123	16.3753	16.4269	15.8534	15.7895	22.3253	18.0613	15.4038	20.0671	16.9273	16.4152	15.9385	16.5571	18.3481	16.6288	15.7758
MAP4K4	E7ESS2;E7EN19;H7C360;E7ENQ1;G3XAA2;G5E948	0	-4.34e-08		49	1	2	16.8317	15.2962	16.3411	17.3056	17.3365	17.139	16.4666	16.0871	16.1815	17.2238	17.475	18.6295	16.5368	17.2926	15.2661	16.7296	16.1819	19.5158	16.9352	17.264	18.1697	17.7343	17.5224	14.8842	18.5003	18.0501	17.4864	16.9017	16.9725	17.3863	16.7023	15.5775	15.894	15.8351	14.7835	16.4668	16.2422	16.6139	14.5082	16.7644	16.7376	17.0543
TRIM33	Q9UPN9;E7EN20;H0Y612	-0.976235	3.35525		27	1	27	20.2457	21.2717	21.2807	21.096	20.5436	21.4956	21.5014	19.2318	21.6405	21.6857	21.1477	19.2495	21.3255	21.4716	20.9818	18.8715	21.7734	21.7889	21.458	21.4358	21.7809	21.7761	21.2733	19.0291	21.8131	21.6712	21.0071	18.307	21.5066	21.644	21.2748	17.0523	20.8476	21.2957	20.5293	20.493	21.2958	21.3604	20.861	20.3411	20.5697	20.6972
KIAA0319L	Q8IZA0;E7EN73;Q8IZA0-2;B1AN15	0	-4.34e-08		5	5	5	19.3735	20.4306	16.5311	16.3031	20.0394	20.5137	17.6522	20.5296	16.3288	20.1458	17.4329	17.4407	20.3525	20.5111	19.8261	18.169	18.8666	20.4218	18.374	17.0138	19.2674	17.2717	19.5359	18.5979	20.0438	20.3644	18.3951	16.96	20.4227	19.3138	21.7622	19.9732	16.8466	20.4435	19.3864	19.8505	19.32	20.6966	20.2094	20.7966	20.7089	19.972
ZNF143	P52747;E7EN86;P52747-2;P52747-3	0	-4.34e-08		4	3	4	16.3036	17.0594	16.9484	14.6103	17.1459	16.8165	17.6035	16.4679	16.3411	17.2784	15.8689	17.6581	17.0016	16.3961	17.2788	17.8094	17.7952	15.7904	16.1647	16.7355	15.3988	16.6667	17.5924	16.4267	16.4406	17.6185	17.162	16.7365	16.2754	16.9697	16.39	17.6774	15.0401	15.4113	15.6001	17.0943	15.8981	14.986	14.8405	15.7478	16.3999	15.1417
MED22	Q15528;E9PGW7;Q5T8T7;E7EN96;Q5T8T8;Q15528-2	0	-4.34e-08		6	6	6	16.8117	16.6011	16.2046	15.0183	17.5023	17.2379	16.831	16.4724	16.8458	17.3329	15.4642	17.3975	18.0277	15.9503	15.8516	18.5816	16.5764	15.3988	17.9111	17.6915	18.4295	17.2818	17.5076	17.1329	18.4854	17.1541	16.8814	16.9888	15.6504	17.4491	16.9893	16.6253	19.2898	19.1718	19.2749	17.2682	19.2239	16.3673	15.6876	15.9858	19.2241	15.6263
ADD1	P35611;P35611-2;E7EV99;E7ENY0;P35611-6;P35611-3;P35611-4;H0Y9H2;A0A0A0MSR2;P35611-5	0	-4.34e-08		6	6	6	18.8721	17.243	16.9011	17.0454	17.0253	16.0241	17.8459	16.1092	15.4656	17.1787	16.862	16.9364	18.3771	16.0205	16.775	18.4595	19.2134	16.1945	18.0577	18.7323	15.7488	17.3676	17.0072	17.3644	16.219	15.6697	16.4963	17.0564	19.021	19.1172	15.9088	16.9066	15.7774	18.0997	15.6513	17.2523	17.6182	17.3795	17.7853	16.0656	15.845	17.3702
C19orf25	Q9UFG5;E7EP72;K7EK56;Q9UFG5-2;K7ER12;K7EQW1;A0A087WUU5;K7ELZ1	0	-4.34e-08		4	4	4	16.9287	16.8932	16.6103	16.3672	17.0041	15.8612	17.7237	16.037	17.6063	16.1871	17.8449	18.3974	16.2032	17.2815	15.9289	17.1652	17.7867	17.9072	16.5161	16.9517	17.5872	14.4461	15.515	16.5355	15.9819	17.3143	17.1305	16.4359	16.9037	17.1519	16.984	16.8403	17.8745	18.1368	17.4931	17.9624	18.152	18.0648	18.2029	17.4054	18.3335	18.4263
RPL14	P50914;E7EPB3	-0.344	4.42709		9	9	9	23.686	24.0916	23.9775	24.2868	23.5273	23.7567	23.1814	23.3637	23.632	24.2188	24.4714	23.8621	24.2348	23.9508	24.1121	23.5266	25.2097	24.4887	24.8636	24.5456	24.4807	24.8949	24.9264	24.6643	24.2723	24.2674	25.0765	24.4925	25.0654	24.9	24.7868	24.8052	24.1242	24.1194	24.1312	24.2835	24.3018	23.992	24.4885	24.3143	24.3342	24.0986
44446	Q16181;Q16181-2;E7ES33;E7EPK1;H0Y3Y4	-0.0520165	0.104571		14	2	14	20.1233	19.5886	19.2975	20.2929	20.9902	19.6652	21.081	19.4682	19.4784	20	20.2571	19.4975	19.8901	19.4895	20.2506	16.2853	20.9958	20.2619	20.6939	20.3896	19.8705	20.7467	20.0226	20.2397	20.4197	19.7092	20.7951	20.272	20.6843	20.3953	20.5828	22.6047	20.314	19.9409	20.4292	21.11	21.1062	20.0115	21.1676	20.2942	21.0022	20.0121
PRRC2C	Q9Y520;E7EPN9;Q9Y520-3;Q9Y520-6;Q9Y520-4;Q9Y520-5;Q9Y520-7;Q9Y520-2	-0.0241018	0.0255499		27	27	27	17.2567	18.4057	18.7045	18.0476	17.8667	19.3485	19.2908	17.8649	19.7167	19.901	19.3261	18.0555	19.4991	18.8467	18.754	17.431	19.9635	19.7322	18.8562	19.0977	20.778	20.2103	19.3098	18.9412	20.642	20.9383	18.8193	18.6707	19.2837	19.3201	19.5667	20.2086	18.2966	18.7003	19.2757	20.3577	18.9956	18.8495	19.5376	19.1786	19.5907	18.9665
GOSR2	O14653;E7EQ34;O14653-2;O14653-3;I3L4Z6;I3L0K1;I3L1K7;I3L3V4	0.110965	0.301334		12	12	12	23.585	24.4203	24.2736	24.3426	23.1263	24.6041	24.3926	23.6228	24.6385	24.5144	24.2321	23.7691	24.4749	24.7339	24.413	20.9938	21.4907	23.1702	22.6697	22.9931	23.809	23.5964	23.5746	23.4628	24.1469	24.0788	23.3034	22.6515	23.2439	23.5243	23.5891	21.1047	24.0651	24.2719	23.8659	23.2149	23.8348	24.2504	23.3153	24.0056	23.9938	23.668
AP5M1	Q9H0R1;E7EQ45;Q9H0R1-2	0	-4.34e-08		4	4	4	17.2845	17.0222	17.3726	16.961	17.8507	17.2005	16.5675	18.0369	15.5314	16.5286	18.2782	17.7019	16.103	16.8294	16.5665	17.6139	17.6595	16.2767	17.6515	17.7858	17.9614	16.4678	16.8204	16.1986	15.3919	14.6772	17.6685	17.3974	16.4952	16.3595	17.1806	18.2205	16.1817	15.1914	17.0897	16.0472	15.1334	16.437	16.8044	14.9802	16.543	15.1416
UBA5	Q9GZZ9;E7EWE1;E7EQ61;C9JRV9;Q9GZZ9-2;C9J0F6;C9J5W5	0	-4.34e-08		6	6	6	17.937	17.5706	16.5965	17.2375	16.0042	16.6559	17.1971	16.4851	16.6497	16.562	18.0644	15.8414	17.467	16.5588	17.0646	18.7714	19.715	18.128	17.9142	17.5855	17.4014	18.446	18.3562	17.707	18.0329	17.2488	18.6663	16.4236	18.657	18.0829	17.2596	17.5399	16.3632	17.7915	18.6338	18.0798	18.7773	15.4133	19.1728	17.1911	17.1415	16.9536
NAA50	E7EQ69;Q9GZZ1;C9J5D1;Q9GZZ1-2;A0A087WWJ2;B0AZT5	0	-4.34e-08		14	14	14	20.0235	16.1921	15.8789	19.5025	16.7255	15.1023	16.7144	16.1123	18.4313	19.1986	19.5596	18.5944	18.5612	17.6206	19.2148	17.1687	21.3874	21.5317	21.4051	21.3704	19.8941	19.9876	20.6793	20.2923	20.1673	17.9122	20.3126	19.1649	20.6254	20.6775	20.6409	21.4413	18.9933	18.9235	19.1281	20.4772	20.4175	19.1112	20.078	18.1135	18.7136	19.06
ARHGAP4	P98171;E7EQN5;P98171-2;E9PCM6;A0A0B4J1X7	-0.228918	0.318278		17	17	17	20.1157	19.0251	18.8409	19.222	19.712	18.9122	19.7181	17.2541	18.942	15.7032	19.5186	16.8732	19.1333	19.3966	15.8839	17.9924	22.0053	20.2942	19.9546	19.655	18.96	19.4875	19.429	19.4634	18.4763	18.912	19.535	19.3516	20.2271	21.2519	19.2837	19.7576	18.4698	18.9807	19.1655	20.2231	19.8914	18.435	19.3199	18.3581	19.6707	18.9266
EZR	P15311;E7EQR4	-1.84694	8.38599		37	21	23	20.1109	18.2808	16.5927	18.8032	18.1471	16.9512	16.5182	20.1642	20.2481	19.2515	17.4294	19.1687	21.682	19.6067	19.5181	17.5119	18.8293	19.6478	20.0227	17.5203	19.2316	19.6564	18.8652	19.803	20.2753	18.9575	19.1427	19.8059	19.9436	19.6464	20.6517	23.5974	21.23	18.5071	21.215	22.9934	22.6757	20.6719	22.1994	21.2944	21.3465	20.8409
YIPF3	Q9GZM5;E7EQR8;D6RFI3	1.77117	6.23613		5	5	5	20.1113	19.963	19.2097	19.7168	19.7014	19.7894	20.1034	19.9223	20.1541	20.0014	19.5327	20.1765	20.2136	19.6501	19.6473	19.8697	18.3262	19.277	16.0295	18.329	19.2779	18.5318	18.3766	19.0026	19.6801	19.345	17.9146	19.3302	18.032	18.6182	18.6928	19.5352	17.4109	19.4913	19.3852	20.6288	16.2864	16.9572	15.574	19.6583	16.6181	18.6483
HMGB3	O15347;E9PES6;E7ES08;E7EQU1	0	-4.34e-08		9	8	9	17.3602	17.1383	16.4331	20.4375	16.0005	16.7919	18.7825	17.303	19.1713	15.9015	19.362	16.1722	20.1231	16.7699	17.357	17.5194	19.792	15.6286	16.1142	16.8963	17.8079	18.4327	17.8918	18.1144	17.4997	16.593	16.0791	17.1977	18.4741	17.7746	17.9253	20.5864	18.3606	19.0338	18.0915	19.7516	18.96	16.2602	19.1837	16.5785	19.1787	16.4815
SMN1;SMN2	Q16637;E7EQZ4;Q16637-3;B4DP61;Q16637-4;Q16637-2	0.858185	1.85155		3	3	3	17.4454	18.2619	17.9627	18.4352	17.2648	18.3251	18.6175	16.2018	18.4538	18.3272	18.0555	19.1628	18.387	18.6777	18.0226	17.2986	17.5286	17.632	17.0835	18.2295	18.2365	17.5255	17.567	17.5375	18.2016	18.1299	16.2218	15.3085	17.3801	17.8899	17.7338	17.5276	17.8482	16.6508	15.6917	15.6824	15.2104	16.8866	15.7712	14.2747	15.2974	16.5
CLASP2	E7ERI8;E7EW49;O75122-3;O75122;E3W994;J3KR49	0	-4.34e-08		11	9	9	16.3717	16.9654	16.1446	15.9253	15.7503	16.4306	16.0524	15.5255	16.1348	16.002	17.3669	17.6596	15.4914	16.9972	17.7153	17.3595	18.2189	16.9734	17.8976	17.6408	17.1275	17.5112	16.978	17.241	16.4177	18.1979	15.9567	17.5004	18.1884	17.2681	16.7607	18.1833	18.396	17.6973	17.6828	18.0738	18.4834	17.1548	18.4597	18.4543	18.2507	18.4827
EIF2B4	Q9UI10;E7ERK9;Q9UI10-2;A0A087WTA5;Q9UI10-3	0	-4.34e-08		10	3	10	19.1955	18.9882	18.8031	19.3138	16.6643	16.5142	19.7564	17.0152	17.1674	19.453	19.5637	17.1919	18.1262	18.3285	18.9092	21.3308	21.0501	19.9732	20.6371	19.8592	20.0658	20.4973	19.4114	19.647	19.0321	19.4939	20.3667	19.5272	20.5122	20.5538	19.5703	19.5903	18.9493	18.9929	19.5621	19.4137	20.2674	18.7634	18.7077	18.5739	19.2712	19.927
ZC3H18	Q86VM9;E7ERS3;Q86VM9-2	0	-4.34e-08		5	5	5	16.574	17.0505	17.3002	16.8589	17.1775	17.247	17.8323	17.5838	16.0608	17.2167	17.1755	17.9519	17.61	17.0856	16.5944	17.6159	18.7698	17.5035	18.2206	16.5625	18.958	18.4014	20.3426	17.669	16.7822	16.3327	18.5397	18.2098	18.6631	20.115	18.0728	16.4006	16.1253	16.8159	17.131	17.2441	16.4802	16.7664	16.8805	15.5292	16.7628	15.7965
KIF13B	Q9NQT8;E7ERX9	0	-4.34e-08		2	1	2	17.0273	16.945	14.9074	17.4999	18.1734	17.0471	16.3046	16.052	17.619	15.1428	16.6399	16.3959	16.5094	16.3911	15.8798	17.4052	16.6102	17.0048	17.1033	16.3864	16.9885	16.0825	16.3133	17.9668	16.675	15.25	17.3407	16.7794	16.2456	15.9407	15.7238	16.3978	16.5225	14.9756	15.2054	16.488	15.4501	16.1475	16.2455	15.8817	15.0531	16.7506
MTA1	Q13330;Q13330-3;E7ESY4;Q13330-2;F8VSM3;H0Y4T7	4.41684	8.47048		7	3	4	23.6859	14.6164	23.3768	23.4458	23.5206	23.3336	17.1326	23.8002	23.1155	23.3123	23.3396	23.8349	23.309	23.341	23.3609	17.1312	16.6138	22.3472	22.4178	23.0414	15.7286	21.6448	16.8137	22.7178	16.3774	17.7611	15.1343	18.5537	15.2743	21.5169	16.8802	16.8309	14.3728	17.3569	15.7575	15.0186	16.2545	17.4096	18.605	15.3917	16.1688	15.7962
ING3	Q9NXR8;E7ET07	-0.708482	1.99636		17	17	17	20.9114	22.174	21.5782	22.8876	17.7351	22.0641	22.1318	20.7335	21.7786	22.3046	22.0082	21.2533	22.2827	21.9207	22.4026	16.4279	20.6851	17.7566	19.7075	18.7726	21.1718	21.1453	21.5446	20.9933	20.3243	21.2857	21.4226	19.3026	20.4356	21.1853	21.7208	16.5625	22.9256	22.7592	23.0316	21.8839	22.8162	22.804	22.0663	23.771	23.1324	22.9964
TACC1	O75410;O75410-7;E7EVI4;E7ET87;O75410-3;O75410-2;H0YAY0;O75410-5;O75410-4;O75410-6	0	-4.34e-08		5	4	5	17.9782	15.9917	16.0639	16.8583	17.2529	16.1487	15.4959	17.5304	18.0456	16.2944	16.8242	17.5839	17.6956	16.1092	17.6405	17.939	19.1829	17.0578	16.3729	16.1851	16.2869	18.6697	17.3446	19.3353	19.5849	19.4429	16.7317	16.5404	16.7252	16.805	16.8348	20.255	18.0197	18.463	16.6102	18.7212	18.095	17.6155	17.3967	18.7471	19.162	16.0081
DTX2	Q86UW9;Q86UW9-2;E7ET89	-0.630963	1.73201		7	7	7	19.5572	18.8399	19.0148	20.334	21.0469	20.2913	16.71	21.1743	19.5835	19.2397	19.3512	21.1947	19.1191	19.6294	19.5133	21.3083	18.524	20.2268	18.8804	19.8917	19.9327	19.5048	19.7354	20.9757	19.9211	20.5199	18.9792	19.3925	19.5721	19.8892	19.1999	16.2391	19.5312	19.4497	19.4629	16.4715	19.0455	19.8329	19.6239	18.4698	18.7239	19.9825
DNPEP	E7ETB3;Q9ULA0;E7EMB6;C9JBE1	-0.944957	2.72944		14	14	14	17.3558	21.1936	20.9309	20.0807	19.8605	20.1719	20.1241	16.6856	20.2371	20.7331	18.9315	18.3915	20.743	20.7467	19.9139	21.0371	19.5468	20.2476	17.3976	19.1274	20.0956	20.4547	19.865	19.058	20.7579	19.9282	18.6176	19.709	20.0046	19.9941	19.6411	19.6917	19.1234	18.8973	19.155	18.6789	18.046	18.8998	18.5589	19.6216	18.8986	18.8925
BPTF	Q12830;Q12830-4;Q12830-2;E7ETD6;F5GXF5	0	-4.34e-08		8	8	8	17.9293	15.4895	17.7551	15.6154	18.0894	17.1162	16.4869	16.2937	17.327	15.5653	17.141	16.2382	15.6593	17.6824	16.3413	17.9944	19.1713	15.1767	16.9073	17.5727	16.8992	15.6029	15.2175	17.4154	17.1023	15.9033	17.5341	17.7946	17.1825	17.1431	15.428	17.1051	17.7081	18.6295	16.4624	17.5795	17.5278	17.4612	17.5273	17.0362	17.5105	14.2422
RBMS1	P29558;E7ETU5;F6Y5H0;P29558-2	0	-4.34e-08		3	3	3	17.0097	17.4742	18.0359	18.6718	18.236	16.8266	17.5457	16.9745	17.7335	16.2388	17.6991	17.4027	17.7772	17.5004	17.0865	17.6732	18.9725	18.7188	18.8559	18.3906	18.4899	19.4561	19.081	18.9294	15.9874	16.5293	19.7563	16.5387	19.045	19.0571	16.6449	20.096	17.6991	18.148	19.4008	18.2558	18.8899	18.158	19.1379	18.173	18.9443	18.5657
MRPL3	P09001;H0Y9G6;E7ETU7;D6RC14;E9PF06	0	-4.34e-08		7	7	7	19.5118	16.409	16.3233	17.2276	17.5049	15.8674	19.3195	16.994	15.9923	15.8537	17.5637	17.4219	19.0099	16.6538	15.8784	16.5777	20.4863	18.1122	19.7115	19.9528	19.4171	19.3279	19.5118	19.5887	19.1095	19.4671	19.7821	19.838	19.4301	19.6331	19.3196	19.0576	19.2015	18.8823	18.7599	18.4549	18.8094	19.0149	18.9431	19.0209	18.7935	18.3065
TCOF1	Q13428;Q13428-6;Q13428-3;Q13428-4;J3KQ96;E7ETY2;Q13428-7;Q13428-2;Q13428-8;Q13428-5	0	-4.34e-08		9	9	9	18.7188	15.3963	16.5328	17.3019	16.8507	16.3446	16.7998	17.76	15.6111	16.5652	17.0545	16.6573	16.0669	16.6306	17.0034	18.0439	18.8021	18.3853	17.6679	18.1479	17.2264	19.3054	19.367	17.3534	16.4141	17.2097	19.5179	17.332	20.2231	19.1108	17.202	17.7756	16.8067	18.4706	15.991	16.2546	18.4885	16.6201	17.0542	16.0972	17.8523	18.8154
BZW2	Q9Y6E2;E7ETZ4;B5MCH7;Q75MG1;B5MCE7;E9PFD4	-0.25266	1.23969		23	22	23	23.2392	22.8036	22.8387	22.9736	23.0119	23.1722	23.4392	22.7105	23.0332	23.1573	23.1296	22.7897	23.0454	22.6348	23.0992	22.0086	23.3253	23.222	23.3468	23.1482	23.2404	23.3303	23.1444	23.3396	23.4303	23.3009	23.0611	23.5556	23.4239	23.548	23.4925	23.3131	23.2073	22.6517	22.8987	23.1518	23.3264	22.894	23.3322	22.8708	23.3973	22.9548
KMT2E	Q8IZD2;E7ETZ7;Q8IZD2-5;Q8IZD2-2;Q8IZD2-6;Q8IZD2-7;Q8IZD2-8	0.671511	2.53302		29	28	29	23.859	23.9152	23.9767	23.8193	23.2129	23.4826	23.7085	23.95	23.7663	23.972	23.9831	23.7557	23.494	24.1196	24.4003	23.6765	22.132	22.971	22.4568	22.764	22.7016	22.2853	23.4496	23.6599	22.9619	23.2427	23.8005	23.4808	22.9788	22.5257	23.4972	18.3535	24.6241	24.418	24.0021	24.5256	23.7717	24.3186	24.0959	24.8998	24.4151	24.219
CD36	P16671;E7EU05;E9PLT1;P16671-4;P16671-3;P16671-2	0	-4.34e-08		7	7	7	19.3953	17.0536	16.2404	16.3584	16.8762	15.5528	17.4692	16.8786	15.6376	16.9942	17.1242	18.5323	16.4493	15.2334	15.3477	18.862	15.6667	20.2078	19.0932	16.65	19.531	18.98	18.3936	19.5422	19.4912	19.8292	18.6465	19.2764	18.9643	19.1711	18.9519	20.9798	19.1288	16.0864	18.9014	18.7217	18.9317	16.6716	18.6754	19.6762	19.7389	19.2617
CSNK2A1;CSNK2A3	P68400;E7EU96;Q5U5J2;Q8NEV1;P68400-2	-0.171574	0.894465		28	27	28	25.1452	25.6921	25.5259	25.4328	25.3538	25.9427	25.1789	25.793	26.0174	25.8292	25.5743	25.7354	25.9947	26.1043	25.8637	25.4884	24.3648	25.6395	24.9257	25.3706	26.1302	25.9333	25.9858	25.9836	26.2321	26.1251	25.6981	25.5302	25.6142	25.6105	25.9809	23.5608	25.5987	25.7198	25.4324	25.2423	25.2832	25.7897	25.3567	25.8682	25.6021	25.5711
SSFA2	P28290;E7EUL7;P28290-2;E9PHV5;P28290-3	-0.140488	0.192473		16	16	16	16.7354	19.3622	20.1718	19.4411	19.8693	19.8222	19.6623	19.7908	20.1867	19.9648	19.5518	19.1169	20.0823	20.3599	19.3699	18.2459	16.3539	18.2202	16.5093	17.3024	18.3184	19.1713	17.5146	17.7245	18.5731	18.3119	17.9942	17.0727	18.3581	18.2792	16.7835	15.7125	19.4966	19.4114	19.2991	16.5378	18.9287	19.5654	19.2305	19.5844	18.9708	19.6976
KAT7	O95251;O95251-4;E7EUP3;O95251-2;O95251-3;O95251-5	0	-4.34e-08		12	11	11	16.1428	20.1579	16.2983	19.9349	18.8381	16.5843	19.4656	18.8486	16.2368	19.2842	19.5756	16.3386	19.4314	19.2892	18.8219	17.9973	19.9059	19.6497	19.0916	19.6965	19.6097	19.8186	19.8356	17.7618	19.2994	19.0316	19.8496	19.2007	19.7149	19.7443	19.6428	18.3087	19.2993	19.5316	19.8852	16.1103	19.526	19.3318	19.7894	19.2146	19.0395	15.49
MAP4	E7EVA0;P27816;P27816-6;P27816-2	-0.320962	0.599283		27	19	27	17.209	20.3661	20.8605	20.0596	17.3913	20.514	20.9593	18.2248	20.5725	20.0797	20.5579	18.7874	20.9363	20.8381	20.7655	18.4125	19.5139	19.9848	21.1509	18.8978	20.1055	19.9526	19.5619	20.4702	19.7494	20.0411	19.6393	19.431	19.2928	20.1895	20.5451	23.2462	20.1615	18.8168	21.0251	22.42	22.8337	20.0668	21.0965	19.9724	21.3469	20.8009
DTNB	O60941;O60941-2;O60941-3;E9PEY4;E7EVB6;O60941-5;O60941-4;O60941-7;F8WD22;E9PE76;E7ES64;F8W9U0;O60941-6	0	-4.34e-08		2	2	2	16.2285	16.6699	16.1771	15.9597	16.8456	16.9886	16.2974	17.8512	15.6911	18.2712	17.3076	17.1531	15.7801	16.2169	16.6775	17.5811	17.1788	16.6858	17.6493	16.8641	16.1798	16.57	17.7521	18.1026	15.6544	15.7951	17.3858	16.3	16.1633	15.3159	18.1942	17.1196	16.2619	17.798	16.8808	16.6821	16.1423	17.2903	16.8553	15.654	15.7498	15.0786
KLC1	E7EVH7;Q07866;Q07866-4;Q07866-6;Q07866-7;Q07866-2;G5E9S8;G3V2E7;F8W6L3;G3V3H3;G3V5R9;Q07866-8;Q07866-3;Q07866-5;Q07866-10;Q07866-9	0	-4.34e-08		16	12	16	17.4792	17.2951	15.7476	17.2421	17.8393	15.8956	17.7189	16.9838	16.3626	17.8897	19.5297	16.7845	18.9788	16.5595	17.8815	19.0549	21.7598	19.4358	20.7028	18.6296	19.8284	19.4598	18.7861	18.8889	16.322	14.9753	19.108	16.7028	19.8034	19.573	18.9934	18.7392	18.1891	18.2164	18.6298	18.8572	19.352	18.4712	19.5959	18.3863	18.7265	17.4816
CYFIP2	E7EVJ5;Q96F07-2;Q96F07;H7C229;E7EW33	-1.38173	4.04114		58	26	29	18.0142	21.4245	21.4064	19.6188	17.2434	23.1211	18.8949	22.8783	22.2025	20.8588	21.6557	22.9722	20.5801	20.0558	18.5158	20.2627	19.1211	21.6516	21.2559	21.8879	22.2173	21.6964	21.8502	22.1481	18.8827	21.9006	20.93	21.7904	19.9856	21.0573	21.3403	21.8741	20.4103	21.8566	21.3361	17.2501	21.8322	22.0562	21.3527	18.4851	21.7327	21.6848
SQLE	Q14534;E7EVQ6	0.459329	1.2545		17	17	17	21.1659	21.5144	21.0739	21.4997	20.9693	21.7781	21.2923	21.3057	21.6484	21.8805	21.5753	21.2037	21.6031	21.1743	21.6715	19.5421	21.5075	21.5146	21.9458	21.587	21.3178	21.4853	21.0647	21.7859	21.6791	21.5697	21.5444	21.7262	21.8045	21.7952	21.3234	21.7472	21.6534	21.6527	21.8872	22.0821	21.6563	21.322	21.8533	21.5492	21.4596	21.4033
EXOC6	Q8TAG9;E7EW84;Q8TAG9-2	0	-4.34e-08		4	3	4	17.0644	16.9822	15.9962	17.4541	16.4082	15.9313	16.9937	18.1826	16.0864	17.365	16.5834	16.9894	18.2786	17.4126	17.3695	18.2191	18.0337	17.3781	17.9776	17.8051	17.3295	17.4245	17.4051	16.4628	17.3329	15.0401	16.8883	16.2224	18.3212	17.9207	17.7833	16.6597	17.2442	16.4984	18.6166	16.8176	14.7542	15.58	14.7872	14.6611	14.503	14.3473
SETD5	Q9C0A6;H0Y3R4;E7EWN3;Q9C0A6-2;Q9C0A6-3	0	-4.34e-08		3	2	2	16.2232	15.9588	16.8235	15.5445	17.4928	17.5781	16.2643	17.3356	16.7304	16.0175	15.2507	17.4161	17.387	16.8505	15.9672	17.2828	17.798	17.5976	17.0869	17.9267	15.5814	16.1516	16.1929	16.6371	15.975	16.0278	16.5439	16.1953	16.5376	15.7366	17.0431	15.9289	16.6194	18.9306	16.1758	19.0518	17.8728	18.04	16.7669	18.7875	17.8235	16.3598
C16orf62	Q7Z3J2;E7EWW0;H3BVG8;C9J7I2;F5H7K1;Q7Z3J2-2;H3BV68	0	-4.34e-08		6	5	6	18.1004	16.6951	17.2483	17.4408	18.6245	18.0528	15.8851	16.9612	17.2528	15.9853	16.6067	18.1364	15.6776	17.7338	16.9897	18.1921	17.4539	17.7344	17.0571	16.4984	16.7051	16.9774	16.7568	16.6321	14.6662	16.2734	16.1563	16.5907	16.5494	16.1446	17.9619	18.0482	15.5386	14.939	16.7181	17.0775	17.5636	15.0015	16.0429	16.5978	14.345	14.6682
EIF4B	P23588;E7EX17;P23588-2;F8VX11	1.18306	2.1152		13	13	13	21.7837	15.454	18.1187	19.328	20.8481	19.381	20.8935	20.6451	19.5444	20.3687	20.7504	21.3972	15.9205	19.6178	18.1688	21.1334	20.3595	20.2248	19.16	19.8539	18.6516	18.1304	18.8595	17.8616	19.0324	18.7989	19.0428	21.6097	19.1216	20.7793	19.327	21.2578	17.8346	15.962	18.6119	18.8089	20.4202	17.9204	19.6667	18.8453	19.9798	19.3565
DCTN1;DKFZp686E0752	E7EX90;Q14203-3;Q14203;Q14203-6;Q14203-4;Q14203-5;Q14203-2;Q6AWB1	-0.900539	3.19798		29	29	29	17.9009	19.6823	15.7536	18.3433	20.8472	18.2013	20.9297	19.9572	20.0109	20.8115	21.1387	16.021	20.259	18.6545	19.8533	18.4583	22.7128	20.757	21.7045	20.8076	19.9984	20.7518	20.03	20.2215	19.9411	19.6595	20.6742	19.7611	21.068	21.0089	20.7577	22.0012	19.9894	19.6792	20.6758	22.2516	20.9339	18.7843	20.9784	19.9168	20.1531	20.0425
DENND4B	O75064;E9PAK5;H0YEF0	0	-4.34e-08		2	2	2	17.4142	15.7591	16.5712	15.979	18.2692	15.5789	16.1138	17.7992	17.9783	15.3743	15.3038	16.7086	16.3734	16.0636	16.2267	16.5282	17.2926	14.8173	17.4553	16.9568	16.0169	16.8708	17.7182	17.2717	16.52	16.4262	17.1186	17.1348	15.9718	16.054	15.9591	16.7949	14.3804	16.2365	16.1657	15.057	14.9699	17.7403	17.8506	16.3725	15.3336	15.9117
NACA	E9PAV3;F8VZJ2;F8W0W4;H0YHX9;Q13765;E9PAV3-2;F8W1N5;F8VNW4	-0.116842	0.430296		6	6	6	22.971	22.3758	22.0496	22.2998	22.3639	22.3647	22.4647	22.0728	22.6588	22.193	22.1715	22.5287	22.7894	22.3095	22.3153	20.6941	21.6029	21.8433	22.634	19.1474	22.1446	21.9188	21.5755	22.5635	22.546	22.2725	21.4328	21.8071	22.1529	22.2669	23.4022	23.576	22.4836	22.3691	22.9242	23.1298	22.5591	22.3709	22.9994	22.6365	22.2488	22.3547
ALYREF	Q86V81;E9PB61	0.0526314	0.0375392		3	3	3	20.4561	19.1204	15.8479	19.5561	20.7081	15.9042	15.5094	20.9466	18.1012	18.7128	20.0062	20.9675	18.9848	17.8814	19.7372	19.8997	22.1541	21.5276	21.4937	21.6952	21.1071	20.8378	21.351	20.5153	20.2467	19.1084	20.208	21.5407	21.1395	20.8975	20.893	20.0459	19.4302	19.8735	19.4233	19.8644	19.8858	20.1265	22.0405	20.1136	20.7557	21.1584
SEC24D	E9PC44	0	-4.34e-08		31	2	2	17.2634	18.3198	17.8976	18.8162	15.8171	17.3277	18.1222	17.9037	17.5001	17.7785	17.4371	15.9626	17.2488	16.4503	16.2594	16.8264	16.4515	18.5149	16.642	17.4658	17.2595	17.1943	16.6529	17.7207	17.5305	18.0801	16.8841	18.1963	16.5527	17.9729	16.4521	16.1968	17.7911	18.8562	17.0056	16.4515	19.1315	18.2337	16.6694	15.4163	18.5879	18.3909
LIMK1	P53667;E9PC47;P53667-4;P53667-2	0	-4.34e-08		12	11	12	16.7842	15.9448	15.7387	15.7183	16.4789	15.7788	15.4542	17.0524	16.5062	18.6556	16.437	18.0579	18.017	16.6032	16.188	20.8868	17.9332	18.2967	17.3372	18.2066	18.4388	18.7099	18.5288	16.8052	18.4633	19.2634	15.9217	18.0293	18.1603	18.4474	18.6896	16.1273	17.9216	17.3299	15.9004	16.6712	17.0218	17.9025	17.5764	15.6144	17.9521	17.497
EIF2B5	Q13144;E9PC74	0	-4.34e-08		12	12	12	16.3231	21.6323	15.8571	15.9897	16.352	15.8825	17.5525	18.1026	17.5684	24.3703	16.2689	16.1782	18.5741	24.6017	24.6559	17.5628	22.5491	21.9071	22.1912	21.5652	22.585	21.9143	22.1267	21.7403	23.031	23.3142	22.9472	22.2587	22.4877	22.6949	22.4919	22.3171	20.4886	20.382	20.6723	22.238	22.1522	21.2449	20.8454	20.9327	21.0834	21.5496
GOSR1	E9PCW1;O95249;A0A087WYX5;G5E9T8;K7EJC8;O95249-2;B4DQA8	0	-4.34e-08		11	11	11	16.5779	19.2013	15.8269	16.9221	16.1416	20.3189	19.8263	17.3972	19.8419	19.7277	17.0094	19.5722	19.5499	19.9313	17.0391	16.6761	18.4877	19.2555	19.1971	15.9367	19.5951	19.6654	19.2186	18.5363	20.0313	20.2818	19.2636	18.3946	19.5701	19.2915	19.3037	16.2604	19.3131	19.5383	18.7657	18.8249	20.1904	18.1123	18.0799	18.8062	18.7699	18.2924
MIB2	Q96AX9;F2Z2L2;E9PD12;Q96AX9-7;Q96AX9-6;Q96AX9-2;Q96AX9-3;Q96AX9-11;Q96AX9-13;Q96AX9-14;D6RAZ0;H0YAM8;Q96AX9-9;Q96AX9-8;Q96AX9-4;Q96AX9-5;Q96AX9-12;Q96AX9-10	0	-4.34e-08		5	5	5	17.5565	17.3535	16.1976	16.6825	17.5032	16.9437	16.0359	17.5305	17.292	17.6058	15.9964	16.5307	16.5227	16.6163	15.4327	18.4053	19.428	16.4891	16.7225	15.2721	16.6246	15.4685	16.5323	16.4518	16.6386	16.2885	17.3947	15.9748	17.3435	17.1326	17.1915	16.9283	21.2825	20.6569	16.0721	20.5755	20.5406	21.1365	20.9572	21.7828	20.3822	19.1786
UNKL	E9PDK2;A0A0A0MRZ1;Q9H9P5	0	-4.34e-08		8	4	7	16.3283	15.7104	16.4041	17.5382	17.4205	16.6177	17.7011	18.0937	16.3961	15.4282	16.2541	16.603	17.4341	15.5838	16.7914	15.6992	16.9	16.3378	17.0453	17.8927	15.1873	16.7521	16.7047	16.4689	17.5009	16.8212	17.0938	16.3923	16.379	15.7474	17.2212	21.2856	17.8416	18.4033	17.0021	16.2614	17.938	17.4618	17.9136	18.6699	17.7797	18.1283
ACADS	P16219;E9PE82	0	-4.34e-08		6	6	6	16.2103	16.0858	16.9273	17.932	17.4339	17.2806	19.6822	17.2716	16.0059	17.5486	18.1955	15.8683	16.1933	16.5566	15.3459	18.7877	20.7857	18.5191	19.331	19.0846	17.4416	18.2897	18.8542	19.0183	17.1234	16.9925	19.2291	16.9622	18.3766	18.9435	16.8974	18.8508	16.7809	16.4974	17.7949	17.2334	16.2987	16.3062	17.4527	15.626	14.7787	18.9886
ATP11A	E9PEJ6;P98196;H0Y547	0	-4.34e-08		13	13	13	16.7039	16.7653	20.4027	16.7697	17.0288	16.5399	16.482	17.2963	16.882	17.4942	15.8574	15.9133	15.1554	17.0317	15.9143	18.3002	19.7567	20.0966	19.7123	16.4148	20.9257	21.201	20.9005	20.486	20.6746	20.5733	20.8255	19.4251	16.6909	19.9963	19.7309	16.5834	14.9289	18.2517	17.8479	18.5821	15.9355	17.8627	16.5718	16.9845	17.6111	16.2273
KIAA0226	Q92622;E9PEM3;H0Y6E6;Q92622-3;Q92622-2	0	-4.34e-08		5	5	5	16.9614	16.9949	16.4529	15.9234	17.7382	16.0115	15.0575	18.1564	16.8258	16.6298	16.9228	17.6926	17.3864	17.5241	16.4386	18.662	16.5362	16.7879	17.142	16.6434	17.0756	15.4518	17.6386	16.1355	15.0048	16.3202	17.7637	17.0222	16.701	14.8448	16.521	16.7372	16.2729	17.9635	16.9609	16.5027	16.518	17.178	16.919	16.0419	14.7799	15.9297
ING5	Q8WYH8;E9PEN0;Q8WYH8-2	0	-4.34e-08		6	4	6	19.0447	18.6012	18.1112	18.7273	16.6348	17.162	15.6035	17.6035	16.6769	16.5896	16.8191	20.9225	18.3219	15.5415	16.2755	17.8447	19.1097	16.4072	17.456	18.1888	16.186	15.6736	20.3502	15.4187	16.9445	15.8956	17.1757	17.6325	17.4992	16.2401	17.8084	17.863	19.5216	19.833	18.6656	18.882	19.0046	19.1089	18.606	19.817	19.8927	18.9678
NUP155	O75694;E9PF10;O75694-2	-0.7148	4.26462		36	36	36	20.8106	21.6378	21.6338	22.0416	20.405	21.3677	21.6054	20.4066	21.7917	22.2428	22.1872	20.7446	20.5976	20.4709	20.6865	19.444	23.9407	22.7106	22.7842	22.8241	21.9277	22.7998	22.8082	22.3143	21.9825	22.1274	22.8725	20.798	22.9625	23.0217	22.272	20.9388	21.0834	21.9424	21.5367	20.783	21.0184	20.6034	20.4066	21.3254	20.2406	21.4501
ACSF2	Q96CM8;E9PF16;Q96CM8-3;Q96CM8-2;Q96CM8-4	0	-4.34e-08		14	14	14	16.6563	18.0381	16.5933	19.2178	17.3216	17.3656	19.4478	18.0044	16.7739	16.6844	19.3267	15.2922	15.6815	15.7819	18.7743	15.1902	21.4273	19.3057	21.3137	19.0426	17.9554	19.9145	17.0066	19.2883	15.8602	16.7917	19.7596	15.7145	19.9176	18.7921	19.3037	21.1621	17.7831	16.9396	19.273	19.5454	17.1395	19.0519	20.032	17.4198	17.8489	18.3436
TBL2	Q9Y4P3;E9PF19;Q96E41	-0.17975	0.22289		13	13	13	16.8127	19.0831	21.1329	20.2371	20.1707	17.3904	19.8437	18.6964	17.2736	19.186	19.3399	16.0765	17.0515	20.4973	18.5556	18.253	21.7636	19.656	19.5861	19.8042	18.608	19.5191	19.5874	21.3554	20.6472	18.5653	19.6633	16.5298	19.9875	19.8249	19.0234	19.8044	19.6472	19.4408	18.4054	18.7508	18.2925	19.0843	18.4205	18.8371	19.0249	18.5662
DENND3	E9PF32;H0YAY3;A2RUS2;A2RUS2-2	-0.5765	2.88952		76	68	76	25.2736	25.3261	25.1797	25.1872	25.2486	25.3881	24.9535	25.436	25.4768	25.2416	24.999	25.4619	25.412	25.4803	25.1058	24.1193	24.1228	25.1414	24.5564	24.8097	25.6521	25.3687	25.1404	25.0855	25.4524	25.6193	24.7482	25.2276	24.6744	25.0895	25.0477	21.7547	25.0748	25.2748	25.0042	23.7943	25.1122	25.5272	24.7125	24.7882	25.4747	25.1087
ACYP2	P14621;U3KPX1;E9PF46;F8WA34	0	-4.34e-08		3	3	3	16.9243	18.8292	18.8352	15.9931	16.771	18.6042	16.9342	17.455	17.9776	16.1077	18.3554	16.8111	19.3033	18.6458	19.1608	18.3967	18.3812	17.7962	17.8929	16.169	18.9002	17.8919	17.9887	18.2857	19.0736	16.1884	17.2897	17.2812	17.9492	17.7518	17.1819	18.3725	18.6877	18.2725	18.6465	18.9308	19.9549	18.2034	18.4967	16.1762	18.4982	15.0199
NOP14	P78316;E9PFK5;P78316-2	0	-4.34e-08		7	7	7	16.9988	18.1693	15.6989	16.3657	16.0508	16.1922	16.9902	15.6613	15.9549	19.0151	17.9535	15.4043	16.8039	15.2476	16.8105	16.001	21.0618	19.0236	18.6292	19.5124	18.8977	19.0104	18.9628	18.7846	18.895	18.7982	18.8396	19.7625	19.8406	18.8709	19.2918	18.3664	15.1612	16.3153	15.375	16.4483	18.4746	14.2537	15.8195	15.4935	18.8294	17.2522
APC	P25054;E9PFT7;P25054-2;B7Z2B6	0	-4.34e-08		15	14	15	19.9596	16.9959	19.0973	15.8935	16.8005	16.6509	15.4427	20.0217	19.3988	16.3806	18.6621	20.5982	16.4039	17.1938	19.4675	17.6806	16.4726	18.9856	16.6207	19.8153	19.1911	18.381	19.6397	20.7464	19.2506	19.3337	16.831	16.8301	16.0485	18.0259	19.4781	19.421	17.7657	18.6943	15.8416	15.551	19.0259	18.8322	17.2638	19.3678	17.9278	19.8369
DNAH12	E9PG32;Q6ZR08	0	-4.34e-08		6	6	6	15.9079	20.5789	16.1108	16.8888	16.881	19.5831	16.7876	16.0714	20.6535	14.2606	15.8768	16.7676	20.3373	17.2585	16.7201	18.2826	16.4245	17.0013	16.1227	16.7163	15.8303	16.4807	15.9371	16.5847	15.4343	16.8677	17.7258	18.5442	20.1484	16.9643	18.3018	15.2012	17.9357	19.8541	19.7259	18.372	18.4376	19.6289	18.7424	19.6678	18.7448	19.7635
MCCC1	Q96RQ3;F5GYT8;E9PG35;E9PHF7;G5E9X5	0	-4.34e-08		7	7	7	16.5441	19.8688	16.248	16.5878	17.9018	20.0599	19.1653	19.6167	19.8852	19.6606	17.7569	16.8192	17.7771	20.0285	16.2746	17.8734	21.0122	18.778	19.4538	20.0815	16.1236	18.8428	19.5244	16.4604	16.3728	17.3419	19.3109	19.0141	19.3456	19.3835	19.4138	19.1743	20.4183	18.3203	19.0118	18.3657	18.3879	17.3373	17.543	20.2176	17.9294	18.3228
C1QTNF3;C1QTNF3-AMACR	Q9BXJ4;E9PGA6;Q9BXJ4-2;Q9BXJ4-3	0	-4.34e-08		4	4	4	17.0185	17.6717	17.4598	17.7063	20.1224	16.0122	17.1251	16.6549	16.6901	15.7105	16.8136	16.7204	16.1834	15.7819	16.027	17.6892	17.6172	16.8019	16.5572	17.4841	15.6187	16.7144	16.8483	17.0807	17.8124	17.2707	15.3294	16.8208	15.9847	15.9899	16.545	15.5527	17.6321	17.1445	16.2954	16.5557	16.472	15.0709	17.6041	15.3967	15.8545	15.351
RASA1	P20936;E9PGC0;P20936-2;P20936-4	0	-4.34e-08		6	6	6	16.0976	17.2963	18.2698	18.2538	20.9738	16.4226	15.8499	16.7346	15.6779	16.4115	17.2755	17.89	16.7139	16.7496	17.5139	16.7374	18.9204	20.2036	14.6097	17.9083	14.0856	16.7516	16.0743	17.4537	15.3038	15.2297	17.678	15.6364	20.161	16.4417	17.3736	16.0055	15.8611	16.889	16.4372	15.5257	15.5786	15.6258	15.9623	16.1824	16.8415	15.436
TNS1	E9PGF5;Q9HBL0;A0A087WWW7;E9PF55;H0Y4U1	0	-4.34e-08		18	13	15	17.5297	16.87	16.0543	19.5059	18.0505	17.0362	19.3409	18.1261	18.1757	16.9765	15.3753	18.2115	16.0736	17.8526	16.4627	18.9293	18.3296	19.7429	19.6268	16.0514	17.4762	16.0654	19.5476	19.3936	16.7886	16.2512	19.6654	16.7578	18.7713	19.5001	19.3164	16.474	16.9789	18.6751	18.8499	18.3378	19.4	19.3465	15.6804	16.5967	18.5454	18.0516
TRPM2	O94759;E9PGK7;O94759-2;O94759-3	0	-4.34e-08		4	4	4	17.4281	16.209	15.3361	15.9507	17.568	17.271	17.5034	16.7566	16.6966	17.3752	17.7381	17.094	16.723	16.8224	16.2973	17.2421	18.4683	16.6634	16.4861	17.7072	17.2755	17.0796	17.3374	16.7101	17.0783	15.5088	17.3268	16.515	16.7785	16.8264	15.8005	16.7108	15.0746	15.6822	16.3713	15.6829	15.3176	16.3319	15.9496	16.6108	16.8522	15.1683
PRKAG2	Q9UGJ0;E9PGP6;Q9UGJ0-2;Q9UGJ0-3	0	-4.34e-08		13	9	10	16.0296	16.3001	17.8839	16.1601	17.1746	17.8943	15.4733	17.1814	17.218	16.1012	17.1294	17.4061	16.1851	16.5608	17.234	16.6629	16.7442	18.4552	16.1104	16.5399	19.6895	19.2669	17.6261	16.8158	18.2584	19.453	17.0397	17.0997	18.3572	18.4657	16.5756	18.2544	18.1056	18.385	18.6341	16.1993	18.1215	17.7634	17.3167	16.0944	18.1513	18.3705
TSN	Q15631;E9PGT1;H7C1D4	-0.0079556	0.0116509		9	9	9	19.5786	19.2669	19.2959	19.3207	19.4157	19.0784	19.674	19.6403	19.148	19.9923	20.2143	20.9596	19.719	19.3651	20.2219	22.4649	21.1021	20.0495	20.9872	19.5684	19.7513	20.1711	19.7943	20.0597	20.309	19.6177	20.0726	19.2914	20.9377	20.2818	20.3256	22.4097	20.7673	19.7332	21.2265	21.9965	21.0094	20.0055	20.6672	19.9716	20.2752	20.8349
RPS6KA1	Q15418;Q15418-2;E9PGT3;Q15418-4;Q15418-3	0.277866	1.18599		36	25	36	22.9623	22.8993	22.2636	22.695	22.7413	22.5113	23.0594	22.3773	22.4772	23.0059	23.3009	22.4361	22.8152	22.698	22.7765	21.386	24.4154	23.6802	24.085	23.7166	23.2389	23.6494	23.5764	23.2839	22.9809	22.915	23.6222	23.2953	23.589	23.4608	23.2921	23.6985	22.2882	22.2437	22.5883	23.011	22.7587	22.1374	22.802	22.5088	22.4386	22.0655
COPS8	Q99627;E9PGT6;Q99627-2;H7C3S9	0	-4.34e-08		4	4	4	17.4877	15.3969	16.9981	16.3091	17.1403	18.8192	19.2218	17	19.284	18.8403	18.5208	17.2051	18.9431	18.4163	18.1844	17.5289	18.4311	16.4892	17.8803	18.7957	17.9426	18.4627	18.4336	16.318	17.9689	17.4588	16.2376	16.3212	18.5188	17.8511	19.0642	19.7564	18.3064	18.0558	18.3441	18.9122	18.1771	18.3455	18.2915	18.5451	18.202	17.7287
TCF4	E9PH57;P15884-13;P15884-3;H3BTP3;P15884-11;P15884-4;P15884-2	-0.414553	1.59422		23	2	20	19.5046	21.1778	19.7929	20.8166	20.2326	20.9424	20.8996	20.7672	21.3753	21.1992	20.3791	20.7283	21.3755	20.7684	21.3154	20.8422	18.9606	21.3623	19.4236	20.7023	21.3392	21.2415	21.1408	21.3525	21.328	21.4742	21.3346	21.3741	20.9606	20.8669	21.911	15.5706	21.5518	21.0373	20.6768	20.3933	20.6418	19.0294	20.4003	22.281	21.693	21.8778
ZNF451	Q9Y4E5;E9PH99;Q9Y4E5-2	0.27813	0.865481		21	21	21	22.1205	22.9785	22.8189	22.7878	22.6354	22.8463	21.5796	22.9784	22.7463	22.4313	22.4982	22.8691	22.5544	22.6877	22.6204	19.1224	20.8725	21.4857	20.7811	20.8908	21.342	21.6122	21.2545	21.1201	22.0646	22.0312	21.5908	21.5016	20.7302	21.1948	21.0878	18.1208	21.7807	21.6951	21.2893	21.2275	21.1675	21.8675	21.3199	22.3353	21.5645	21.895
MROH1	Q8NDA8;E9PHY8;Q8NDA8-2	0	-4.34e-08		12	12	12	16.856	17.9636	16.6844	17.1843	18.2531	16.7701	17.5436	18.7286	17.317	15.3714	16.3409	17.8733	16.8158	18.901	17.086	17.1829	18.6974	17.1909	18.9695	16.5098	16.0172	16.2176	17.0793	17.0979	16.8885	16.2111	17.251	16.1708	15.8958	17.868	16.5113	16.955	17.887	18.2287	17.6871	17.6946	18.3811	18.3112	17.559	17.9895	18.829	17.9257
PELI3	E9PI91	0	-4.34e-08		7	1	1	16.8029	16.3346	16.5439	16.5363	17.4402	17.3601	16.5416	16.8395	18.2073	15.7482	17.1371	18.2449	17.9049	17.2637	16.8484	17.0085	17.1559	16.8893	17.0907	16.639	17.2734	15.6579	18.5913	16.5407	16.9801	16.6244	16.4053	16.5815	16.5638	16.9929	15.5712	16.6674	16.8159	18.3412	15.2159	19.191	16.0284	15.8373	15.5418	15.4051	16.6075	14.2897
GSDMD	P57764;E9PIB2;G3V1A6	0	-4.34e-08		4	4	4	18.6852	17.0307	16.6252	15.3986	16.6983	16.128	20.7428	16.6083	16.196	15.669	19.5598	16.5191	17.1735	16.3885	16.6115	17.3068	20.3946	19.8473	20.2619	19.4276	18.7349	19.8399	19.2415	19.4135	17.2704	15.5234	19.0599	16.8768	19.1334	19.963	18.9872	20.5179	16.6843	15.2839	17.5574	15.6299	15.6159	18.6918	16.2697	19.7339	18.4915	19.3566
TP53I11	O14683;E9PKN9;E9PS55;E9PMW4;E9PQ46;E9PIN5;E9PIK4;U3KQ32;E9PKZ4;E9PPM1;E9PN66	0	-4.34e-08		3	3	3	17.6802	16.9004	16.5075	17.6543	17.4706	15.146	15.9691	16.7723	16.5582	18.1353	17.0022	16.6378	16.8338	15.9778	15.7595	17.2494	19.6072	18.019	18.52	18.8178	17.3174	15.7255	18.2466	16.1975	17.8374	17.4695	18.1946	15.7678	18.1045	18.1768	16.5152	16.2377	16.9826	15.8711	15.4094	14.8182	17.1442	15.5441	16.6956	16.6261	16.3752	16.8307
NXF1	Q9UBU9;E9PIN3;B4E227;Q9UBU9-2	0	-4.34e-08		8	8	8	17.7458	16.9057	17.2698	17.4661	17.1986	17.7193	18.3491	17.2366	17.3959	15.9895	16.3021	18.5164	16.8458	16.9136	15.8722	17.517	23.0492	18.8471	19.4163	19.1821	18.1752	19.2615	19.2742	18.3522	15.8502	16.8565	19.2088	17.1706	19.7148	19.0767	18.5459	17.4844	17.3294	17.2502	17.3068	16.6672	17.1385	16.2802	17.328	14.7912	16.8239	17.4679
SF3B2	E9PJ04	0	-4.34e-08		27	0	1	16.1817	17.7449	16.6647	17.6172	18.4835	15.6471	17.254	16.0058	17.6957	16.8171	17.0964	17.7309	16.609	17.9705	16.3744	17.1505	17.1016	16.1744	14.7918	15.9107	14.5261	16.6533	16.6181	16.554	17.0628	17.3435	16.9938	16.5572	16.6643	17.1036	16.2102	17.6253	15.0584	17.6835	15.7348	16.9214	15.6584	14.661	17.783	15.7137	17.1921	16.1867
UBXN1	Q04323;E9PJ81;E9PRQ7;Q04323-2;A0A087WTZ5	1.07052	2.01087		5	5	5	16.4412	18.4276	18.7413	19.0909	17.4117	17.5057	20.6119	19.3879	16.4855	18.8497	19.4186	17.3521	19.1242	16.5213	18.888	16.9769	21.6191	20.081	20.8933	19.1868	19.0447	19.879	19.5529	19.4702	18.754	18.7384	20.1794	16.4412	20.047	19.9552	19.2571	20.3508	18.3014	18.9431	19.3309	19.6089	18.6138	18.2448	18.2292	18.506	18.3383	16.2863
CLNS1A	P54105;E9PMI6;E9PJF4;J3KN38;E9PQ83	0	-4.34e-08		2	2	2	16.1956	15.462	15.6771	17.0427	18.3392	16.9855	18.102	16.207	15.8157	16.6075	18.194	16.5334	16.335	16.374	17.0985	17.4081	20.546	18.9555	19.8901	19.2203	18.6107	19.4146	19.2541	18.844	15.2171	18.3503	19.3386	18.249	19.5349	20.0124	18.1306	16.7073	17.5427	18.3014	15.162	19.2106	19.9118	15.4061	19.5732	17.0715	18.6707	16.5796
BRMS1	Q9HCU9;E9PJF5;H0YCF7;G5E9I4	-1.1831	1.41769		15	15	15	19.9013	21.6116	21.3455	20.597	18.5261	19.8093	21.7202	19.0162	20.1386	17.404	19.6339	19.5192	19.8846	20.8124	20.9511	19.412	20.7162	22.3963	21.2956	21.3165	21.8432	22.0666	22.8034	21.7986	22.1996	22.2244	22.4959	21.6114	21.1962	22.3316	22.5619	16.3499	23.13	23.0938	22.9296	22.0132	23.1702	23.3839	22.6532	23.079	22.9714	23.0646
SLC25A22;SLC25A18	Q9H936;E9PJH7;A0A0D9SEI9;A0A0D9SFE1;Q9H1K4;K4DIB8;K4DIA8;E9PS95	0	-4.34e-08		7	7	7	16.8734	18.5015	18.2793	18.4185	17.7379	16.8084	18.1603	17.6853	16.2464	18.0484	16.7264	15.5596	18.0185	16.7105	18.1709	16.1644	19.8633	18.982	15.7901	18.9099	19.6151	19.3547	18.8483	17.193	19.2798	17.7816	18.9719	18.8603	18.9113	19.4937	17.9064	18.7148	18.4173	19.0375	19.0716	18.4031	18.9862	19.5933	19.3428	18.6185	18.882	19.1338
FBXO3	Q9UK99;G3V1E0;E9PJM3;Q9UK99-3;Q9UK99-2;Q49AF1	0	-4.34e-08		4	4	4	16.7168	16.6301	16.2122	17.0778	17.291	16.5715	17.0313	17.6157	17.0977	15.8453	16.8525	17.5996	16.8965	16.1816	16.4601	18.1524	16.6344	16.0406	16.4089	17.7917	16.1477	16.4088	17.4701	16.5007	16.5192	16.0728	17.0055	16.4001	18.8555	16.9801	17.4839	17.4375	14.8926	15.4942	15.7472	16.6513	15.9741	17.1773	15.2073	16.3501	15.7133	15.2814
CDC37	Q16543;K7EQA9;K7EKQ2	1.62729	17.1113	+	15	15	15	23.1916	23.8224	23.5883	23.3131	22.6627	23.0488	23.0362	22.8597	22.9681	22.976	22.93	22.7426	22.8535	22.9266	23.2456	17.3304	21.9901	21.5925	21.9643	20.63	21.4254	21.545	21.4295	21.6288	21.7195	21.2443	21.4154	20.8448	21.7266	21.8285	21.6741	23.2704	22.2679	22.0919	22.4922	22.6103	22.8004	22.1837	22.5532	22.6244	22.6711	22.7458
SCYL1	Q96KG9;Q96KG9-2;E9PS17;E9PK59;Q96KG9-5;Q96KG9-3;Q96KG9-4;Q96KG9-6;E9PPN3	0	-4.34e-08		12	12	12	16.9624	15.6273	17.0779	18.5051	16.4841	17.6212	19.8359	17.55	16.5163	17.3023	15.7982	17.6375	16.4902	16.2025	17.0125	16.8397	19.9836	19.8386	19.6261	18.8666	17.8097	19.4264	19.9305	19.9266	19.208	19.288	18.8033	17.7433	19.8478	19.2943	20.1252	21.8754	19.7458	18.9925	19.4436	19.8947	19.6077	18.7747	18.917	19.3124	18.2227	19.094
WHSC1L1	Q9BZ95;Q9BZ95-3;E9PKA2;Q9BZ95-2;Q9BZ95-5;Q9BZ95-4	0	-4.34e-08		6	6	6	16.9405	16.5555	17.3242	16.4051	17.8426	16.5421	14.3383	18.5211	17.0296	16.546	16.3966	18.7697	15.3048	16.0868	16.8792	18.008	19.0246	16.3453	15.7292	16.695	17.5195	15.7191	16.7586	16.7292	15.6654	14.2277	16.8719	18.1451	15.967	17.0422	18.0934	19.0339	17.867	17.9085	16.8113	16.1754	16.8109	16.6854	15.4798	19.0056	16.8088	17.0269
PPP6R3	Q5H9R7;H7BXH2;E9PKF6;Q5H9R7-6;Q5H9R7-2;Q5H9R7-5;Q5H9R7-3;Q5H9R7-4;E9PQP7;E9PNN8	0	-4.34e-08		8	8	8	17.3056	17.5478	15.5498	15.8761	17.4777	15.7099	15.9759	16.4066	16.9409	17.6148	16.1774	17.3344	16.4605	17.0435	16.1627	17.7135	18.1591	15.2042	16.2794	17.7482	15.5842	17.9843	18.1949	16.3034	16.4037	17.056	16.9009	16.4705	17.1662	19.1293	17.4372	15.7088	16.9459	16.9489	16.4686	16.94	17.9403	15.4529	17.1564	16.7188	14.9159	16.989
TSTA3	Q13630;E9PKL9;E9PP14;E9PLH9	0	-4.34e-08		6	6	6	15.9578	16.7398	18.3431	18.3158	17.4326	17.045	18.6477	15.9409	16.1866	14.2936	18.249	15.9438	15.3965	16.7802	16.6338	17.5688	20.2339	18.7603	20.0155	19.8664	18.1822	19.8143	17.9775	18.2463	17.402	16.6539	18.4494	18.1077	19.8044	19.0711	18.1026	20.7519	17.6396	17.4735	16.2395	17.1696	15.9921	16.9772	15.3318	16.7402	15.4042	15.5465
UBTF	P17480;P17480-2;E9PKP7	0	-4.34e-08		10	10	10	17.1646	17.6272	16.5449	16.7259	17.4599	16.5813	17.68	17.3645	16.141	16.5292	18.9659	16.0326	16.2273	17.3403	17.6078	16.8324	23.4596	20.2036	22.4044	20.35	17.8533	20.5525	19.9421	19.0843	16.0572	17.5826	19.5951	16.5396	20.6307	20.2414	19.2506	17.6791	17.3764	19.1558	19.1306	18.621	18.2768	16.4879	18.9416	17.8644	14.4337	16.1142
BTF3L4	Q96K17;E9PL10;Q96K17-2	0	-4.34e-08		5	5	5	16.0482	17.7603	16.0334	18.9619	16.7476	17.8793	17.3717	16.0947	17.4978	16.885	16.9598	17.3988	17.8073	18.0059	17.4726	16.684	16.478	16.9072	19.2417	17.2561	17.632	15.7758	17.698	17.8716	17.6216	16.5721	16.9817	17.4065	17.3909	16.5041	17.5688	20.0249	19.0452	18.6708	20.0438	20.071	19.548	19.2472	20.4203	19.4518	18.9755	19.2416
CLP1	Q92989;E9PL17;Q92989-2	0	-4.34e-08		5	5	5	17.8097	19.3124	18.8171	19.0208	15.9483	16.4129	18.541	17.6043	16.2936	15.8134	18.6686	17.2062	18.9593	18.1748	18.9539	19.1694	18.83	18.4459	18.9659	16.9808	15.4289	18.6298	18.9505	17.6226	16.0013	18.6368	19.3412	16.3102	18.5071	18.6551	16.8306	18.2181	19.6183	19.3228	18.0793	18.7662	18.4812	18.8105	19.0809	18.7754	18.2861	18.2157
PDE4DIP	E9PL24;A0A0C4DFQ0;Q5VU43-2;E9PQG4	-0.238991	0.526357		55	18	55	23.156	24.189	24.0194	23.8635	23.484	23.851	23.8179	23.4784	24.1038	24.0952	23.6176	23.7552	24.209	24.1697	23.8623	21.2657	21.2426	23.2744	20.9793	21.1436	23.7248	23.4656	23.1756	23.1149	23.901	23.8357	22.121	22.2967	22.5641	23.2006	23.2373	18.5856	23.4707	23.666	23.2114	20.8669	23.402	23.6453	22.9554	23.2087	23.663	23.4035
SPERT	Q8NA61;E9PLB4;Q8NA61-2	-0.1279	0.150694		2	2	2	21.5636	23.5879	21.5145	21.2782	22.6976	22.902	22.9834	21.7946	23.1149	21.9439	22.6875	23.0287	23.0759	23.4333	21.5124	18.4559	21.6015	20.9806	19.2066	22.3656	23.2507	21.8492	23.1761	21.4914	23.2172	22.6816	21.4194	21.1647	21.1766	21.2042	21.5185	17.4566	24.5767	20.1005	22.9903	23.1663	23.6605	23.4951	21.5719	22.9582	22.3915	23.5058
NPEPPS	P55786;E9PLK3;P55786-2	-0.358788	0.402898		27	27	27	19.5024	19.1537	19.7694	19.7274	19.0562	19.9081	20.5585	16.5569	19.7399	19.5788	20.2047	17.1007	20.0868	18.1392	18.1506	17.8389	20.6444	18.3444	21.3828	21.1722	19.9686	18.4681	19.3641	18.5005	19.1236	20.1477	19.8418	17.82	20.2321	20.4037	20.1209	22.5163	21.5445	20.2611	21.5799	22.7034	22.6689	20.3295	21.8423	20.5966	21.1658	20.8245
PRDM10	E9PLV1;Q9NQV6-2;Q9NQV6-4;Q9NQV6-6;Q9NQV6;Q9NQV6-1;Q9NQV6-5;Q9NQV6-7;E9PRS0	-0.251631	0.480014		16	16	16	20.2339	22.7007	21.881	22.018	22.0552	21.6248	20.6762	21.3997	22.3333	22.1765	21.8952	20.8739	22.4709	22.2887	22.2976	17.2834	15.8675	21.0152	19.6878	19.0063	21.1612	20.9064	21.096	20.3609	21.2804	21.3986	20.185	19.6286	20.3165	20.8363	20.543	21.0028	21.7725	22.1201	21.7655	18.4111	22.1265	22.3772	20.9558	21.6234	21.214	22.3719
REPS1	Q96D71;E9PMG1;H0YDT0;Q96D71-2;Q96D71-4;Q96D71-3;H0YE89	0	-4.34e-08		4	4	4	17.3059	17.5279	16.9251	18.4622	17.3828	16.1222	16.4623	17.8697	16.0483	16.193	17.9671	17.876	16.6297	16.211	15.3361	16.6282	18.1167	16.6805	19.1471	17.9582	18.0113	16.7162	18.4432	16.9181	16.6786	17.3192	16.7659	17.8887	17.0117	18.9052	17.7888	16.9159	17.5758	17.2947	17.7794	17.7322	17.8891	17.0594	18.1454	17.565	16.2627	17.4374
TRAPPC4	Q9Y296;E9PN70;E9PKS9;E9PQE8;Q9Y296-2;G3V1A0;G5EA23;J3KP27	0	-4.34e-08		7	7	7	17.8212	17.7274	17.033	16.6383	17.3734	16.9462	15.5484	15.9861	16.8181	17.2615	18.2927	17.3851	18.7008	16.5631	17.5413	19.0064	17.7757	15.663	16.5673	16.8381	18.4168	17.7412	17.797	18.3966	15.635	16.7179	18.4668	17.2338	16.9243	16.5269	15.6645	18.2712	17.8792	15.729	17.718	17.8009	17.8801	18.3696	18.4703	16.5054	18.3652	18.7867
RNF214	Q8ND24;Q8ND24-2;E9PN76	0	-4.34e-08		2	2	2	17.0637	17.5253	17.1141	16.1413	17.0354	17.5734	17.4925	17.328	16.6058	16.1565	17.2587	17.0917	15.5211	16.24	18.1442	18.0457	17.233	17.8587	17.254	17.4683	15.7933	16.0237	17.5594	17.4131	16.5767	17.0611	16.4653	17.1435	16.9551	15.8229	16.8428	16.6298	14.7681	14.7553	13.9744	15.6515	16.0014	17.2614	18.4076	15.6372	15.9501	16.2502
RNASEH2C	Q8TDP1;E9PN81;Q8TDP1-2;H0YEF3	0	-4.34e-08		4	4	4	18.2257	16.6561	16.3719	16.6701	17.852	16.0892	18.3173	16.8363	15.9827	16.5976	16.3436	17.7729	16.784	16.1681	17.1276	17.3288	19.1747	18.7011	19.6935	15.8704	15.7678	17.8256	15.7152	17.4421	16.7591	17.4222	18.0283	16.3988	14.9888	16.8741	16.783	19.7734	17.3213	15.0752	17.6715	17.7297	16.295	15.5613	19.1035	14.8099	14.9566	17.8623
SLC39A13	Q96H72;K4DIA9;E9PNE7;G3V1B2;Q96H72-2;E9PRH4;E9PNN7	0	-4.34e-08		2	2	2	17.5692	16.741	17.1588	16.4929	17.4055	15.8492	17.0108	16.4497	16.1304	15.9843	15.6057	17.3284	16.1743	16.6276	15.9615	18.8095	16.5464	16.1134	16.9929	17.386	15.226	16.8933	15.2288	16.8768	16.4385	16.8267	17.6412	17.2689	17.5343	15.8296	17.4868	16.4672	17.2763	17.9652	16.4339	15.4723	16.2476	17.3444	16.6115	16.5246	16.5689	16.3154
AAMDC	Q9H7C9;E9PNP3;E9PR47;E9PIQ4	0	-4.34e-08		6	6	6	17.2367	16.3758	16.877	16.3262	16.5656	17.563	19.2911	17.678	15.5948	17.0312	17.0878	17.1643	16.4467	16.3965	16.2173	17.5001	16.2623	16.1755	16.6291	17.0441	16.6871	15.8273	16.001	17.2376	16.9365	16.7253	16.8058	18.3051	17.2794	16.0791	17.446	16.6053	18.2134	15.5693	16.9465	18.1202	16.2438	17.3003	18.6142	17.5491	17.9063	18.5648
STX5	Q13190;E9PNU4;Q13190-3;Q13190-2;Q13190-4	0	-4.34e-08		3	3	3	17.1481	18.105	17.841	17.7181	17.4059	17.1135	16.5344	16.7478	16.4212	16.4816	17.5191	17.7288	16.4147	17.8285	17.6064	17.424	18.4317	16.3618	15.7654	15.7394	16.7117	18.3582	15.9254	18.4055	17.2545	15.3213	16.7809	17.0119	17.4817	16.0153	18.9429	16.9346	16.2473	17.334	17.3421	17.302	17.5851	17.0867	17.3173	17.0651	17.7029	16.7712
NDUFS8	O00217;E9PPW7;E9PKH6;E9PN51;F8W9K7	0.336997	0.55276		7	7	7	19.1421	19.2108	17.8698	19.1519	18.9282	17.9234	18.8503	17.8257	18.7899	19.3421	19.452	19.4016	18.3888	18.4517	18.4713	16.9847	18.8898	18.2923	17.7263	18.2671	15.1809	17.9091	17.6091	17.8172	18.2114	17.9065	17.207	15.7672	18.4091	17.7382	18.5579	17.5226	19.4167	19.352	19.003	20.1177	20.5808	18.0913	18.695	20.9702	19.5331	17.9709
NUF2	Q9BZD4;E9PQC4	0	-4.34e-08		4	4	4	16.7743	17.3668	16.6467	17.2501	15.674	17.4916	18.3464	16.5728	14.936	16.203	19.2553	18.224	17.5389	17.2986	16.0557	17.5518	19.7987	18.9117	19.2634	17.3044	17.0251	16.7325	16.7702	17.9243	15.885	15.84	16.5751	18.4209	18.1402	18.1992	16.3651	18.7696	17.4145	18.1474	16.5901	18.6906	18.6455	16.6362	15.5331	15.7767	14.74	16.6697
MUS81	Q96NY9;H0YDE3;H0YDU2;E9PRI1;E9PL60;E9PII7;H0YDK3	0	-4.34e-08		3	3	3	17.5619	15.2911	15.3008	15.3205	17.9652	16.0303	17.5976	16.949	16.1291	16.4331	16.732	17.8211	16.1842	16.8711	16.1479	17.7309	16.2074	16.0196	16.5052	17.3305	17.5906	15.2498	16.2726	19.033	16.1082	18.9042	17.0448	16.3285	16.6841	17.6291	16.8422	15.9388	16.4906	16.0097	17.0538	16.3758	15.8701	17.6641	16.0666	16.1196	14.533	15.0329
SAAL1	Q96ER3;J3KND1;E9PRZ1;H0YCN7;H0YEK5;E9PMD2	0	-4.34e-08		6	5	6	17.4812	16.4748	16.9607	15.3725	18.0954	16.1659	17.6453	16.3672	15.9318	19.2232	17.0477	15.0858	13.8281	16.5759	16.966	18.3938	15.9499	16.6544	18.3077	17.3307	17.8498	16.6757	15.8964	17.084	17.1977	17.4849	16.9841	17.4766	18.1896	15.538	17.6713	17.7189	17.6398	16.5216	16.2987	17.975	17.4947	17.1872	16.0487	14.9526	16.5592	16.0923
WDR74	Q6RFH5;E9PS41;Q6RFH5-2	0	-4.34e-08		6	6	6	18.0768	18.7055	16.7688	18.5445	17.3188	19.1513	18.4099	16.7449	18.8349	18.0948	18.3104	15.4556	18.78	16.3617	16.9202	17.712	22.1952	19.5449	20.1663	19.6099	19.0943	21.0019	19.2206	18.2467	17.9089	17.9805	19.2127	19.0277	20.7955	19.1338	17.7714	17.7171	17.0984	17.1288	17.1356	15.1055	16.332	17.2494	17.0611	15.9705	15.9819	14.6526
SLC43A3	Q8NBI5;E9PS74;Q8NBI5-2	0	-4.34e-08		2	2	2	17.2481	16.5785	16.5852	17.8203	16.4323	16.1073	15.3198	16.6347	15.7109	17.0909	16.5891	16.8988	15.3238	16.0053	15.5457	19.0499	16.5852	17.199	16.4331	15.8939	15.838	16.3688	17.0337	17.9542	16.8432	16.5864	16.8693	17.0154	17.1265	17.2126	16.0249	16.7431	15.5808	16.6822	16.4025	15.164	15.7898	16.2398	15.461	14.6537	16.2083	17.2963
TM9SF1	E9PSI1;O15321;E9PMQ9;O15321-2;E9PJC4;E9PQY7;E9PS99;E9PL78;E9PJM1	0	-4.34e-08		5	4	5	17.6084	17.2045	17.9186	16.5273	18.2089	17.8413	17.6674	17.3118	18.1535	17.8735	17.9957	18.1012	18.0306	15.7676	17.0284	17.4714	17.0413	18.0338	18.7262	18.2331	17.7477	18.1556	16.9742	17.7241	18.0055	17.0602	16.9542	16.9593	16.0597	17.8112	16.2911	19.5481	17.3737	17.6685	17.1266	17.3664	17.1932	17.4801	17.4263	13.8852	15.7231	17.6406
SEC16A	F1T0I1;O15027-2;O15027-3;X6RGP5	-0.224578	0.635135		100	1	100	27.0635	27.6595	27.5941	27.3208	26.9696	27.7043	27.4603	27.2022	27.8139	27.7936	27.1455	26.6724	27.66	27.8445	27.4744	25.7878	25.3476	27.2843	25.8673	26.4569	27.7552	27.39	26.949	26.8741	27.5767	27.5975	26.434	26.9912	26.8742	27.0554	27.1485	22.5499	27.7905	27.5851	27.4099	26.1072	27.1943	27.5367	26.9375	27.0886	27.3584	27.2028
IQGAP3	Q86VI3;F2Z2E2	0	-4.34e-08		24	21	21	21.9108	16.1404	14.5275	16.8151	15.3386	19.7137	18.4533	16.3352	19.3804	18.3048	16.0505	17.8401	16.9837	19.0165	16.4643	18.2497	19.2631	19.7834	20.533	19.7387	20.5744	20.0907	19.3659	21.8725	20.2907	20.0951	19.3355	20.974	19.9582	19.9742	19.9373	16.6896	19.1872	18.8183	19.5605	16.1284	19.1781	19.5427	18.9332	18.3228	18.9364	19.6529
TRRAP	F2Z2U4;Q9Y4A5;H0Y4W2;Q9Y4A5-2	0	-4.34e-08		25	24	24	16.9664	19.0327	17.8011	19.6401	16.7503	16.9542	19.5034	17.7438	17.9353	15.8973	17.1107	15.963	17.0908	19.1733	16.5082	18.3588	23.4898	19.9451	18.3791	19.4346	18.3273	19.3262	16.3692	19.6642	16.3178	16.6967	19.9638	16.3985	19.2063	20.1224	19.5364	17.224	19.4094	19.6224	20.9705	18.0306	17.2272	19.0853	19.594	18.3835	15.1461	18.2362
TRMT2A	Q8IZ69;F2Z2W7;Q8IZ69-2	0	-4.34e-08		8	8	8	15.6573	17.5468	16.4939	17.633	17.1729	16.9537	18.4016	16.8569	15.8654	17.3122	17.7756	17.1142	17.3778	18.027	16.9634	17.9179	18.6292	18.0618	17.8251	17.8303	17.9186	17.967	17.5533	17.9008	17.7952	17.6062	17.5597	16.5905	17.4925	17.8807	17.6077	16.9932	15.2953	17.4167	16.6883	16.1929	17.4418	17.2609	16.8368	17.271	17.4671	17.2809
XPO4	Q9C0E2;F2Z2X4	0	-4.34e-08		10	10	10	21.4848	21.3187	21.4831	21.7425	21.2309	21.5711	16.9682	22.012	14.1593	15.6634	16.6287	21.9892	16.6153	17.2092	17.1114	16.9064	18.8848	17.1797	15.1685	21.2741	21.6436	21.994	22.0622	20.4232	22.108	22.3976	21.6168	15.4322	20.056	20.6305	19.9316	16.6487	17.7406	15.3369	15.7402	17.4493	17.9681	15.4757	17.5308	18.0923	17.1268	15.5682
KCTD10	F5GWA4	0.393817	1.46323		23	1	1	20.8962	21.7932	21.4174	21.4921	21.8144	21.5282	22.06	21.8338	21.6672	21.9195	21.6183	21.6793	21.8748	22.3037	21.8215	21.6331	19.6014	21.0964	20.6226	21.1089	21.0742	20.7804	20.8548	21.141	21.2847	21.4231	20.9953	21.4832	20.9312	20.8691	20.9831	15.3965	21.4885	21.7462	21.5984	20.9775	21.0166	21.2192	20.9948	21.8292	21.3766	21.8302
GTF2H3	Q13889;F5GWD3;Q13889-2;H0YFF7;F5H6X0;F5GXG6;F5GX35;F5H4K7	0	-4.34e-08		5	5	5	16.8682	15.6235	15.592	16.4784	16.7466	16.9374	18.377	17.8513	16.5454	17.8253	17.9412	16.8341	17.2788	17.6106	16.4496	16.3409	19.3283	18.0765	18.4874	16.9255	15.6659	17.9477	15.1695	15.9741	17.9525	16.6089	18.7465	18.327	17.8855	18.3776	16.7851	16.468	17.2266	15.1567	16.2233	15.5327	17.1423	16.8477	14.9766	16.2508	17.3358	16.9397
PITPNA	Q00169;I3L4H1;F5GWE5	0	-4.34e-08		2	2	2	16.0834	16.8199	16.2494	16.1002	17.244	15.8351	15.8534	17.8478	16.7439	15.8988	15.6396	17.7797	17.5389	16.0953	18.0087	17.3292	16.8477	16.6186	16.9858	17.3781	17.6279	16.8558	15.2245	17.4249	15.3372	15.5517	17.2389	17.8449	16.7422	16.7733	16.5116	16.6631	16.0784	15.2792	17.6234	16.9898	16.9968	15.057	15.6392	17.3344	16.8978	14.9019
PIK3C2B	O00750;F5GWN5	-0.49033	2.3076		47	47	47	21.8735	22.6319	22.9534	22.3457	21.999	23.1654	21.8955	22.6527	22.9463	22.4255	21.554	22.5653	22.7071	22.8782	22.8098	20.7962	20.1477	22.8515	21.1336	21.771	23.2627	23.0321	22.183	22.0053	23.3309	23.3422	21.5262	22.5759	21.7168	22.9066	22.0311	19.251	22.4132	23.0827	22.3423	19.3158	22.3315	23.0486	22.3651	22.4092	22.9398	22.9402
ORAOV1	Q8WV07;H3BPK6;F5GWS9;F5GZY6;B4DFA5	0	-4.34e-08		3	3	3	17.7272	15.8673	15.8128	16.7209	17.1961	16.7093	17.0951	16.3721	15.9835	18.0698	17.0475	18.2124	17.5605	17.8793	16.2755	16.6854	15.9385	17.4539	16.0041	16.8258	16.6267	17.0764	16.5379	16.3	16.5089	16.3774	16.2082	16.7279	16.375	17.6995	17.0416	19.2035	15.1098	15.4811	15.8036	15.7263	15.0331	17.2793	17.984	16.4752	16.7032	16.1436
WNK1	Q9H4A3;Q9H4A3-5;F5GWT4;Q9H4A3-2;Q9H4A3-6;Q9H4A3-7;Q9H4A3-4	0	-4.34e-08		5	3	5	17.9622	16.4533	17.1429	14.8309	17.4942	15.7703	15.5857	16.5267	15.5477	16.779	16.6365	17.4662	15.9837	17.3353	16.7873	17.4487	16.752	16.4377	16.8907	17.2291	16.0722	16.7524	15.882	16.7923	16.0123	16.5407	16.3393	17.6646	16.608	17.4392	17.3209	16.5732	15.0164	15.4741	16.5574	16.2252	17.0002	16.3648	15.8362	14.2303	16.9899	16.6416
DAD1	P61803;F5GXX5;F5H895;A0A0B4J239	-0.0630959	0.174778		3	3	3	20.7777	21.5049	21.3666	21.0434	21.0845	21.3933	21.4079	20.9635	21.331	21.316	21.0479	21.3694	21.4433	20.8777	21.5752	21.6842	21.4097	21.4827	20.9457	20.8464	21.9826	22.0224	21.2619	21.3233	21.8659	21.4794	21.292	20.8823	21.5627	21.7736	21.522	21.3366	21.5186	21.6146	21.666	21.5383	21.6788	21.5451	21.7257	21.9908	21.8697	21.7561
MED24	F5GY88	0	-4.34e-08		30	1	1	16.804	17.0688	16.9552	16.6624	16.2938	17.1142	15.5418	17.3976	17.4668	17.0683	15.8793	18.5346	16.8533	17.1019	15.8657	16.1231	15.4895	15.0369	15.8425	16.5131	16.1069	16.6813	16.3012	17.9619	15.8459	15.7626	17.5047	17.6314	18.134	15.784	17.4365	15.9916	16.533	15.816	15.8473	15.924	16.6577	15.2151	15.4408	16.1885	14.8629	15.5874
UNG;DKFZp781L1143	P13051;P13051-2;F5GYA2;Q68DM5	0	-4.34e-08		5	5	5	18.1921	16.8247	16.8252	16.9505	17.434	17.6509	17.1857	16.6768	16.4978	16.0479	16.1478	18.4255	18.3701	15.7391	18.1874	17.4723	17.0077	16.3261	17.1672	17.1307	15.1359	14.8924	17.7571	16.1294	15.2679	15.4101	17.3717	16.9263	17.1089	15.3131	17.4349	18.094	16.1357	15.8984	16.8533	16.5386	14.7699	16.3715	15.1754	17.4835	16.0879	14.9095
SIPA1L1	O43166;O43166-2;F5GYF8;O43166-3	0	-4.34e-08		8	8	8	18.2569	17.3434	16.9848	17.3772	17.7358	16.9701	17.0968	16.0115	16.4444	18.0054	16.1263	18.1299	16.2055	17.9016	16.8038	18.0146	18.4623	16.3028	17.2666	18.2129	16.9221	16.4392	17.7076	15.1276	16.0736	15.6873	17.1083	17.3644	16.5175	16.0686	14.8999	16.5373	16.68	16.4876	18.107	15.6331	17.2503	14.4196	17.8134	17.5811	17.6917	16.945
ATP6V0D1	P61421;R4GN72;F5GYQ1;J3QL14	0.134496	0.140382		7	7	7	18.1562	18.0882	18.0457	18.294	16.3735	17.8003	18.7063	16.3064	18.1127	19.7193	19.3313	17.8861	18.2531	17.7629	18.052	17.6234	21.9317	19.7254	20.3924	20.565	19.4685	19.5686	19.5868	19.7154	18.6584	18.184	19.3513	19.6947	19.4517	19.6241	19.7001	19.8684	15.8538	18.8335	19.2369	18.7273	18.4943	18.3651	18.6711	19.3093	18.7645	17.1041
CCDC53	Q9Y3C0;F5GZ97;H0YGN0;F5GWI9;F5GXZ7	0	-4.34e-08		4	4	4	17.6936	17.4889	15.7852	15.9039	18.1745	15.984	16.7193	17.4526	14.9947	16.799	15.1393	16.5004	16.3943	17.3181	17.9779	15.7789	18.0303	17.1983	17.1518	15.6988	17.6442	17.7801	18.2757	17.4302	16.9498	15.3909	16.7996	16.1995	17.2582	18.6315	16.8614	16.7723	18.4105	16.2544	15.6093	15.5631	16.5583	15.5986	14.5591	17.9397	18.4592	15.7879
LRMP	Q12912;F5H006;Q12912-2;F8W9L6	0	-4.34e-08		7	7	7	17.5026	19.0038	18.1145	17.1568	18.7163	16.7508	18.2692	17.7715	18.6256	18.7238	18.6033	16.5504	18.6103	18.6243	16.0043	17.3767	17.8425	18.7859	16.2135	16.0987	18.9413	18.2157	18.5106	18.362	18.5419	18.7795	18.6325	19.0212	18.33	18.576	18.5592	16.9094	14.8567	16.7228	16.4776	19.0503	16.3337	14.6754	19.0976	19.8344	15.7764	18.7376
	F5H0B0;H0YC42	0	-4.34e-08		6	3	3	15.4619	17.4127	16.8573	15.7559	16.69	15.9159	17.4126	16.7617	17.0259	14.5593	16.8685	17.8705	17.3301	16.5197	16.8421	17.0346	16.0085	15.4673	15.3409	15.9993	16.1114	16.4882	17.155	16.1828	16.1039	16.7144	16.234	16.8455	18.2243	16.6783	16.4467	17.1852	16.6503	15.0769	16.6351	14.4637	16.4607	15.9227	16.9917	16.4994	15.9949	14.6712
ANAPC5	Q9UJX4;F5H0F9;Q9UJX4-3;H0YFB5	-0.668712	1.69525		20	20	20	16.8825	19.144	18.2736	19.0979	17.3466	16.4452	21.5262	17.8325	21.7329	20.6055	20.9901	16.6398	20.9586	19.9319	21.1733	17.4629	20.6706	20.6717	20.8529	18.8529	20.9339	21.0284	20.0051	19.7749	21.1948	20.3293	20.3261	19.5875	20.1467	20.7928	20.2018	18.5349	19.6092	19.5084	19.5753	18.6015	19.6426	19.8137	19.5249	18.6971	19.3079	20.5074
MSRB3	Q8IXL7-2;F5H7C4;F5H199;Q8IXL7;F5H6G9;H0YFW5;H7C2B7	0	-4.34e-08		7	7	7	16.9713	18.7904	18.7217	17.5421	17.3587	16.273	17.6806	16.8694	17.5394	19.6767	17.4023	16.8831	16.3741	17.4402	17.5284	18.279	18.0062	16.9173	16.2519	16.4852	17.9364	17.6589	16.6039	17.3191	16.3255	15.8168	17.2846	17.4804	18.0678	15.7333	17.0536	15.2872	15.2269	18.321	16.7401	17.4003	19.0294	18.3415	18.5563	18.0013	18.4693	18.1241
POLE	Q07864;F5H1D6	0	-4.34e-08		13	13	13	16.1688	16.5667	17.7169	17.3704	16.1825	16.16	17.1934	15.7321	16.9583	16.3479	17.4	15.4395	17.7256	15.6321	18.0108	17.5625	19.4063	17.873	17.9806	15.7834	15.2023	16.4156	17.8676	16.9265	16.8439	17.1027	17.772	16.643	17.743	16.9389	17.284	16.3766	15.1912	17.859	16.8069	17.0014	15.5192	17.912	17.3444	15.2306	17.6329	16.4936
HELB	Q8NG08;F5H1I4;Q8NG08-2	0	-4.34e-08		8	8	8	16.5423	18.6571	16.4466	19.9311	16.7852	19.8643	15.6212	20.2653	19.0764	16.9843	16.4842	16.3128	19.9221	16.1823	19.4343	18.9314	16.9654	20.1101	21.2971	20.5198	15.6133	19.7445	20.2629	20.2507	17.408	18.9541	16.7243	20.4054	15.7905	20.8124	19.6725	14.9479	16.3005	15.3084	15.1736	18.7217	16.5894	16.6792	15.3224	16.3939	16.1908	16.414
DMXL1	Q9Y485;F5H269	-1.12017	8.34175		70	67	67	20.8695	22.3053	21.6817	20.7719	21.1652	22.2185	21.5254	20.4962	21.8649	21.782	20.352	19.6541	21.3039	22.1143	21.1847	22.725	20.9895	22.6768	21.3484	22.1419	22.7078	22.1131	22.3131	22.703	22.5374	22.6042	22.1361	20.5025	21.713	22.2297	22.4016	19.2181	21.0915	21.8971	19.7048	19.6437	21.4486	21.8176	21.1724	21.8357	22.0914	22.1479
SEC23A	Q15436;F5H365;Q15436-2	-0.825958	3.41674		50	41	41	25.2834	26.0213	25.9797	25.7307	25.1874	25.9423	25.3604	25.4799	26.1626	26.0794	25.4897	25.2932	26.1225	26.0705	25.8121	24.082	23.4603	25.7749	24.1121	23.7831	26.0315	25.5446	24.9336	24.7076	26.0575	26.241	24.2285	24.7354	24.7844	25.5449	24.7745	22.0959	26.1385	26.2476	25.7143	23.5295	26.0202	26.2071	25.6037	24.9735	26.0575	25.849
SLC39A3	Q9BRY0;F5H385;Q9BRY0-2;K7EQS6;K7ENJ1;K7EJZ1	0	-4.34e-08		2	2	2	16.7331	20.5634	20.3576	16.4913	17.8306	16.2482	18.3865	17.2317	21.1181	15.3805	16.5277	16.5082	19.5605	21.0796	17.3961	19.2565	16.8122	18.9465	16.5661	17.235	18.9344	18.9339	19.0036	18.7468	19.1141	19.3563	18.7481	19.2867	18.3811	18.9696	19.076	19.459	19.5007	16.5348	19.6667	19.9956	15.6884	18.0529	19.1741	20.016	16.5621	19.6551
DHX37	Q8IY37;F5H3Y4	0	-4.34e-08		6	6	6	16.9408	17.3674	18.4524	17.1656	18.0832	17.1714	16.983	17.9789	16.5796	17.0105	18.9413	18.5535	17.2662	16.2398	17.1351	16.5948	20.8775	18.5561	18.8552	19.1716	17.9486	18.1964	18.4275	15.3974	16.0087	16.6561	18.0823	16.7221	18.8473	18.5629	18.2473	16.6276	16.2287	15.9181	16.887	15.212	16.0923	15.5917	18.6611	19.17	16.0773	16.2859
TSG101	Q99816;F5H442;Q99816-2	0	-4.34e-08		4	4	4	15.6762	20.6275	20.3582	17.9335	17.2497	16.5572	20.7974	18.7882	14.9772	15.9026	20.0327	15.9403	17.3436	20.1874	18.0067	19.8253	16.7677	17.141	18.3772	16.949	16.3494	19.3079	18.7181	16.8998	16.5972	16.2833	16.4606	18.9036	17.2411	16.8516	16.4174	17.6323	15.1818	17.5532	17.3451	17.0281	18.0173	17.2075	14.2344	14.8687	18.4338	17.7221
NAP1L1	P55209;F8VY35;F8VV59;F5H4R6;H0YIV4;P55209-2;F8W118;H0YH88;F8VRJ2	-2.57763	9.84909		9	0	7	20.4672	19.9777	19.6574	21.1769	20.1723	19.9812	21.3054	16.6052	20.3662	21.3101	21.6156	20.0354	20.2303	19.7084	20.3358	20.8194	23.0882	22.4087	22.2954	22.5111	22.4368	22.8904	22.7001	22.3569	22.219	21.4875	22.7331	21.8122	23.2278	23.1979	22.4126	23.1639	23.0023	23.2437	23.2027	22.5861	23.0281	22.7871	22.9046	22.4383	22.8012	21.9564
NFATC1	O95644;F5H4S8;O95644-17;O95644-8;O95644-11;O95644-3;O95644-10;O95644-2;O95644-5;O95644-4;O95644-6;K7ER53	0	-4.34e-08		6	3	3	17.0792	16.1973	16.273	17.7374	16.8215	15.8873	16.7607	16.5363	18.2714	16.4361	16.9921	15.4283	16.7953	16.4371	16.9645	17.3586	16.2613	15.4796	16.927	17.0678	16.3968	16.8077	16.2549	17.2209	15.8524	16.5981	16.6769	17.5488	16.8002	17.2019	17.064	17.6238	15.5798	16.8729	17.0486	17.2529	15.3652	15.4669	16.4175	15.1193	16.504	15.9814
MAP3K4	Q9Y6R4;Q9Y6R4-2;J3KNB8;F5H538;F5H4R1	-0.100637	0.104595		12	12	12	19.372	19.1049	19.1053	17.3523	17.6862	19.3184	19.5659	16.35	16.2061	18.9893	20.6662	18.2429	17.2894	18.9705	19.3912	16.9286	18.7394	15.7212	17.2193	16.5556	16.0249	18.66	17.2725	17.3056	16.1724	18.4786	18.9172	17.4239	16.4186	17.0822	17.0809	17.3087	16.4722	19.4684	17.2191	17.7165	18.0966	18.6704	18.1489	17.5664	16.5339	16.6364
GRSF1	Q12849;H0Y8R1;F5H5I6;H0YAK1;Q12849-5	0	-4.34e-08		4	4	4	16.2972	15.7786	16.4089	17.6891	17.3138	16.5806	17.2655	16.9304	17.0772	17.0087	17.0258	17.0183	16.8677	16.599	16.9838	16.208	19.1705	17.3741	18.213	18.0303	17.4099	17.2369	18.3844	17.8353	18.0557	16.7299	17.7447	17.233	17.7597	18.0701	16.8965	16.4927	17.7317	16.1169	16.7876	17.3151	17.0585	16.896	16.3681	16.0983	16.3861	16.4714
BCKDHA	P12694;F5H5P2;P12694-2;F5GXU9;M0R0C8	-3.29971	9.67618		18	18	18	16.7197	16.6354	17.3626	17.6609	15.7019	20.7538	18.8241	17.0132	17.8591	18.8443	18.2028	16.9764	17.3925	17.5378	18.6461	19.3107	20.8559	19.9891	19.8948	17.5864	16.8364	19.1887	16.9157	17.1001	17.2864	19.1045	17.8772	17.438	17.9806	19.9971	18.6893	16.4067	20.7464	20.4554	20.5212	20.6818	20.5794	20.3547	20.9288	21.0161	21.1018	20.39
DDX55	Q8NHQ9;F5H5U2;Q8NHQ9-2	0	-4.34e-08		4	3	4	17.9819	15.9015	17.5702	17.3095	16.9989	17.6156	18.1028	18.195	18.2088	16.7908	17.3263	16.8013	16.1495	15.7829	17.6864	16.7861	18.8895	19.7377	19.2742	17.9433	17.8346	20.5225	18.076	17.0704	18.1835	18.4523	17.8757	18.3413	17.9877	18.9736	16.7153	16.3969	15.9063	16.8693	16.5531	14.8815	17.6485	15.2925	13.4861	16.6671	16.0767	14.3401
KDM6A	F5H5V6	-0.461976	0.493636		55	0	1	17.9305	15.8181	15.2131	17.6947	17.7622	17.8312	17.5878	15.6773	17.6451	17.7203	17.3787	18.3713	17.6154	18.1787	17.7448	16.722	16.1768	16.8616	16.516	17.5937	15.7702	15.6678	16.7193	15.6811	16.3819	16.6254	16.6895	15.3718	14.4977	17.6909	17.0615	16.8171	16.1931	15.6331	16.7322	16.9467	17.1472	17.6493	16.9212	19.2319	16.134	16.0285
MRPL48	Q96GC5;F5H702;Q96GC5-3	0	-4.34e-08		3	3	3	15.7287	16.0745	16.2522	16.2847	18.2282	16.2541	16.9326	17.7607	16.4239	17.0986	17.485	16.4292	15.6572	17.111	16.8539	18.2114	18.2975	15.9867	16.2015	16.4044	16.5004	17.6844	17.321	16.7407	15.8835	16.0254	17.4142	18.2959	16.5634	16.9161	16.9112	16.9541	15.8192	16.536	17.0648	16.3551	15.275	15.4227	17.1085	17.759	14.9893	15.833
TLE3	F5H7D6	0.352342	0.377567		57	1	1	22.5937	23.6303	23.1144	22.1399	23.2597	23.1176	22.7498	23.5713	23.9042	24.0206	23.418	23.0856	23.7199	24.155	23.3441	23.6278	20.2957	21.4797	19.2749	19.8527	22.6988	22.1865	22.8164	22.0352	21.5891	21.8453	21.3415	22.6975	21.7052	21.0636	21.3751	16.6446	23.4051	22.7522	22.2078	20.8677	20.6522	20.9122	21.9035	22.7234	20.4049	21.8579
LRP6	O75581;F5H7J9;H0YGW5	0	-4.34e-08		5	4	5	18.0931	20.2696	17.6723	16.4585	18.2484	15.8029	16.6461	17.7664	16.5789	19.4803	16.6607	16.8538	16.8562	19.0538	17.537	15.8422	19.7034	18.6048	18.4106	17.4873	17.607	18.74	17.5401	19.0451	19.2566	16.7987	16.1011	16.6311	18.6228	19.1587	20.5498	16.7245	19.6284	18.7259	19.5118	16.1452	19.6047	18.3714	19.1721	14.7663	18.1501	19.7675
MED21	Q13503;F5H872	0	-4.34e-08		2	2	2	17.4568	15.982	15.0832	17.6537	16.7128	17.435	14.7434	16.9783	17.9676	18.0026	16.6981	16.7265	18.0452	15.4412	16.5685	17.336	16.595	17.7659	16.8758	15.6812	16.0245	15.2604	17.5596	17.8558	16.3809	17.3138	16.8618	16.9172	16.2902	17.7207	16.1118	17.0037	17.8213	18.4959	16.0802	16.4547	17.704	17.6442	17.264	16.1088	17.4304	18.3332
MVK	Q03426;F5H8H2;F5H163;F5H368;F5GXC0;F5H092	0	-4.34e-08		6	6	6	15.2445	17.8686	15.7903	17.7301	17.235	16.2402	17.6684	17.4227	17.2561	18.4426	18.5659	16.4858	18.8104	16.59	17.5376	16.3952	19.3139	19.3567	19.5799	19.272	19.1399	19.0475	18.7795	17.9363	17.3491	18.2403	18.6568	18.7735	19.5224	19.2602	18.0885	16.0377	16.7358	17.4292	16.8943	17.269	16.9816	15.7888	18.2151	19.0988	17.732	18.0819
DDX19A;DDX19B	Q9NUU7;F6QDS0;I3L0H8;Q9UMR2;I3L352;H3BQK0;Q9NUU7-2;Q9UMR2-2;Q9UMR2-4;Q9UMR2-3	0.39523	0.488685		15	14	15	18.0143	17.1962	16.417	18.6937	16.135	16.7269	19.0569	18.7468	17.6974	18.3416	20.6512	19.7053	18.0238	16.0556	18.8877	17.5831	23.3339	20.422	21.2192	16.9441	17.5961	18.0254	18.8703	19.736	17.5376	16.2033	20.027	18.2916	21.245	19.5498	18.341	20.4656	17.7508	17.9833	18.3899	19.7364	19.0031	16.2833	18.4961	15.8109	17.4193	17.507
SIPA1	Q96FS4;F6RY50	0	-4.34e-08		3	3	3	17.6231	16.9601	15.9931	16.6299	16.71	16.7032	16.0168	18.9265	15.6836	16.1836	16.2505	16.6854	17.2998	16.1915	16.5308	17.4749	16.8356	15.8231	16.592	17.3739	16.8146	16.7003	17.6541	17.0459	16.3699	17.0675	19.2991	18.1202	16.9528	17.3005	15.9767	19.1587	16.8884	16.2798	15.7049	15.9284	17.3469	14.9134	15.6028	15.7952	16.3787	18.9558
GNS	P15586;H7C3P4;F6S8M0;P15586-2;H0YFA9	-0.148253	0.121093		9	9	9	18.0684	18.1211	18.0629	17.6246	17.9507	17.1037	17.588	17.3784	16.1928	16.9029	19.6525	17.5818	17.9423	16.4586	20.2097	17.8785	16.647	17.1382	19.6265	17.1703	16.6662	19.8929	16.5944	18.8377	19.5788	18.1097	16.7489	19.8652	18.6642	18.0969	19.1198	22.1021	20.1159	18.4582	20.3751	21.5209	22.1649	20.456	21.2153	19.8567	20.7089	20.2844
TAB3	F6SS63	0	-4.34e-08		13	1	1	16.7092	16.3417	15.1085	16.8812	17.5403	17.2324	17.1324	16.8676	15.4314	18.2491	16.7749	16.9604	17.0663	15.6669	16.8675	17.1095	16.1787	16.8035	16.0322	17.8331	17.1436	16.803	17.2905	16.9655	16.3431	17.6792	17.0449	17.1239	17.0163	16.7062	15.544	15.865	15.2534	14.7082	14.8269	16.0649	16.4851	16.6601	15.8202	16.2691	15.9225	16.6548
GLOD4	Q9HC38-2;F6TLX2;Q9HC38	0	-4.34e-08		14	4	14	18.1113	16.8683	16.5604	18.4829	16.3178	18.0696	18.0133	18.5802	16.0828	17.1239	17.0872	18.2932	16.907	15.954	17.7581	17.9137	17.2908	17.214	19.8499	17.0343	17.0619	17.1061	18.3831	18.1457	17.7528	16.7091	16.9637	17.0031	17.824	18.1585	18.3154	21.1694	18.5957	15.6376	18.9625	21.0672	20.8048	19.1995	20.9701	17.6137	20.3468	18.8723
UQCC1	Q9NVA1;F6UTR7;Q9NVA1-4;B1AKV4;B1AKV6;B1AKV3;Q9NVA1-3;Q9NVA1-5;Q9NVA1-2	0	-4.34e-08		3	3	3	16.234	15.6938	16.8905	16.9447	19.1752	17.1607	17.3041	18.1749	17.548	16.3044	17.0184	18.9554	17.1453	16.5181	15.0337	17.7607	18.1955	18.3538	16.1267	16.8917	18.3785	18.7109	16.6068	17.1114	18.5754	18.2483	14.8543	18.9915	16.7746	18.6328	16.6396	17.4069	17.4675	17.6376	16.1036	17.1398	15.5737	17.4341	16.1675	17.4223	17.1321	16.6209
POLDIP3	Q9BY77;F6VRR5;Q9BY77-2	0	-4.34e-08		11	8	11	16.8696	18.4359	15.5209	19.5753	16.6965	17.0819	16.0123	15.4359	18.5339	18.4076	19.8424	18.5971	18.2633	17.8499	18.2132	17.0637	19.718	19.3661	20.0173	20.1768	19.854	19.7664	19.6918	16.123	18.5112	19.1266	19.3654	19.4488	20.0687	19.9797	19.4304	18.2635	19.9148	19.562	19.8193	19.2019	19.3756	19.1226	19.4088	19.4353	18.8304	19.381
MTCH1	Q9NZJ7;F6WFU6;Q9NZJ7-2;H0Y8C3	0	-4.34e-08		8	8	8	16.4966	14.6714	17.6101	20.3209	16.6634	15.5771	14.6105	16.4733	16.9388	17.6408	20.7146	15.906	16.9267	17.7239	17.6297	17.4117	23.6873	19.5878	21.8465	19.6121	20.4495	21.4573	20.6497	19.7707	16.4077	19.4475	20.6756	19.5737	21.944	21.2857	18.9463	20.7238	19.3822	19.6804	19.7238	14.4235	18.4697	15.4073	18.8838	19.202	15.2588	15.6909
SELK	Q9Y6D0;F6XHT0;F8WAX7	0	-4.34e-08		3	3	3	16.5861	16.084	16.462	16.8326	17.5936	17.2321	16.3098	17.1041	16.4605	17.6837	18.7958	18.0533	16.5757	17.2524	16.8541	16.1947	17.3399	17.9697	16.887	16.8295	16.3643	16.6846	15.7261	17.4652	16.2663	16.9087	16.4537	16.331	17.6771	17.2394	17.2538	15.9774	15.9777	16.4989	14.8978	15.9237	16.346	16.4426	16.2941	14.5852	17.3175	16.6295
CD63	P08962;F8VNT9;F8VV56;F8W022;F8VWK8;P08962-3;P08962-2	1.31118	2.57778		2	2	2	17.0146	20.2316	19.418	19.0521	18.4783	18.9616	19.7921	17.7797	19.9666	19.4577	19.6851	17.5285	19.5647	19.8037	19.3762	18.5289	16.547	17.0304	15.1207	16.4804	19.5045	18.7406	18.294	16.8147	19.0183	19.253	16.6293	15.5626	19.0287	17.8498	19.1975	20.9758	19.788	18.6786	19.7059	18.922	18.47	18.4719	18.8334	20.4196	18.4718	18.997
CACNB3	P54284;F8VNV8;P54284-5;P54284-2;P54284-3;P54284-4;F8VV14;H0YHY2;F8VWK1	0	-4.34e-08		4	4	4	15.7336	16.8078	18.9943	16.9899	17.869	19.2943	15.0496	18.5752	20.4777	20.3228	19.1701	17.5411	17.431	19.1477	17.2643	18.1171	15.3796	15.6851	16.2	16.9311	16.8336	16.3051	15.5607	15.3392	17.1632	16.6809	17.4918	16.2319	16.8165	15.5606	17.7666	16.9796	18.2312	16.09	15.4384	18.9935	16.186	16.2877	15.838	18.3757	15.5179	15.6699
LIMA1	Q9UHB6;Q9UHB6-4;F8VS07;F8VQE1;Q9UHB6-3;Q9UHB6-2;Q9UHB6-5	0	-4.34e-08		5	5	5	16.8355	18.0132	17.4956	17.5953	18.9238	16.015	16.1265	17.721	15.537	16.9579	17.4114	16.7406	17.163	17.2453	16.4088	17.1214	18.6466	15.8034	16.6913	17.1855	16.433	17.1558	17.1282	16.8017	16.5469	16.5138	16.4583	15.6237	17.2416	16.899	17.5276	17.8054	15.5743	14.8771	17.6923	15.5574	18.3815	18.0861	17.5454	18.3471	17.1002	15.238
METTL7A	Q9H8H3;F8VQX6;H0YI09	0	-4.34e-08		3	3	3	16.9784	15.6056	16.0701	16.1083	16.9835	15.0065	18.8682	16.239	16.4867	19.5349	18.9668	16.0593	16.1318	15.1026	15.4144	18.0501	19.4402	18.9264	19.1214	18.2158	19.1005	18.8269	19.2986	18.6121	19.2602	19.0966	19.237	18.189	19.2879	19.3352	18.4909	20.3472	19.2567	19.54	19.6621	19.7477	19.6679	19.4505	20.2198	20.1977	20.2401	19.2842
RPL6	F8VR69	0	-4.34e-08		4	1	1	18.1588	16.7117	16.2419	16.0387	17.3334	18.3198	19.6841	18.9008	17.1724	16.0256	17.5488	17.1634	17.18	17.3762	17.412	15.6279	18.5667	15.4434	15.672	16.552	15.0538	16.0316	17.4504	17.2942	14.4995	16.9029	15.7444	16.162	16.928	17.5238	17.6247	15.7118	17.6287	18.4616	18.2233	16.7487	18.4818	17.8387	18.2512	17.7772	18.7701	17.7725
WDR90	Q96KV7;F8VUX9	-0.457341	0.718633		34	21	34	21.9145	22.734	22.1678	21.2661	22.07	22.3365	20.6544	22.1489	22.3596	22.5339	19.6768	21.884	22.4705	22.7456	22.1269	20.1782	19.5597	18.6752	20.3623	18.7605	20.1089	18.4398	17.8664	18.0539	19.9556	19.2555	18.4591	18.8168	18.5277	19.3166	19.1181	17.9202	22.7946	22.4239	22.1819	18.2749	22.5644	22.5038	22.1641	22.2565	22.4883	22.6616
CNOT2	Q9NZN8;F8VV52;Q9NZN8-2;Q9NZN8-4;Q9NZN8-5;F8VP97	0	-4.34e-08		14	14	14	18.8823	17.9322	16.281	17.942	16.9463	16.5534	19.2936	17.6403	18.8064	16.3516	18.6739	17.7945	18.9374	17.5113	17.5895	16.378	16.2253	17.9991	17.2578	17.1272	19.0124	19.8727	15.7638	17.7598	19.7434	18.9233	16.472	18.5469	15.7685	17.3892	16.9267	18.2749	19.2734	19.4323	19.4361	19.179	19.9469	19.775	18.7495	19.4216	20.0964	19.2278
COPZ1	P61923;F8VVA7;P61923-4;F8VXB1;F8VUC5;F8W651;F8VXR1;F8VYZ4;P61923-5	-0.751479	3.74993		4	1	4	19.3251	19.6092	18.5902	19.4536	18.5395	16.5363	16.4894	17.7689	18.779	19.2705	19.9991	17.8252	19.5057	18.8351	19.7104	17.0222	20.2666	19.3705	20.5906	19.8079	19.3334	19.7451	19.8659	20.1057	19.1642	18.6696	19.8863	19.7641	19.2064	19.9326	20.1797	21.8503	19.6331	19.3127	20.5129	20.4916	19.6017	19.434	20.4967	19.3706	19.6678	19.6031
DENR	O43583;F8VVL1	0	-4.34e-08		5	5	5	16.4786	16.2288	16.8102	17.8472	16.9371	16.397	15.6329	16.9109	16.1585	16.3935	17.453	16.2594	16.8486	16.6893	16.914	17.8254	17.5736	16.4123	18.6114	16.7617	16.0108	17.1171	15.7146	16.394	15.7934	16.5858	16.9656	16.7946	15.8432	16.8964	15.9792	18.2576	18.0511	17.1648	17.7276	17.6806	19.1144	17.4572	18.1721	18.1751	17.7261	17.303
CS	F8VWQ5	0	-4.34e-08		5	2	2	16.4574	16.9116	16.2565	16.6704	18.1249	17.5146	16.783	16.9132	17.0966	18.1519	15.7124	18.8731	18.4844	14.7244	15.3073	17.1771	18.3476	17.4202	16.8315	16.6722	16.679	15.0659	16.7179	16.8452	16.6139	16.4236	16.5441	16.4957	17.4507	16.5692	16.1059	19.4768	15.6783	19.8324	16.3941	19.3882	19.7812	17.9463	19.2127	18.7038	19.1639	18.2677
SPRYD3	Q8NCJ5;F8VWW7	0	-4.34e-08		6	6	6	17.8483	17.8133	17.5104	17.9439	18.1081	16.4643	18.7081	16.6771	19.3494	15.382	17.321	16.2698	18.4287	18.0181	16.2482	17.5403	16.6861	15.9823	16.2646	15.9568	14.6556	16.5256	16.4317	16.6396	16.0722	16.8947	16.0106	17.7272	17.2671	16.7075	17.2986	16.6497	17.5891	17.7836	18.1496	16.2379	17.2185	17.2964	17.7362	17.1289	18.4857	16.9441
SMARCC2	Q8TAQ2-2;F8VXC8;Q8TAQ2-3	-0.474178	2.0473		87	3	70	26.7594	26.83	26.4599	26.4731	26.4475	26.3645	26.6769	26.7737	26.3199	26.2612	25.944	26.8909	26.4729	26.4254	26.4317	25.6974	24.7955	26.1585	25.1363	25.7105	25.9442	25.8365	26.2456	25.8355	26.1308	26.3129	25.6953	26.092	25.4088	25.6516	25.9973	24.1784	27.1883	27.1847	26.7824	26.1062	27.1292	27.1016	26.8168	27.0486	27.1386	26.9477
SCAF11	Q99590;F8VXG7;Q99590-2	0	-4.34e-08		3	3	3	16.5446	16.2176	15.649	17.593	16.8821	17.2683	16.1177	18.0462	15.9263	15.8891	16.4567	15.8548	17.1332	16.69	16.9075	16.4454	16.6695	15.643	17.2592	16.6079	16.3074	16.1542	14.6868	17.667	17.4621	16.9551	16.5384	16.516	16.1208	14.9106	16.7697	17.6253	16.0431	17.9346	15.9745	16.5443	16.9093	14.9349	16.2574	17.0026	16.4916	17.3518
GIT2	F8VXI9	0	-4.34e-08		44	1	1	17.1905	19.7559	19.5142	19.3666	16.9324	16.5845	17.5727	17.5573	16.798	19.716	19.0278	16.6445	15.8148	14.9572	16.0597	17.0114	17.5478	19.692	18.9083	16.8663	20.0197	19.5521	16.6834	16.8827	20.2842	20.1067	19.6633	19.1604	16.744	19.3989	15.3407	14.7538	19.2921	19.5443	19.5082	18.2983	18.815	19.4821	18.7408	19.097	19.089	18.2256
OAS1	P00973;P00973-2;H0YI20;F8VXY3;P00973-4;P00973-3	0	-4.34e-08		3	3	3	17.3525	17.1953	17.1381	16.7561	17.543	17.3356	17.2492	17.1013	17.8691	16.9558	17.5967	17.102	15.8768	16.8397	16.4096	16.8581	15.5517	16.8828	17.5204	16.5998	16.3875	16.5528	16.7291	16.1598	16.5216	15.0997	16.9985	17.2328	18.1754	16.5427	17.9292	17.1537	15.5427	17.262	14.7039	15.8044	17.0426	17.5018	16.0251	18.4735	16.7071	15.7027
ARL1	P40616;F8VYN9;P40616-2;B4DZG7	0.607088	1.62714		5	5	5	20.4458	19.4852	19.2934	19.9244	20.4167	19.9854	19.2355	19.8403	19.9332	20.1422	20.3961	19.8245	19.8227	19.0412	20.1273	16.6051	21.2862	20.3551	20.816	21.3363	20.1831	21.2106	20.6912	20.8073	20.0651	20.0387	20.8707	20.3974	20.7735	21.0904	20.6967	21.6856	20.0871	19.9859	20.7262	20.6842	20.2063	19.8372	20.2538	20.4784	20.1766	19.5777
SMARCD1	F8VZ70	0.351816	0.430823		25	1	1	16.5242	17.81	18.1974	19.4374	16.9276	17.9058	16.8138	18.0949	18.6239	15.3131	17.4941	18.3897	18.8458	17.3679	17.5994	17.6895	17.6023	18.7048	16.2096	17.1896	17.2854	17.179	17.7982	16.7346	17.725	17.5018	15.7695	16.2403	17.0003	18.6532	14.6275	16.9834	18.3113	19.0703	18.2744	15.0991	18.1071	19.2917	17.7789	16.8303	18.0162	18.3703
CNPY2	F8W031;F8VXJ7;F8W1K5	0	-4.34e-08		8	0	7	17.5117	16.7884	16.4992	16.4908	17.9937	16.8236	19.7623	15.6161	16.8372	15.6143	15.9502	17.797	17.3303	16.9814	21.2338	17.514	16.1681	15.9144	19.4697	16.9806	16.7439	15.6489	17.8499	16.5006	17.5036	17.6179	20.2044	18.8789	16.5083	18.7709	18.9305	21.2682	18.8707	14.5187	19.7447	21.0548	20.3297	18.9561	20.4705	18.0728	19.2166	19.121
BAP18;C17orf49;RNASEK-C17orf49	Q8IXM2;Q8IXM2-3;F8W038;H0YIS7;F8W1H0	0	-4.34e-08		5	5	5	16.5726	17.3673	16.7889	15.3644	17.2727	17.2777	17.0452	16.9982	16.8855	16.0263	17.9598	17.1085	15.5865	16.2187	17.3757	16.4471	18.6329	18.0658	18.1551	17.9126	16.7113	18.1636	16.8941	17.9998	15.7151	17.9985	16.5894	15.9193	18.1512	17.6511	17.4479	16.8895	18.2868	17.8518	15.1859	17.2561	18.8658	16.3449	18.8223	15.9001	18.5942	18.2473
ATXN2	F8W0B5	2.38123	4.31555		15	0	1	19.021	20.8912	20.8801	20.6342	17.0889	21.1186	17.1694	18.0303	21.0886	21.0129	20.6977	20.4537	20.8241	21.3061	21.2109	20.6642	19.5733	17.7752	16.616	16.9705	16.8792	20.5657	16.5763	16.33	21.3695	21.0849	20.7408	16.8073	16.7922	18.4633	16.8178	15.7502	17.5115	17.8936	17.483	15.5567	16.7455	14.792	17.266	16.5678	17.6792	18.2484
TROAP	Q12815;F8W130;F8W1U0	0.455209	1.19343		18	16	18	20.6382	22.7554	22.5191	22.9	21.9187	23.0109	20.4607	22.4657	22.9993	22.2907	22.2191	22.091	23.1595	23.3138	22.6323	18.8608	21.1298	22.6816	22.0859	22.2312	22.1072	22.1935	21.8444	22.8789	22.2949	22.3962	22.223	22.9744	22.5312	21.5919	22.8674	15.8533	22.2843	21.9402	22.3104	22.2305	22.0949	21.9765	22.1864	23.1211	21.7856	21.6052
AK2	P54819;F8W1A4;P54819-2;P54819-3;P54819-5;P54819-6;F8VY04;P54819-4;F8VZG5	-1.94884	4.18158		19	19	19	20.5099	19.3026	20.8834	19.1355	21.3672	15.003	18.9834	19.726	18.8926	15.7473	21.9071	19.6263	19.9809	15.2682	22.3116	19.7475	21.2809	21.2791	23.0814	21.5964	20.8833	20.87	20.0733	22.1431	22.3029	20.7085	20.8341	21.3352	22.0311	21.8615	22.8368	25.1634	22.5841	20.517	23.6587	24.7221	24.0198	22.9273	24.2728	22.2293	23.7617	22.9637
SENP6	Q9GZR1;H0Y4F4;F8W6D9;Q9GZR1-2;D6RG09	0	-4.34e-08		5	4	5	16.7002	19.5035	16.296	17.6243	17.1441	19.1579	16.8501	17.7005	19.7036	19.8883	19.6161	18.5848	19.6832	20.7469	19.3966	17.6538	16.5439	18.6046	18.4218	18.7377	18.6176	19.0796	18.8331	17.3679	18.4715	18.9166	18.8564	19.3261	18.4209	18.926	17.274	15.8281	16.7912	17.6587	15.941	17.6582	16.1441	18.3584	18.0587	17.2335	18.7226	15.8543
HNRNPA1;HNRNPA1L2	P09651;F8W6I7;P09651-2;P09651-3;F8VZ49;Q32P51;F8VTQ5	-0.0456083	0.0511123		28	27	27	24.1847	23.7056	23.4316	24.1751	23.6352	20.883	24.677	22.9925	22.6899	23.9111	24.5479	23.2103	23.7924	23.2608	24.0937	23.3601	26.1978	25.4133	25.921	25.6218	25.0127	25.3266	25.4288	24.8212	24.2227	24.0985	25.4354	24.489	25.6265	25.552	25.0967	25.8937	25.3297	25.4825	25.3105	25.7419	25.779	25.1629	25.5611	25.2906	25.6987	25.4659
BRE	Q9NXR7;Q9NXR7-4;Q9NXR7-3;F8W733;Q9NXR7-1;C9J2G0;A0A075B7D2	0	-4.34e-08		6	6	6	18.5034	15.8755	16.9008	17.6588	17.5007	16.2136	17.7833	17.0314	15.94	16.5986	17.0192	17.8658	16.531	16.8088	16.7848	17.331	18.9122	16.7017	17.4752	16.0875	16.5531	16.4498	14.5974	17.1426	15.5124	16.7307	16.8069	17.4957	15.7773	16.5008	15.0497	15.5043	16.8693	15.7594	15.8596	15.7266	18.4778	14.2913	17.7396	17.6256	17.8978	16.3893
GOLIM4	O00461;F8W785	0	-4.34e-08		4	4	4	16.3975	18.1309	15.6931	16.8072	18.2863	16.1403	17.3978	18.4025	17.7726	17.3645	18.3733	17.8295	15.986	14.1966	17.5666	17.4702	19.9785	18.5245	18.8833	20.5549	19.7114	18.1569	18.3516	18.2078	16.7305	17.3941	17.7853	17.1797	20.326	19.0527	17.813	17.861	16.9861	20.78	20.2949	17.9303	17.7961	20.2658	18.0715	15.3786	17.3559	17.0727
MRE11A	P49959;P49959-2;F8W7U8;P49959-3	0	-4.34e-08		8	8	8	17.3874	18.1137	16.2764	18.33	17.2851	16.3765	16.7934	18.2218	17.8817	17.2203	18.4561	17.2283	17.0721	16.5343	15.7174	19.6252	20.0211	18.6249	18.8219	18.8154	15.0988	20.0234	20.1118	16.9052	16.1987	16.3576	18.7402	17.8499	19.7156	19.958	18.4621	17.4675	17.2368	16.6257	17.983	17.6992	18.1796	17.0166	17.5316	16.5922	18.203	16.5723
MYO16	Q9Y6X6;F8W883;Q9Y6X6-2	0.566947	0.572957		5	5	5	16.6455	21.0339	16.5132	15.7161	19.5173	21.507	16.1875	19.8828	21.4123	20.9669	20.5559	19.5969	21.3559	20.8199	20.6999	18.0379	15.6691	19.6622	15.2047	15.9042	19.0204	18.2445	18.8427	19.3062	19.9906	19.8062	16.7921	18.6575	20.945	15.6352	20.4871	16.936	20.2519	16.7138	15.171	16.2283	14.1988	15.9487	15.9345	16.2703	15.6836	15.7537
MYB	F8W8G5;P10242;P10242-10;P10242-2;P10242-7;P10242-4;P10242-11;P10242-9;P10242-8;A0A087WTI6;P10242-6	0.196069	0.350558		21	3	21	23.762	20.8311	20.3715	20.5845	23.9736	23.7627	22.8892	24.1719	20.1272	20.103	20.2134	21.0407	20.447	20.2582	19.9208	17.6715	20.9948	21.4065	20.1648	20.7302	21.0215	21.199	21.3522	20.7311	21.19	20.9033	20.4332	21.0946	20.8155	21.4299	20.5885	19.6875	20.7197	22.1976	21.2995	20.1965	21.0199	21.0956	20.3999	20.654	20.9187	21.1852
TIA1	P31483;F8W8I6;P31483-3;E5RGV5	0	-4.34e-08		6	2	4	18.0664	16.3971	16.6479	16.9871	17.1649	17.2619	16.7168	15.8742	15.2119	16.5139	17.3428	16.2269	17.2491	15.9059	17.158	16.7569	16.7865	16.7563	16.5059	15.4528	16.6319	16.4881	16.0777	17.186	16.8452	16.3462	17.068	16.2642	15.7857	16.6883	16.8007	21.706	17.4729	17.4625	18.7361	19.6018	18.5731	17.9497	18.9515	19.1598	16.6144	17.1827
TGOLN2	O43493;O43493-2;J3KQ45;F8W8W7;O43493-5;O43493-3;O43493-4;O43493-6	0.757708	2.12876		6	6	6	20.6484	20.4075	20.7836	19.9214	20.9942	21.1333	20.8837	21.6882	20.7981	20.9425	20.5733	21.4189	20.5682	20.3825	20.602	16.7617	19.1462	20.1407	19.7081	19.9909	20.7192	20.5356	20.2995	20.7991	20.9471	20.7201	20.0015	17.445	20.1976	20.6427	20.574	20.4698	20.5916	20.3862	20.3709	20.0303	21.0423	20.1568	19.8579	20.5116	21.4313	20.8639
IGF2BP2	Q9Y6M1;F8W930;Q9Y6M1-1;Q9Y6M1-5;Q9Y6M1-6;Q9Y6M1-3;Q9Y6M1-4	-2.10531	6.56613		29	26	29	21.623	22.5512	21.4244	22.0358	20.7429	21.9327	22.0958	22.5687	22.6812	22.2182	20.4173	22.1683	21.067	21.2959	21.2491	21.5083	20.7023	20.8558	20.0962	21.7444	21.6028	21.2784	21.3507	21.8987	22.028	21.7075	21.2272	20.5225	21.2581	21.4019	20.637	19.7557	22.2817	22.4418	22.0079	21.6292	22.2664	22.7479	22.4434	22.8507	22.4553	22.6956
AIMP2	F8W950;A8MU58	0	-4.34e-08		9	1	1	16.5453	16.4458	15.1065	17.3571	17.9442	16.7656	16.0227	16.3089	16.4439	18.2298	16.6597	18.0412	17.8465	17.8884	17.5731	17.3532	14.781	16.23	15.8169	16.0419	16.1615	16.9568	15.5789	17.7583	17.4265	16.4785	16.733	16.8635	16.3711	16.1912	14.6717	16.8312	14.9459	16.8996	16.8515	17.0126	16.4906	16.6915	17.6526	16.3586	16.1107	16.7678
GAPVD1	Q14C86;Q14C86-6;Q14C86-3;Q14C86-5;F8W9S7;Q14C86-4;Q14C86-2;C9IZ08;B0QZ65;B4DGD8	0.478945	1.32185		23	23	23	20.4075	19.8749	19.5809	20.2743	20.3169	20.2661	20.4396	18.6641	20.5426	20.058	20.455	19.9124	20.1357	20.1293	19.756	17.6078	22.0046	20.4039	20.3016	19.5187	20.0563	20.5252	19.928	19.8406	19.9257	20.0066	20.7076	19.6034	20.2215	20.6857	20.2392	19.925	19.3885	18.8138	18.4639	19.9783	19.85	19.6954	20.0295	18.8479	19.7082	18.3663
CCDC93	Q567U6;F8W9X7	0	-4.34e-08		10	10	10	16.5095	15.7715	16.2694	18.3382	17.9229	16.782	18.6648	16.3996	18.1706	16.0615	16.5007	16.3313	15.3027	16.8339	16.9241	17.4121	16.4777	18.2147	17.7771	17.9469	17.9766	15.8099	17.7056	16.4531	16.695	16.006	17.4028	17.6819	17.8494	17.0467	18.0669	18.7756	17.9991	18.1458	16.9663	16.9766	16.0864	17.0483	18.0494	15.695	16.4165	15.1736
CLASP1	Q7Z460;Q7Z460-3;Q7Z460-2;F8WA11;Q7Z460-4;Q7Z460-5;H0Y5T1	-1.51156	5.11515		25	23	25	21.8765	20.8955	16.5089	20.4234	17.341	16.6708	20.0267	16.5602	20.1259	19.9123	21.0313	16.8103	21.3594	19.854	20.9006	17.6093	21.7957	21.2054	20.7632	20.5553	21.0867	21.7992	21.8291	17.3615	20.8922	22.4551	22.027	20.7797	21.3122	22.2542	20.7883	19.5331	21.0203	20.8997	20.9972	21.1469	21.6991	21.0657	21.3051	21.0595	21.4464	20.3614
MTMR1	Q13613;Q8NEC6;F8WA39;Q13613-2;H0YDX3;F8W764;F8W8S8;H7BZJ1;E9PIH9;H7C406;E9PPP8	0	-4.34e-08		4	4	4	16.7112	16.0689	16.7589	17.4668	16.9932	16.7844	18.0358	18.5809	17.2042	16.2635	17.1025	17.5685	17.1542	17.976	16.5282	17.3323	16.9355	18.4386	18.7923	17.5928	15.9078	17.9399	18.3856	18.3802	15.9098	18.5699	18.1736	17.4965	17.7987	16.6602	16.62	16.7689	16.7153	15.3988	15.5739	16.4278	16.0937	16.1617	16.1118	16.3456	16.021	15.7743
ZBTB40	Q9NUA8;F8WAI8	0	-4.34e-08		3	3	3	17.249	15.1858	16.9682	17.8061	17.9467	15.5586	16.713	16.8212	16.9095	15.8034	16.428	17.6629	16.5582	16.3021	17.0744	16.6932	17.0504	16.1234	16.815	16.4738	16.3607	17.2198	16.2507	16.5179	16.4091	16.4178	17.508	16.1207	15.5336	18.2897	15.7397	15.7984	17.1884	15.3214	18.203	16.9898	16.8814	17.5083	16.5603	17.9374	16.8401	17.5114
DDX31	Q9H8H2;F8WAJ0;Q9H8H2-4;Q9H8H2-2	0	-4.34e-08		8	8	8	18.0662	15.2776	16.2004	15.9898	17.4272	15.6536	16.7686	18.1487	16.2958	16.0672	16.9376	16.0469	17.0458	18.0984	16.3044	17.1429	20.7229	18.046	17.7621	17.7785	16.2979	17.6745	17.8318	16.2745	15.9766	17.1164	17.9684	16.7957	18.7385	19.9412	16.6297	16.9327	17.3357	16.5503	17.2778	16.0555	16.0555	16.7236	16.2212	15.5068	16.2213	16.062
NDUFA5	Q16718;F8WAS3;C9IZN5;A0A087X1G1;H7BYD0;Q16718-2	0.463318	1.23164		3	3	3	19.6863	19.4466	19.4654	19.1456	19.108	19.2308	19.3524	19.3182	19.0123	19.7065	19.4135	19.0927	19.1129	19.2198	18.7975	20.1098	20.2391	19.8753	19.9244	20.1017	20.1341	20.3473	19.9759	19.7381	19.8048	19.5019	20.15	19.7903	20.3468	20.2628	19.776	19.9772	19.0246	19.3164	19.3323	19.1229	19.327	19.6826	19.3533	18.8764	19.4979	18.6152
ATXN2	F8WB06	-0.835372	1.8		32	2	2	16.4422	22.2069	21.5401	16.0702	17.4172	22.3391	22.7447	17.8122	21.7694	21.9269	22.2518	21.7667	22.3996	21.8221	22.4154	21.451	20.5802	21.8821	21.2245	20.783	21.4256	21.9534	21.2654	16.9435	21.5036	21.7302	21.4738	22.2571	22.197	20.754	21.7855	17.4119	21.8209	21.6919	21.5479	22.4305	21.6073	21.0407	21.4907	22.8759	21.6111	21.8824
UBXN7	F8WB69;O94888	0	-4.34e-08		2	2	2	18.5349	16.0256	16.9847	18.2641	16.5451	17.0717	18.0933	17.4603	16.1673	16.7633	18.0256	16.9962	16.898	16.0286	15.3834	17.6524	17.4176	18.3345	16.2725	16.891	16.036	16.3758	17.8897	16.6941	17.3129	15.8876	17.713	17.8362	17.1562	17.2439	16.2658	16.2045	16.3223	15.858	16.7743	17.1433	16.7749	15.6811	15.2492	18.2692	17.6781	15.6083
NDRG3	Q9UGV2;F8WBF9;Q5TH30;Q9UGV2-3;Q9UGV2-2	0	-4.34e-08		3	3	3	17.6207	17.009	17.4474	18.0601	16.8643	16.0342	17.9577	15.5034	15.516	17.699	16.0739	16.6687	15.4814	18.7435	17.0339	17.7868	19.3313	16.2848	16.264	17.5369	16.4277	16.8836	16.537	18.0787	18.83	15.9819	19.2349	17.7221	18.4364	18.8585	17.0878	18.986	18.2585	15.9649	17.3294	18.8522	19.1731	15.1167	17.882	16.3219	17.3932	15.4102
ARPC4;ARPC4-TTLL3	P59998;F8WCF6;P59998-3;H7C0A3;R4GN08;P59998-4	0.044043	0.110385		8	3	8	22.5684	22.0212	21.5793	22.6117	22.4378	21.8854	22.3783	21.9217	21.8068	21.9277	22.7713	22.0263	22.3835	21.2993	22.1835	21.1371	23.7778	22.7964	23.7131	23.0323	22.2236	22.7997	22.696	22.8871	22.6822	21.9607	23.1141	22.3335	23.2467	23.1229	22.9375	24.2765	22.4327	22.3569	22.9787	23.5472	23.5818	22.6087	23.3916	21.861	22.9506	22.5067
PDCD6IP	F8WDK9	0	-4.34e-08		5	1	1	17.0141	17.7049	16.2578	16.6446	18.6202	17.1862	16.1076	16.9679	16.0955	17.4248	17.3252	16.952	16.5501	17.2958	16.7927	16.6634	16.1235	17.4573	18.0353	17.4837	16.8425	15.8517	15.9304	17.3516	15.8124	15.9684	16.7664	16.8998	16.2008	15.3567	16.632	17.785	17.6206	16.6316	14.6341	16.8816	16.0349	15.5931	16.2467	16.3624	15.1605	15.6552
CPSF6	Q16630;Q16630-2;F8WJN3;Q16630-3	-0.877662	1.79848		16	16	16	23.0513	23.0848	22.7477	22.9568	22.0501	22.7412	23.0439	22.0981	22.5512	22.2522	22.4288	22.4734	22.6431	22.4203	22.7431	24.483	23.5273	24.5772	24.0531	24.3185	24.7745	24.7235	24.9622	24.7349	24.8039	25.1503	24.7755	24.8675	24.5802	24.5509	25.1369	23.0119	25.475	25.529	25.0189	24.7187	25.2631	25.0057	25.0116	25.3264	25.2279	24.8673
CASP1	G3V169;P29466;P29466-2;H0YEC7;B4DVD8	1.44115	0.626178		27	0	27	19.6251	20.5847	12.0031	18.3737	20.0457	16.3288	19.6814	20.2588	16.6052	20.0534	15.8983	20.1206	16.3685	20.338	11.8895	11.386	16.6029	18.7521	18.9053	19.2552	12.3037	12.8533	12.4949	13.3686	19.8368	19.9007	12.692	19.7817	12.1702	18.8012	19.4283	13.2407	9.91789	19.6908	19.5558	19.8872	16.0028	16.0349	19.7033	20.5863	15.6003	9.50809
DPP3	Q9NY33;G3V1D3;G3V180;Q9NY33-4	0	-4.34e-08		9	9	9	17.2814	15.0571	16.4763	16.7005	18.5987	16.4203	18.2968	16.6473	18.3664	15.9724	17.1378	16.5968	17.1675	16.4235	15.652	18.3741	18.7349	18.4379	17.9343	16.2193	16.9692	18.3608	17.6484	18.7201	18.1677	16.3744	17.2388	15.7797	18.4679	17.6541	18.398	18.6906	18.672	18.4226	18.1837	19.7507	19.3767	15.8405	19.2468	16.6516	17.7707	18.0714
API5	Q9BZZ5;Q9BZZ5-2;G3V1C3;Q9BZZ5-3;Q9BZZ5-6;Q9BZZ5-5;Q9BZZ5-1;H0YER7	0	-4.34e-08		11	11	11	16.7081	17.0707	15.4891	19.7214	16.1424	18.1785	19.3002	17.3676	19.4996	18.8787	19.9028	17.5628	15.5149	16.6716	19.6626	17.1388	19.7113	19.9185	19.6868	18.6717	19.1452	19.2009	18.7448	19.0683	18.6322	19.6028	19.5871	16.0716	19.3818	19.619	19.4479	21.8442	19.7648	19.8288	20.3133	20.2715	21.0502	19.7022	20.7827	19.6979	21.1868	20.0087
GTSF1	Q8WW33;G3V1V4	1.14322	1.70631		6	6	6	19.9951	19.9013	20.3526	19.9495	19.5079	19.6658	19.9808	19.6411	19.6905	19.8626	19.9154	19.2231	19.7202	19.6389	19.4556	19.9553	19.6534	19.359	19.5787	18.7818	19.5665	19.6972	19.1528	19.0299	19.5583	19.1108	18.6866	19.911	19.822	19.7022	18.9719	16.7803	18.8444	18.8972	18.3804	20.5891	16.705	18.6999	19.1221	18.6049	19.5824	19.8015
ATP5J2-PTCD1;ATP5J2	G3V325;P56134-4;P56134-2;C9JJT5	0.941335	1.32889		5	3	5	20.6958	21.0715	15.8549	21.0485	21.8823	21.3608	19.1304	22.9231	20.9188	20.2232	17.7119	23.2089	20.6941	20.3534	20.6558	16.6403	21.3615	22.7285	21.8839	21.567	21.6338	21.3646	21.5903	22.8927	21.8221	21.358	21.8983	22.4071	21.9325	22.0468	21.7804	21.0066	20.1722	20.209	19.9945	18.9484	20.5285	17.2614	16.8954	18.3213	20.3769	20.0407
STRN3	Q13033;Q13033-2;G3V340;G3V3G7	0	-4.34e-08		10	9	9	19.5641	16.8004	18.666	18.3225	17.7059	16.931	19.2782	17.1683	16.4512	19.9128	18.4447	17.8242	19.2412	18.7935	17.0053	19.2878	17.4304	17.1499	19.6335	16.4966	16.6311	15.3964	15.7401	17.7852	17.7285	18.3251	16.1682	16.9732	19.3726	18.882	15.5752	15.1265	19.3452	19.6365	18.4556	18.1931	19.0824	19.3495	18.7816	19.5293	18.9786	18.8043
SNW1	Q13573;G3V3A4;G3V4X8	-0.585005	0.956598		22	22	22	22.368	21.4882	21.564	21.7663	20.0144	16.8907	22.1523	19.4187	18.4202	21.4661	21.3575	20.1299	21.6331	19.697	21.6104	18.8154	22.8734	22.0723	21.2047	22.1536	21.2857	21.7111	21.8742	20.6122	20.4981	19.7412	21.4096	20.8496	21.8248	22.2682	21.3094	19.0116	23.0503	23.4359	22.4512	21.4435	21.9135	22.3848	22.1454	22.7238	22.7729	22.7631
DCAF8	G3V3G9;Q5TAQ9;V9GY54	0	-4.34e-08		9	7	9	20.0079	16.5285	14.9442	16.1577	17.0249	17.3041	17.0655	19.8118	16.9837	15.5775	16.4667	20.1297	16.0334	17.6779	16.6115	17.2831	18.568	15.8906	16.42	19.5312	15.2739	17.627	17.5268	16.1443	16.229	16.8239	16.7169	20.1883	17.6075	17.3875	17.4671	16.5805	20.3943	15.804	17.1785	15.814	18.9576	18.6684	14.4438	20.2613	16.0711	18.4559
DLX6	P56179;P56179-2;G3V471;P56179-3	0	-4.34e-08		5	3	4	17.8428	15.86	16.1587	16.5669	16.4977	17.2903	19.7062	16.5608	19.7607	18.439	17.0652	17.4033	17.962	18.8674	18.1264	16.5839	15.6771	16.9746	16.9021	17.7051	15.794	18.7857	14.6341	16.6734	15.0804	17.2163	16.8456	16.5753	16.9458	19.0425	16.7169	16.9006	18.1717	18.8498	18.3225	18.8914	18.4334	18.2305	18.7062	19.7468	17.8398	18.1881
DDX24	Q9GZR7;G3V529;Q9GZR7-2;A0A087WXU8	-0.159714	0.363648		20	5	20	20.2011	20.4943	19.3549	20.1183	18.3107	19.413	21.0852	19.9515	19.8624	20.0321	20.7878	17.7291	19.6281	20.3263	19.7511	18.9427	23.5885	21.5887	22.0236	21.4524	20.7248	21.9532	21.6581	20.9913	20.2055	20.3795	21.8612	20.6703	22.4279	22.3594	20.351	19.035	19.6466	20.1824	19.9327	19.6626	19.2551	20.0618	19.7533	19.4474	19.3847	19.6072
ZFYVE1	Q9HBF4;G3V5N8;Q9HBF4-3	0	-4.34e-08		14	14	14	16.6542	17.9999	19.886	16.6143	18.9717	17.3261	19.1705	17.1946	16.6415	18.4964	15.6751	16.795	17.7965	18.9805	17.6784	16.766	18.6405	18.8451	16.777	18.0559	18.8298	18.6875	17.7469	17.1457	18.8459	18.8494	17.0019	16.6291	17.5425	19.0351	18.1218	16.9887	19.1555	18.6204	18.0383	17.8336	19.5792	19.815	19.2957	18.7758	19.2276	18.9255
CDK2	P24941;G3V5T9;P24941-2;E7ESI2	0	-4.34e-08		7	5	5	17.0009	17.6527	17.0115	16.3977	17.4533	17.0154	17.6954	16.7794	15.5012	17.6376	18.1007	17.0319	16.4531	16.6599	16.3588	17.7174	18.8127	18.1303	16.5582	18.0407	17.7503	17.8699	17.9341	17.8093	17.4283	17.3827	18.0938	18.0573	18.0767	18.6002	17.6308	17.9814	17.9013	17.7987	17.7257	18.199	17.1605	16.1592	17.1069	17.8268	17.1889	17.9513
TEP1	Q99973;G3V5X7;Q99973-2;G3V470;G3V2A4	0.465618	0.846963		22	22	22	20.2637	20.9408	20.6157	20.6371	16.6108	21.3303	19.4781	20.9431	21.6263	21.2282	20.2476	20.2584	20.9235	21.5096	20.5791	16.5639	20.2041	19.3966	17.5178	17.4768	17.9025	18.674	16.5555	16.1599	20.0433	18.366	16.2086	17.4369	17.1854	17.71	16.1481	16.5949	20.8135	18.6732	20.136	18.182	18.332	18.894	18.379	21.2784	18.7945	18.358
PSMA6	P60900;G3V5Z7;G3V295;G3V3I1;P60900-2;G3V3U4	0.119309	0.231403		16	16	16	20.9448	21.0141	20.958	20.8703	21.3236	21.1082	20.2412	21.214	21.2766	20.8374	21.5409	20.693	21.3856	21.0388	21.4135	21.0139	20.8857	21.0502	21.6289	20.6989	21.435	20.7179	20.8135	21.6429	21.8436	21.6025	20.9609	21.5871	21.4011	21.0322	21.7946	22.9371	21.629	21.0544	21.9494	22.3237	22.1568	21.4219	22.1154	21.2639	21.5692	21.451
ZNF766	Q5HY98;M0QXI4;G3XAE0	0	-4.34e-08		2	2	2	16.0507	18.5783	15.7659	15.8632	17.1274	17.0374	16.4827	16.9915	15.8495	17.802	16.0398	16.3256	16.8063	17.6644	16.9802	17.5155	16.4154	16.4795	16.2544	16.2246	21.947	19.0113	16.0858	16.0084	15.7261	16.6128	18.0343	15.5144	17.714	16.4071	15.9045	17.1645	16.2732	16.6719	16.6885	16.0187	15.1746	17.1408	17.451	15.8628	17.53	16.2652
ZNF512	Q96ME7;G3XAG1;Q96ME7-2;Q96ME7-3	0.645828	3.83259		6	6	6	20.7523	19.4667	20.1941	20.3404	20.355	19.8381	19.737	20.2689	19.7102	19.9309	19.7218	20.3429	19.8345	20.3808	19.5612	15.9461	20.0162	20.1726	19.2308	19.5845	19.9263	19.9845	20.3487	18.9609	19.7286	20.4174	19.9019	19.6002	19.2607	19.5777	19.4962	19.3022	19.1642	19.1364	18.8564	18.0147	19.1034	19.4376	19.2657	18.7112	19.6344	19.7478
PAPOLA;PAPOLB	P51003;G3XAH6;G3V3I9;A0A0C4DGK1;P51003-2;Q9NRJ5	0	-4.34e-08		6	4	4	16.8216	17.4057	17.6258	17.3601	18.23	16.7076	17.9834	18.0214	15.2881	16.5872	16.0877	16.9685	16.8705	15.7476	17.1624	17.2212	18.9826	16.8904	16.339	17.6182	17.1901	17.3795	17.4383	17.1769	17.5594	17.0045	18.0763	15.9064	17.5312	15.802	17.0044	15.1043	15.2587	16.9679	15.5903	16.8434	16.1962	17.0574	15.8171	14.8114	15.1176	15.6391
TRAM1	Q15629;G3XAN4;Q15629-2	1.07068	3.10131		3	3	3	17.9747	17.8435	18.006	17.5383	16.2805	18.1752	17.8444	17.071	18.1169	18.2546	18.5239	17.5959	16.9879	18.7243	17.7361	16.8397	18.6646	18.0232	18.8438	18.1514	19.0828	18.9149	18.8231	17.441	18.8682	18.6515	18.7581	17.0471	18.7175	18.8473	18.5965	16.1728	17.9714	18.6443	18.2963	17.9113	17.7985	18.5392	17.8988	18.2891	18.7973	18.2264
SBF1	O95248;O95248-4;G5E933	0	-4.34e-08		10	10	10	15.9282	15.8904	18.4172	19.1376	17.5139	18.9922	16.4234	17.4415	18.0834	18.717	19.2543	17.1948	18.3133	16.9073	17.8207	18.4636	19.3805	19.2075	20.4276	20.7211	19.5501	19.5526	20.2936	19.6134	19.3649	19.6337	19.9421	20.3187	17.217	19.3811	17.2449	16.3037	16.8129	16.9804	16.3401	16.7382	20.3708	20.3576	19.2973	19.6944	16.7923	20.5057
GPR107	Q5VW38;Q5VW38-2;G5E994;Q5VW38-3;U3KQD2	0	-4.34e-08		5	5	5	17.0608	15.6642	14.4541	16.2638	16.1373	18.3363	17.2012	16.7771	16.1745	20.1098	16.0219	18.3945	16.8977	20.0906	20.1749	20.2891	20.1709	20.4049	20.1806	16.871	19.9701	16.4758	19.801	17.3439	17.1181	17.6459	17.4094	20.5343	16.7005	16.488	16.6703	18.2896	19.6181	18.7287	19.2382	16.7939	20.4293	19.7049	19.0225	19.2638	15.7264	20.6172
NMI	Q13287	1.52781	10.448	+	2	2	2	17.9679	17.5813	17.9717	17.8325	15.1836	17.7662	18.0068	17.1355	17.6987	17.8808	17.6878	17.3253	17.8992	18.0916	17.6668	17.7107	17.8911	17.1159	17.741	18.0586	16.4495	15.2729	17.0939	17.3647	17.2744	15.8674	16.7828	16.6528	16.1186	15.382	15.8455	16.3092	16.1692	15.7321	15.8367	14.9069	16.7155	15.7168	15.9339	17.0593	15.4163	15.6768
SOS1	G5E9C8;Q07889	-1.48589	7.30789		73	63	73	21.8107	23.5158	23.5329	22.8655	21.9559	22.2518	22.9203	22.9662	23.3424	23.5176	21.9415	21.7207	22.9075	23.0587	22.5266	19.8981	21.2086	23.6042	21.4121	21.7685	24.1831	23.5512	23.0249	22.7944	24.0172	23.9937	21.3647	21.3792	22.7098	23.7121	22.8885	20.0829	23.481	23.9098	23.3885	20.798	23.5781	23.9601	23.0588	22.6086	23.8336	23.6748
ELAC2	Q9BQ52;G5E9D5;Q9BQ52-4;E7ES68;Q9BQ52-3	0	-4.34e-08		12	12	12	17.6392	17.8271	17.0327	19.1237	16.9076	18.4401	18.7281	17.2319	16.0884	19.8605	18.5323	16.5789	18.2677	16.369	15.7364	17.0798	20.4791	19.5009	19.5124	19.2231	18.9544	18.8666	18.7279	18.9313	19.5022	18.8152	19.8472	19.13	19.872	19.0893	18.8417	19.6973	15.0146	18.9201	19.5271	18.1464	17.8599	17.9248	18.3926	19.0536	17.9535	16.9426
TTC7A	Q9ULT0;G5E9G4;Q9ULT0-4	0	-4.34e-08		7	7	7	17.202	15.6268	17.0125	18.1385	16.043	15.096	16.3439	17.6273	15.9434	17.0598	16.4677	17.937	16.1151	16.7632	15.7615	17.1725	17.1799	15.0499	16.176	15.8949	17.8983	16.0922	17.0801	16.6249	16.5602	16.2361	18.0631	18.6037	16.9664	16.1705	15.918	16.653	14.9026	16.1471	17.4055	16.8466	16.1334	16.6089	16.0074	15.0566	16.7796	15.7638
MRPS22	P82650;G5E9W7;G5E9V5;H7C5H3;H7C5F2;P82650-2	-0.0368335	0.0967959		14	13	14	20.17	19.5949	19.9142	20.0827	20.6539	20.0473	20.6671	19.6196	20.233	20.1958	20.1341	19.5566	19.8748	19.9169	19.8655	18.279	20.4983	20.2927	20.2796	20.7163	20.5154	20.4592	20.5126	20.7127	20.6393	20.7179	20.7272	20.5357	20.7009	20.4078	20.6059	18.575	19.69	19.9645	18.5378	18.9311	19.2424	19.9465	19.2328	19.2459	19.7598	20.1761
ARMC8	G5E9V6;G5E9V7;C9JBY2	0	-4.34e-08		17	0	1	15.4227	17.0569	16.5544	17.5602	17.4177	15.5079	17.1468	15.3202	17.6199	15.8753	16.9697	16.929	18.4643	16.2474	18.6222	16.943	16.3954	18.2681	16.7803	15.9656	19.0509	16.6438	17.7275	16.5875	18.1135	18.6887	17.8641	17.4904	17.301	17.6507	17.7171	17.0824	17.548	18.1501	17.4138	15.6442	16.0171	17.8178	17.0407	15.1119	16.4029	15.28
CELF1	Q92879;Q92879-4;G5EA30;Q92879-2;Q92879-3;Q92879-6;Q92879-5;E9PQK4;E9PSH0;E9PKU1	0.295782	0.429336		8	6	6	19.1546	19.4883	20.4935	16.9908	18.9232	16.6401	19.1236	17.7579	20.6239	16.3051	18.8639	16.7419	19.6612	20.4665	19.8697	17.5941	20.0967	19.7692	19.2962	19.3539	18.9036	19.0478	15.0977	18.875	18.4952	18.5849	19.2993	22.6749	18.6816	19.2778	19.8497	18.7906	18.9459	18.9255	18.1591	17.7676	19.4323	18.7372	18.2149	18.9301	18.6719	18.6121
CDC27	P30260;P30260-2;G5EA36	0	-4.34e-08		7	7	7	17.0802	16.4165	20.9448	15.5252	16.6877	16.7802	21.7617	16.3348	17.0437	20.3203	16.8117	16.7318	15.8971	15.2472	21.2426	16.392	21.3465	16.7771	17.0061	17.3729	15.7682	20.2552	15.9022	20.923	15.9994	17.9977	15.7697	16.4535	20.4941	21.7419	17.0731	16.6596	23.2587	15.5173	21.8582	23.034	23.0988	23.2025	20.2567	23.4779	21.2517	22.9124
PUS1	Q9Y606;G8JLB3;Q9Y606-2;F5H1S9	0	-4.34e-08		14	14	14	18.6933	17.0962	16.7336	18.8133	16.7029	17.5306	18.5585	17.0842	16.3329	18.0395	19.2555	17.7057	17.2849	16.3993	16.5997	19.9251	21.2681	20.0709	20.0503	20.0227	19.5395	20.0133	19.7556	19.284	18.9816	18.35	20.3532	18.861	20.7976	21.2668	19.0623	19.7688	18.2668	18.9954	18.7941	19.7936	19.736	18.6591	19.7626	19.0836	18.3251	18.6163
HNRNPH1	P31943;G8JLB6;E9PCY7;D6RBM0;D6RIT2;D6RIU0;D6RAM1;E5RGV0;D6R9T0;D6RFM3;D6RDU3;D6RJ04;D6RIH9;H0YB39	0.581762	2.53911		20	12	20	25.7335	25.6143	25.2881	25.632	25.0382	24.7367	25.5969	24.8127	24.7796	25.0109	25.6688	25.3017	25.1429	24.8939	25.3532	24.6084	26.2811	25.3865	25.8977	25.8309	25.2016	25.5907	26.0729	25.6608	24.9393	25.033	25.9884	25.5408	25.8032	25.7729	25.6228	26.1755	25.2523	25.8229	25.5833	25.7737	25.5936	25.3454	25.5448	25.6691	25.817	25.4769
DNM1L	O00429;O00429-2;O00429-4;O00429-3;G8JLD5;O00429-5;O00429-8;O00429-6;O00429-7	-0.333791	0.46028		18	18	18	19.6317	19.0316	16.0778	19.1038	17.4283	16.919	20.5425	16.3762	17.9365	19.0252	20.2473	16.3655	20.358	16.5112	19.5345	20.0616	22.666	21.1454	21.8385	20.4677	19.443	21.2199	19.8979	19.563	19.1866	18.7313	19.8528	20.2618	21.1188	20.9185	20.665	21.2879	18.3065	18.9703	19.4255	19.5361	20.5357	19.095	20.2745	18.6498	19.1325	18.7143
WDR45	Q9Y484;G8JLI5;Q9Y484-3;Q9Y484-2;C9J5L0;C9JUS5;C9JBX7;C9J471;H0Y329;C9JE01	0	-4.34e-08		4	1	1	17.6404	17.2967	17.835	17.425	17.0696	16.8288	17.1328	17.4114	17.4708	17.0635	17.4228	16.1388	16.2529	16.8507	16.9516	17.5426	15.7167	15.6499	16.1797	16.903	15.7357	14.8139	17.3085	16.7966	14.7523	17.0412	16.2662	17.4123	15.6874	16.8998	17.045	17.036	16.447	16.4448	16.5387	16.0063	15.8933	15.17	15.3993	15.4623	16.6513	16.4208
NELFCD;TH1L	Q8IXH7;Q8IXH7-4;X6RLT1;H0UI80	0.148687	0.148555		9	7	9	18.1179	19.2999	19.6086	18.5218	17.3336	20.0046	18.3259	16.6862	19.1485	17.058	18.0742	19.5961	17.1567	16.5843	18.6389	19.5529	21.9002	18.516	18.6048	16.3224	18.7898	18.9833	18.9144	18.7444	18.979	18.8196	18.9623	20.8965	18.5119	20.4842	18.2379	15.6936	17.4767	19.2817	18.4123	20.175	20.2141	16.7232	21.2844	17.0276	17.9176	18.1953
CEP170	H0Y2V6	0	-4.34e-08		74	2	2	17.3352	17.6298	16.1707	16.8443	17.1975	17.226	16.3519	17.8121	15.1322	16.3667	17.8899	16.1374	16.527	16.729	15.9405	17.3683	17.3043	16.4122	17.5939	17.3012	16.9368	18.6914	18.4771	16.5544	18.6851	18.838	18.5071	18.1427	17.3257	16.0919	17.8344	17.0786	18.1606	17.1129	15.5902	17.4962	17.7356	17.0143	17.4681	15.1975	15.798	16.0922
DPM1	O60762;Q5QPK2;H0Y368	0.482342	1.01351		10	6	10	20.4348	20.5567	21.0583	20.5573	20.7517	21.0193	20.1679	20.6869	21.065	20.8752	20.6932	20.3511	21.0799	19.8345	21.8285	19.1783	21.1443	21.3133	21.0688	21.1507	22.1843	21.7967	20.9518	21.483	22.1736	21.4753	21.1122	21.3367	22.128	21.6654	20.9417	21.2566	20.7132	20.3165	20.7089	20.4382	21.437	20.243	20.5459	20.3127	20.631	20.3098
HCK	P08631;H0Y3C5;J3KPD6;P08631-4;P08631-3;P08631-2	0.0915326	0.0999925		14	12	14	19.1432	19.3245	18.7205	20.0744	20.1539	18.9375	20.8956	17.1826	15.9579	20.0885	20.8079	19.4502	19.4229	19.4377	19.3591	18.0971	23.5025	21.1126	21.8718	20.6003	20.0863	20.9505	21.1356	20.8138	19.1313	18.9343	21.2915	20.1515	21.851	21.155	20.6173	21.3249	20.0967	19.7551	20.3569	20.7237	20.2725	19.057	19.7631	20.1857	19.703	20.1464
FAM214A	Q32MH5;H0Y3Q9;Q32MH5-2;Q32MH5-3	0	-4.34e-08		3	3	3	16.6831	16.6672	15.8627	18.0775	17.2532	17.3194	16.1187	17.4803	16.9828	17.8468	17.214	16.0284	16.6999	17.0887	16.3828	16.6502	17.2257	16.7055	15.8758	16.73	16.8012	17.5068	16.1527	18.159	15.573	24.2852	17.0026	16.8975	13.3648	15.9584	16.9901	19.2431	17.3487	15.3233	16.0165	16.7869	16.7254	14.5333	15.8401	17.698	14.4604	15.0145
NCOR1	H0Y459	0	-4.34e-08		2	2	2	17.6299	16.1687	16.3276	15.7667	16.7003	16.742	16.2717	18.4228	16.739	16.7718	15.8031	17.3145	15.8817	15.6796	16.7968	16.5969	16.2338	16.9778	16.6922	16.5297	15.5703	15.5006	17.7617	16.853	17.065	16.6882	17.2735	17.4489	16.1902	15.9252	16.8055	16.4105	15.81	14.9121	16.9503	17.245	16.6252	14.8996	16.2413	14.0931	15.6403	16.8639
SIK3	H0Y4E8;Q9Y2K2;Q9Y2K2-3	0.651808	3.40513		52	0	52	23.7573	24.57	24.5924	24.4174	24.5271	24.958	25.0279	24.4463	24.9066	24.8457	24.699	24.7055	24.8557	25.2101	24.9255	23.4514	23.0013	24.571	23.7857	24.3527	24.8308	24.6238	24.4342	24.9715	24.9683	24.7632	24.3266	25.0734	24.5947	24.0611	24.9144	22.3767	24.5299	24.3027	24.246	24.534	24.0001	24.0809	24.2091	25.1495	24.3193	23.9399
TOP3B	O95985;H0Y6W0;O95985-3;O95985-2	0	-4.34e-08		2	2	2	16.8076	16.6183	14.9966	18.1987	16.4172	16.364	16.2193	16.2016	18.1155	15.6692	16.896	16.9892	16.1015	16.8131	16.7362	17.7174	16.4966	16.8124	16.5976	17.2537	16.8121	16.7098	15.9373	16.4306	14.6364	17.5374	17.2748	16.8987	15.7745	16.5807	17.9371	15.067	16.4874	15.7098	17.2808	18.0942	14.8446	15.8197	15.8018	17.0569	15.7406	16.0392
IMP4	Q96G21;H0Y714;E7ENR5;B8ZZ47;B9A008	0	-4.34e-08		9	9	9	17.2099	16.2779	17.9418	17.461	15.8882	15.9913	19.4732	16.6579	17.0017	18.3013	17.453	15.9706	17.7775	17.4709	17.3296	15.8829	22.1098	19.4599	19.9257	19.7569	19.2122	19.5952	19.8809	19.3508	17.0488	16.9488	19.8244	16.8428	20.7776	20.2577	16.7526	16.2185	17.7369	18.3312	13.8713	17.6073	16.9645	18.4368	17.4232	18.0959	17.876	17.7716
RAD54L2	Q9Y4B4;H0Y760	0.0340624	0.0443276		13	13	13	21.4848	18.4961	18.297	20.6133	21.1787	18.8293	20.6229	20.2707	16.6364	18.627	19.1342	16.4676	18.6366	19.6046	17.0377	18.1345	19.5678	18.6801	22.9879	18.6659	18.6571	18.971	19.0103	19.4012	19.2262	19.0671	18.9249	22.3196	18.9445	19.1166	19.9273	17.6083	19.7043	18.2886	19.265	17.6113	18.5058	19.059	18.7814	20.3679	18.2349	19.5418
CALM1;CALM2	P62158;H0Y7A7;E7ETZ0;E7EMB3;Q96HY3;G3V361	-0.347261	2.70121		14	12	14	24.2085	24.4591	24.0825	24.1886	24.4048	24.4631	24.1408	24.2426	24.6287	24.1871	24.3266	24.2258	24.6873	24.1426	24.1639	23.6042	23.1135	23.8155	24.3258	23.3491	23.9445	23.9742	23.5616	24.2528	24.5944	24.2061	23.529	23.7066	23.9815	23.7242	24.4155	25.8098	24.6953	24.3956	25.0056	25.2672	25.2049	24.8015	25.3123	24.4664	24.9074	24.4668
ARID1B	H0Y7H8	0	-4.34e-08		87	1	1	17.0824	16.5385	17.1235	16.6316	17.0392	16.5853	17.079	16.8962	15.5332	17.4048	16.3043	17.2403	16.9857	16.7914	16.0094	17.2614	16.5572	17.2568	16.2169	16.2246	16.1285	15.5226	17.0541	17.2825	17.2319	15.8145	16.3074	16.5211	16.7285	15.979	16.3442	17.3785	16.2175	17.1184	15.7136	16.5488	15.0753	15.8216	15.5454	15.1143	16.0452	16.0573
STIM2	Q9P246-2;H0Y860	0	-4.34e-08		39	1	1	16.9913	16.9623	16.7021	17.8071	16.721	16.2901	18.3418	18.8259	15.8282	17.2295	18.3181	17.6662	17.6678	17.1574	16.6725	18.2983	16.0557	16.4058	16.7965	17.1666	16.1279	16.4086	16.153	17.2251	18.326	17.9077	16.5451	18.1794	17.4597	15.9517	16.1843	17.3629	17.3775	16.7363	16.0795	15.853	16.0398	15.3537	15.832	17.6248	17.4032	17.3741
CENPC	Q03188;H0Y8J2;Q03188-2	0	-4.34e-08		4	4	4	17.7259	16.132	14.8344	15.7658	17.6572	16.9578	16.4434	16.6857	16.3232	15.6703	17.015	14.7642	16.4339	16.5124	16.0979	17.8924	16.294	16.0251	16.1205	17.7761	15.7781	16.0385	16.3141	16.3404	15.3862	15.7591	17.0857	17.6811	15.8661	16.7656	16.4133	15.3012	15.3112	17.5809	17.0837	16.6417	17.5947	17.7526	17.3774	18.0367	18.0455	18.0894
CTBP1	H0Y8U5	0	-4.34e-08		7	1	1	17.1992	16.53	18.5716	17.7442	18.2161	16.5205	17.4032	17.4161	16.2663	16.9453	16.208	17.1708	16.6745	16.3622	16.2007	18.3358	16.4728	15.6979	15.8556	18.808	16.2169	15.8649	16.3124	17.6702	15.7514	16.2795	16.624	16.9455	17.0289	16.5181	16.326	16.4898	16.0689	15.5444	16.1441	17.6338	16.0289	16.6573	16.6557	17.1581	15.7861	16.0995
DNPH1	O43598;H0Y8X4;O43598-2	0	-4.34e-08		7	7	7	17.024	16.568	17.5511	18.1432	17.3659	15.6381	15.6191	17.5956	18.2748	16.7347	18.8002	17.6518	18.015	15.5175	18.3224	18.1788	20.2754	15.6217	21.1966	18.2442	18.7602	19.2047	16.192	17.7544	19.1377	16.4228	19.2364	18.8243	20.3415	18.0541	19.8523	21.3318	19.7599	17.9074	17.9676	20.2435	20.2225	18.3998	20.4544	18.2068	18.4556	18.7723
PPIP5K2	H0Y9S9	0	-4.34e-08		10	1	1	17.4266	17.8696	16.5405	17.2401	16.7956	17.4433	16.5281	19.0471	16.2469	16.5309	16.2942	15.9088	16.9439	17.6681	16.2383	15.7072	16.8288	14.9618	17.1817	17.2051	16.6757	15.9663	17.7531	15.7397	15.6904	14.7915	16.0247	16.7986	17.0293	16.5781	15.9259	15.5698	15.2973	15.6804	17.4956	16.5458	15.95	15.7992	17.3791	15.9839	16.6196	14.4623
CNOT6L	Q96LI5;H0Y9Z5;H0Y9C1;D6RGK9	0	-4.34e-08		8	2	8	17.2855	16.336	15.9913	15.7561	18.1564	16.5366	16.7653	16.9534	18.2387	16.8815	16.0219	20.6896	16.8228	15.2655	16.6201	17.9825	18.4601	19.4459	18.1159	18.2455	16.4418	18.5411	15.4973	16.4698	22.2741	17.0636	17.4547	18.8107	15.9177	18.7065	16.4056	16.2751	18.4129	18.8281	14.3833	17.8425	19.1717	18.3135	18.5913	16.373	18.9606	19.2892
N4BP2	Q86UW6;H0YA93;Q86UW6-2	0	-4.34e-08		3	3	3	17.3971	16.6313	16.473	15.7245	17.2561	17.8183	17.4177	15.7731	17.3749	16.3253	15.5078	15.711	16.6414	15.8048	16.2734	16.9227	18.4269	18.5481	16.1427	16.3628	15.7135	16.2549	16.2325	17.399	16.0984	18.4966	16.6765	17.9743	17.2408	15.9535	15.8924	14.9889	17.8918	17.3981	16.5487	17.0995	16.2032	17.7437	16.6653	16.6608	17.2892	15.1924
SEC31A	H0YAB3	0.407412	0.664427		33	2	2	19.0532	20.8959	20.2492	18.6061	21.1	20.7861	19.8623	21.5407	20.5697	20.4973	19.675	21.0486	20.4938	20.5752	20.2785	21.4887	17.2896	20.182	16.5533	19.5971	20.21	19.5263	20.17	16.4538	20.6482	20.8753	17.9831	20.3288	18.6489	20.1226	19.3947	19.2647	20.107	20.5882	19.8999	17.6902	19.8057	20.3144	19.6003	18.7782	20.6878	20.1438
DENND3	H0YBH5	0	-4.34e-08		7	1	1	16.7588	16.0523	16.0335	15.5362	16.6911	17.5217	16.4487	15.6744	15.739	16.666	15.9114	18.2073	16.0678	15.386	16.9899	17.3994	15.4864	15.9485	15.2528	17.3014	15.6016	17.03	17.8601	16.6467	16.9532	17.3517	16.3599	16.7463	16.7843	15.5346	16.3715	16.0428	16.8691	16.052	16.0893	16.5997	16.1653	16.3555	15.2985	17.6942	17.7486	16.9634
PUM1	H0YC97;H0YDC5	0	-4.34e-08		11	1	1	16.1821	16.7014	15.3546	16.7649	16.6538	17.9214	16.4439	16.4404	16.7313	16.9731	15.3271	16.1916	17.2397	16.5098	17.8406	18.1108	17.0395	15.7618	18.6711	17.14	15.6353	15.8415	15.9498	16.784	16.2101	15.8449	16.9627	16.4544	17.2491	14.7654	16.8856	17.0339	17.8238	16.9338	14.8339	18.0927	17.9823	16.4997	14.6561	16.5182	15.1375	15.8301
CD44	P16070;P16070-12;H0YD13;P16070-18;P16070-14;P16070-13;P16070-11;P16070-10;P16070-16;P16070-8;P16070-17;P16070-6;P16070-4;P16070-3;P16070-7;P16070-5;H0Y2P0;H0YE40	-0.606289	2.1542		8	8	8	20.5472	20.0115	19.8539	20.0223	20.8175	20.4739	20.5215	19.9312	20.5303	21.3693	21.2673	20.1828	20.3033	21.2891	21.835	20.6258	21.0672	21.3475	21.6516	21.3347	20.8353	21.2553	20.9725	21.1118	21.5692	21.2329	20.8231	20.1385	21.4399	20.7137	21.475	22.3215	21.2781	20.8363	21.7944	21.9294	21.3179	21.2379	21.3232	21.474	21.1853	21.1482
NLK	Q9UBE8;H0YD75	0.314035	1.22284		16	16	16	21.9749	22.2616	22.2997	21.9073	21.5832	21.6942	22.65	22.2632	22.3244	22.2251	22.0035	21.9081	22.0542	22.4946	22.276	22.7143	20.1823	21.0349	20.0114	21.1955	21.591	21.1467	21.6308	21.6756	21.6495	21.555	21.5594	21.9488	21.4303	20.838	21.5874	15.4044	21.9199	22.2929	21.5849	21.8088	21.255	21.7334	21.7655	22.7532	21.6973	21.5445
PPP5C	P53041;H0YDU8;A8MU39	0	-4.34e-08		9	9	9	16.7681	17.0608	17.2731	17.9514	17.3333	16.5272	15.8989	16.7363	16.0935	15.1335	16.1876	17.745	17.8882	17.2833	17.6684	16.7125	20.5852	19.0669	18.8193	18.6657	18.1155	17.6076	18.3176	18.663	17.7018	15.1388	15.6439	16.0664	18.3939	18.5485	18.7963	20.3454	18.3323	17.739	17.7152	18.8018	18.0739	17.5829	18.9751	18.0856	18.148	18.0554
SSSCA1	O60232;H0YEB6;G3V1B8	0	-4.34e-08		11	11	11	19.1218	17.2414	16.6196	18.8226	18.7835	18.5532	19.7386	20.3615	19.0188	16.9018	19.2171	17.1456	19.9327	17.0634	15.1879	17.2007	16.4483	15.9373	16.6679	19.0308	19.1641	17.5086	17.0323	16.0793	19.5377	16.4543	19.5895	17.7408	17.5362	17.4022	18.452	19.1239	20.3769	19.0973	18.9347	19.6649	20.514	19.2934	19.5945	19.6312	19.477	18.6933
SF3B2	H0YEX5	0	-4.34e-08		21	1	1	16.9644	19.7083	16.8019	17.2505	17.1235	16.5295	17.064	15.8488	15.8368	16.9425	15.7528	15.4521	16.7916	15.4756	19.0179	17.2808	16.922	18.0663	16.206	17.0613	16.1292	16.7842	15.5307	15.7321	19.2204	19.2616	17.012	17.502	16.7731	15.1834	18.6077	16.0418	19.1177	15.6119	19.2717	17.923	17.3487	18.9691	16.9367	19.5149	15.6835	17.479
TRIM65	Q6PJ69;H0YGS7	0	-4.34e-08		3	3	3	16.7201	17.1732	16.5165	17.7649	16.6419	16.3118	17.2053	16.655	17.5143	18.0718	16.2677	17.0796	16.1166	16.327	16.0319	17.3835	17.2889	16.159	14.9984	15.6523	16.3853	16.1787	16.1907	16.3503	15.6289	17.0763	15.9704	16.998	16.7169	17.363	17.6959	16.6753	15.4618	18.4415	18.9983	18.5761	15.5295	17.7179	19.2268	15.4121	15.4568	18.4263
HOXA11	P31270;H0YIA6	0	-4.34e-08		9	7	7	17.5141	17.8162	15.4704	17.4337	16.4409	17.3851	17.1689	17.6002	16.8769	15.1137	16.603	16.6885	16.1109	16.4295	15.9268	17.3319	17.1889	16.5727	17.8249	15.9924	16.3831	18.495	16.2436	19.5682	15.9374	16.2217	16.9576	16.4812	17.1234	15.8609	16.6228	16.9403	16.5539	15.2124	16.0775	16.2959	18.0967	17.1721	15.5363	15.9472	15.1411	13.682
BRF1	Q92994;H0YIV6;Q92994-6;Q92994-4;Q92994-7;Q92994-8;Q92994-5	0	-4.34e-08		2	2	2	17.7938	17.1431	16.5654	16.2885	17.3761	15.9853	17.8151	17.2028	16.3873	16.1204	16.1273	17.5315	16.5354	16.977	15.4511	16.677	17.5178	16.5635	16.5214	16.8479	17.0424	17.0462	16.1556	16.3323	17.0984	16.9384	17.8166	17.5243	15.7401	16.4423	15.9559	16.381	15.8332	16.7681	16.2001	16.081	16.2311	16.0509	17.5195	14.671	15.5944	15.5838
EMC4	Q5J8M3;H0YK61;S4R329;H0YNK0;H0YNK8;Q5J8M3-3;Q5J8M3-2;H0YLP8	0	-4.34e-08		4	4	4	18.7154	16.2518	17.9724	16.4832	16.6146	16.3944	18.279	17.4992	16.4868	16.6065	17.3561	15.6967	14.6704	17.735	15.9566	17.607	19.2249	19.1523	18.436	18.866	18.248	17.5	17.6001	16.0014	16.6654	16.2476	17.2069	17.1133	17.3501	18.4728	15.8376	17.2443	17.1855	17.1495	16.1818	15.5624	17.9935	17.5267	15.8936	16.2037	17.1709	17.229
RPL28	P46779;H0YKD8;P46779-2;P46779-3;H0YMF4;P46779-4;P46779-5;H0YLP6	-0.449557	3.3411		10	10	10	23.3365	23.1345	22.2712	22.4782	23.7921	22.6474	23.2801	23.4048	22.5963	22.8505	23.0794	23.3158	22.185	22.3197	23.032	24.0254	24.3246	23.7638	24.1968	24.2516	23.5026	23.7827	24.156	23.5005	23.3284	23.3753	24.2928	24.1351	24.4017	24.2564	24.0105	23.2952	22.8834	22.9901	23.0327	23.4486	23.209	22.643	22.9279	22.759	23.1318	23.0315
MEIS2	H0YKE5;H0YKN2	0	-4.34e-08		6	2	2	16.3368	17.3881	16.0769	16.078	18.0831	16.6216	15.8845	17.0003	17.7418	14.3325	16.211	16.3597	15.7806	15.1494	16.3231	17.3791	17.8009	16.2233	15.8706	17.0134	16.3294	16.2234	17.3106	16.477	16.5988	17.3451	16.5339	17.0634	17.0763	15.7943	17.8607	14.8482	14.609	16.131	15.0244	15.8224	13.9203	16.585	16.577	16.3788	17.4079	13.5554
TSPAN3	O60637;H0YKJ9;O60637-3;O60637-2;H0YMH8	1.61463	3.46933		2	2	2	18.926	18.7896	18.8268	18.8633	19.3661	18.537	18.8364	18.8852	18.6802	19.1347	19.1826	18.6503	18.7658	18.8221	19.3868	17.3647	16.1086	18.1532	18.2177	18.5871	18.2923	18.3965	18.4296	18.5979	18.8387	18.9738	18.5776	18.617	18.5465	18.6961	18.4091	16.2628	18.8837	16.7415	16.0419	19.4861	15.7202	18.8681	19.8502	15.716	19.4187	19.4705
PSTPIP1	O43586;J3KPG6;H0YKY3;O43586-2;B4E1Z9;H0YLW8;H0YLI2;H0YLM9;H0YNS1;H0YLX8	0	-4.34e-08		8	8	8	17.312	18.9546	16.7771	19.6959	18.3909	17.1848	21.175	16.6806	19.8222	16.015	17.7849	16.6501	19.0423	16.3938	15.9598	18.0456	21.7036	19.9305	20.3346	20.8903	19.5337	20.1544	20.541	20.0773	19.9859	19.0824	20.1971	18.8812	20.4013	20.8223	20.353	20.0301	19.1551	19.5194	19.27	19.2898	20.1806	19.2632	19.2342	19.2454	18.9185	19.3803
B2M	P61769;H0YL18;F5H6I0	0.147574	0.378519		5	2	5	24.0614	23.8317	23.6362	23.331	24.195	23.5215	24.0352	23.6416	23.8068	23.9959	23.8516	23.9632	24.1419	23.6791	23.871	22.99	22.491	23.0045	22.8106	23.0468	23.6454	23.3692	22.7426	23.4509	23.8245	23.8952	23.0182	23.4625	23.2402	23.6367	23.6129	24.1581	24.2812	23.1563	24.0058	24.2536	24.5753	23.174	23.9969	23.8702	24.2826	24.0914
ZNF280D	Q6N043;H0YLA6;H0YL38;Q6N043-3;Q6N043-2;Q6N043-4	0	-4.34e-08		4	3	3	15.4427	16.5968	17.3733	15.8258	17.7952	17.7639	17.3519	16.9757	16.7899	18.0142	15.7536	15.614	17.4699	19.0035	17.6413	17.014	17.1707	15.5808	16.8685	16.7514	16.4323	15.7517	15.8667	15.0739	16.075	16.2746	16.5078	16.6953	17.7492	17.0117	15.036	16.655	17.0236	16.5088	16.3522	15.069	16.5725	16.4989	16.7792	15.919	14.8462	16.4331
TLE3	H0YL70;Q04726;H0YKN8;A0A0D9SES8;H0YNT2	0.321717	1.62472		70	0	70	28.8508	29.41	29.4476	29.3085	29.3056	29.3942	29.2412	29.3471	29.4582	29.3438	29.1685	29.3075	29.5146	29.5977	29.4401	28.7117	26.8048	28.3457	27.4438	27.7617	28.7227	28.2719	28.4527	28.5614	28.7247	28.9018	28.2079	28.5226	28.3372	27.9834	28.7133	24.7411	29.1815	28.8713	28.7505	28.5246	28.3367	28.6144	28.4834	29.2057	28.3961	28.4723
PBX1	H0YLB0;A0A087X0P4;A0A0A0MTI0;H0YLD4;H0YLT4;H0YKH1	0	-4.34e-08		12	1	1	17.0472	14.8509	16.2431	17.8392	16.9439	17.7881	16.6797	17.3921	15.8263	15.7063	17.4098	18.4766	17.0479	16.7445	16.25	16.2723	15.9427	15.4509	16.8458	16.8313	15.209	15.3403	16.145	16.759	16.369	14.3267	16.6889	16.557	17.075	16.5198	16.9985	15.7502	15.5553	15.6143	17.1241	16.9446	16.4912	15.0482	16.8792	16.6302	16.4993	17.0334
TLE3	H0YLI3	0.373395	1.37592		46	3	3	16.8525	20.8025	20.7987	20.4881	20.5663	20.9455	19.7412	20.9969	20.9618	20.8396	20.7108	20.9254	20.9344	21.0553	20.7514	16.243	18.2627	19.7006	19.3633	19.2244	20.1195	20.0178	19.872	20.1209	20.2581	20.1512	19.6832	20.1559	19.7013	19.1137	20.5647	16.5334	20.1642	20.3937	20.1084	19.9837	19.1561	19.9762	19.4809	20.2681	19.6035	19.9043
DMXL2	H0YLM8	-1.1053	2.84415		55	2	2	21.2945	21.3728	21.5226	21.0446	16.2858	21.0562	21.0974	21.5171	21.53	21.4673	15.9421	21.2947	21.3432	21.3073	20.9104	22.6874	19.0587	21.9871	20.992	21.8602	22.5316	22.5233	22.2515	22.3628	22.3855	22.6714	21.9734	22.9532	21.6413	22.3524	22.1461	17.8892	21.8143	21.3058	20.6375	20.535	20.6263	20.9186	20.4604	20.9098	16.2258	21.8502
ANKRD17	O75179;H0YM23;O75179-6;O75179-7;O75179-2;O75179-4	-1.0303	3.71331		25	16	25	20.6555	20.7654	20.3567	20.1938	20.5329	21.3505	20.9341	21.3522	21.2989	21.0183	19.7495	21.3558	21.3488	21.1413	20.9025	20.5373	19.8252	21.6321	19.8265	20.2313	22.122	21.54	21.2288	20.45	21.942	21.8018	20.5979	21.2322	20.92	21.4416	21.2907	18.7621	21.4415	21.3302	20.6065	19.259	20.8852	21.6793	19.6549	19.453	21.4699	21.2205
KIAA0101	Q15004;H0YMA4;H0YKX3;Q15004-2	0	-4.34e-08		2	2	2	17.6503	15.8186	16.4239	17.0038	17.3872	15.5835	16.5321	15.8436	16.8797	17.1991	18.4121	16.1741	16.3735	18.0101	16.828	17.6021	17.1519	16.8302	17.2956	15.7642	16.7035	17.692	17.0269	18.0749	17.0353	17.2112	17.2922	16.6553	17.0079	16.532	17.9665	16.7927	14.6975	13.2555	15.9542	17.9436	15.7556	15.0303	16.2203	14.3821	16.5887	16.034
RPS27L	Q71UM5;H0YMV8;C9JLI6	-0.618844	3.42427		6	2	6	21.7849	21.4771	21.5412	21.8377	21.3677	21.3412	22.3194	21.6903	21.4413	21.2232	21.8738	21.6397	21.6101	21.4754	21.577	21.3216	22.6644	22.3125	22.9668	22.6967	22.3316	22.4909	22.6156	22.512	21.871	22.4474	22.8995	22.2596	22.6924	22.4277	22.3935	23.2447	22.2954	22.3105	22.2377	23.132	22.7344	22.2397	22.1716	22.3325	22.3327	21.7204
ANP32A	P39687;H0YN26	-1.86608	5.7165		13	11	13	16.6821	19.7715	20.1904	21.4718	22.2651	20.6759	21.3442	19.0076	20.2833	18.2091	22.4598	18.5226	21.3741	19.9455	21.8855	16.87	21.8141	21.5049	22.9571	23.5826	22.6365	23.9195	23.9946	22.87	21.8189	21.6036	24.2098	21.3174	23.3534	23.9544	23.329	24.686	22.6264	21.7303	22.8953	24.2778	23.5511	22.8689	24.0221	22.053	23.434	22.945
SEC11A	P67812;H0YNG3;P67812-4;P67812-3;H0YNX5;P67812-2;H0YNA5	0.126408	0.18164		8	8	8	21.2243	20.8099	20.3455	20.4327	20.8112	20.1264	20.1597	20.1523	19.931	21.0421	20.9901	20.2823	20.5084	20.5226	20.7084	18.2277	22.3412	21.4586	21.796	22.0022	21.1528	21.4845	21.5753	21.494	21.382	21.0635	21.529	21.3669	21.7028	21.8153	21.5353	17.6263	20.8525	20.7767	20.7135	20.5997	20.6108	20.2989	20.3635	20.8633	20.5014	20.5976
UACA	Q9BZF9;H0YNH8;Q9BZF9-2;F5H2B9	0	-4.34e-08		10	10	10	16.1215	17.4648	17.3738	15.4368	16.5941	17.9887	16.9034	19.0665	16.492	16.7215	16.9628	16.5866	15.2618	16.2549	17.2166	18.4393	17.5513	16.5837	15.7589	16.8452	17.7205	16.6669	16.4083	17.6399	15.3276	15.0988	15.1174	18.4131	16.7683	17.1363	17.3157	16.8767	14.8628	16.0906	15.779	15.8968	15.3151	16.1899	15.5422	15.0303	18.1977	15.96
TCF12	H0YNP8	0	-4.34e-08		17	2	2	16.8658	15.7025	15.6205	15.8099	16.8612	18.025	16.7383	17.3874	16.0465	17.1158	16.5356	17.8654	18.0459	16.7237	17.1421	17.0167	15.1803	17.5112	16.4961	16.7311	17.2133	17.2788	16.5122	17.6854	16.1537	15.1456	15.8341	16.106	16.0235	17.6192	15.3307	15.2272	17.4168	17.0202	17.2326	16.7174	16.9571	16.9593	16.8537	15.5136	16.8662	16.1336
HDDC3	Q8N4P3;H0YNP9;Q8N4P3-2;H0YKT9	0	-4.34e-08		7	7	7	16.6345	16.7003	16.0987	22.0172	16.1101	16.4701	18.0525	17.1103	15.1686	21.6187	16.9706	17.008	21.9767	19.2187	16.9369	17.981	18.571	15.0553	16.2201	15.5811	16.1133	20.4711	16.8785	17.6352	16.9183	15.7234	17.5372	17.0776	16.2565	17.2076	17.164	14.8963	16.7173	18.4211	16.86	14.9906	16.2887	14.6715	15.2795	14.3207	15.937	14.4962
CCNB2;CCNB2V	O95067;H1UBN3;H0YMP3	0	-4.34e-08		4	4	4	18.0477	15.5254	16.2047	16.3689	18.1356	18.079	16.6005	16.9749	16.2172	16.843	16.7121	16.4862	16.9273	16.5628	15.8681	17.0294	19.547	15.9278	16.8269	18.8289	14.8946	17.1172	15.6175	14.5943	16.2984	16.6412	17.1148	17.0914	18.2127	17.7361	17.1865	16.4993	16.4565	17.3957	16.1165	16.8426	16.2591	16.1447	16.2935	15.1026	15.147	15.3591
SPNS1	Q9H2V7;Q9H2V7-3;H3BMF4;Q9H2V7-2;H3BPT8;Q9H2V7-4	0.29898	0.497649		5	5	5	19.3169	19.4416	19.7711	19.9706	19.9068	17.3989	20.2501	16.8446	18.7178	20.5785	19.3607	17.1353	19.7952	19.4251	15.6226	17.1272	18.2995	16.1499	15.4824	16.7136	18.7773	18.6846	18.5717	16.8423	19.7699	19.3731	18.353	16.7424	16.724	16.137	15.5766	19.1584	19.6387	19.9628	19.3102	18.9199	19.5674	18.893	19.337	20.0386	18.8014	19.9934
C15orf39	Q6ZRI6;H3BMJ2;Q6ZRI6-2	-0.883244	3.55637		17	17	17	17.4713	19.224	19.2577	16.8691	17.1305	20.0768	18.9476	19.4145	18.8984	18.8863	18.9959	16.2803	18.8545	19.031	15.1038	17.4885	17.6096	19.6511	19.3101	15.8604	19.0467	19.2124	18.6685	18.7948	19.5423	19.3987	18.6884	19.3031	18.7487	19.0551	19.0333	15.374	16.2521	19.2015	16.1019	17.0514	18.7074	15.8863	18.7785	17.0045	18.8738	18.8756
RNPS1	Q15287;H3BV80;H3BMM9;H3BTC0;Q15287-3;Q15287-2;H3BPG5;H3BMS0	-0.332828	1.61113		6	6	6	22.332	22.623	21.9712	22.4868	22.0903	21.8125	21.5045	22.1686	21.8865	21.6382	21.5956	22.1049	21.9915	21.6852	21.6024	22.7057	22.1943	22.5774	22.3887	22.305	22.1283	21.9806	22.2331	22.2251	22.2722	22.1259	22.119	22.6323	22.2904	21.8686	22.5867	20.9457	22.6532	22.895	22.5459	22.013	21.6563	22.1152	21.8413	22.514	22.1389	21.7868
TSC2	P49815-3;H3BMQ0;P49815-5;P49815;P49815-4;P49815-2;P49815-7;P49815-6	-2.67597	6.6526		38	34	38	17.493	18.9378	17.8906	19.6365	17.6751	17.6422	18.4397	17.7245	18.8225	18.3752	17.766	17.7359	17.69	16.9484	17.7158	18.8864	18.0187	17.8587	17.2738	16.4924	19.7944	19.8835	16.9723	16.267	18.1676	19.4889	18.4228	17.2288	18.1341	18.4925	16.983	16.7558	20.3332	19.1526	17.9264	18.214	19.4999	19.0039	18.9673	17.5779	17.895	19.8362
ITGAX	P20702;H3BN02	0	-4.34e-08		10	8	9	16.4119	16.7198	18.5246	16.0581	18.0276	17.4315	17.9248	18.0688	16.8853	17.0914	17.1978	17.17	17.5191	16.8814	17.3201	18.2367	16.8826	17.7222	17.5841	17.6127	16.1503	16.5773	17.0196	16.2419	17.2223	17.8316	17.7311	19.2747	16.8335	15.8664	18.0181	16.4391	18.2019	17.6435	18.0325	18.1921	18.4192	19.1474	17.7526	17.2655	19.147	17.513
	H3BN98	0.428908	0.470761		10	2	2	21.2452	15.8826	19.2742	18.2445	20.2797	20.6431	20.8659	22.4115	19.5211	15.2835	19.2796	21.4228	16.3786	16.0333	17.5054	20.6	18.3614	16.0524	16.8838	18.7156	19.7768	18.3704	16.8282	17.0567	19.0223	18.4596	20.1466	19.8686	16.3586	18.8511	17.5202	20.2596	19.1726	16.2986	15.2044	15.6654	17.8047	17.2249	18.8504	18.2055	18.8505	21.0914
INO80E	Q8NBZ0;J3KNE2;H3BNM4	0	-4.34e-08		3	3	3	16.4879	16.4221	16.4193	17.8859	17.2524	17.3255	17.461	16.8986	16.5194	15.8925	16.9238	17.1477	17.8791	15.6189	16.0706	17.3379	15.7818	17.357	16.6182	16.1769	15.5608	16.4893	15.1529	16.5327	16.6907	16.413	16.3453	18.4134	16.4839	16.7424	17.7199	17.546	16.2779	16.811	17.5094	17.3017	17.2251	15.3939	16.8641	17.3325	15.8483	16.0429
COQ9	O75208;H3BNT2;H3BSJ5;H3BPY0;H3BPC6;H3BRC0	0	-4.34e-08		4	4	4	17.1301	17.7572	16.8459	17.9252	17.206	17.3792	17.907	16.8578	17.4893	17.3532	18.293	17.103	17.3543	17.2589	17.2756	18.9911	18.7138	16.9491	17.6288	17.4894	19.1958	19.5166	17.7946	17.0756	17.4156	17.0584	17.8891	17.2261	17.8737	19.1825	17.4996	17.6168	16.7875	17.3787	16.8561	17.7378	17.5195	15.7768	17.3009	17.824	17.441	16.5984
KNOP1	Q1ED39;H3BNU8	0	-4.34e-08		3	3	3	17.0232	17.8853	18.2214	15.687	18.537	15.971	16.828	15.7178	15.6143	14.7127	16.5417	18.4182	16.9174	17.5313	15.9004	17.345	17.5405	16.336	16.6366	16.1216	16.7408	17.0293	17.6699	16.833	15.6442	15.3632	17.7904	17.2905	16.4816	16.4472	17.2807	15.5239	15.8524	17.5199	16.8924	19.2043	16.2116	15.8905	18.2439	18.768	15.4254	15.1789
COX5A	P20674;H3BNX8;H3BRM5;H3BV69	0.37091	1.34838		5	5	5	21.8365	21.6293	21.9757	21.7	22.4759	21.2922	22.0984	21.3254	21.2673	21.6463	21.9184	21.8285	21.8169	21.232	21.7243	17.154	23.0894	22.0888	22.9767	22.5903	22.1196	22.3518	22.3441	22.2781	22.1066	21.9524	21.9726	22.1896	22.4272	22.4419	22.1526	22.6413	21.985	21.2615	21.6974	22.1566	22.0962	21.3064	22.1378	21.6627	22.2847	21.5262
HEXA	P06865;H3BS10;H3BP20;H3BU85;H3BTD4	0	-4.34e-08		13	13	13	20.3814	18.5008	16.4911	19.7724	20.8422	20.8757	16.5421	20.9842	16.5747	15.29	16.0233	15.9247	17.8736	15.3677	16.5952	19.7102	18.0233	17.3388	19.9996	19.9274	20.6201	19.4853	18.9038	20.4338	20.6956	19.5401	19.0435	19.93	16.3237	16.4732	20.2157	22.7017	18.797	16.1909	20.7248	22.7603	22.0596	20.4587	22.1425	20.3043	20.2048	21.7847
RNF40	H3BP71;O75150-4	0.568968	0.621235		72	1	1	17.479	19.1381	19.0814	18.8912	16.3811	18.5714	19.2277	17.2556	19.2066	19.3632	16.8259	19.0432	18.6094	19.1232	18.9033	17.4575	18.4474	16.479	17.0196	19.133	20.0026	19.352	19.8124	19.58	19.7124	19.9128	19.3234	18.3279	15.9904	19.0129	15.3455	17.1822	19.3939	19.3261	19.2634	19.1593	18.6317	19.5396	19.0064	19.5756	18.9655	19.524
MACF1	H3BPE1;H3BQK9;Q9UPN3;Q9UPN3-2;Q9UPN3-3;Q9UPN3-4;Q9UPN3-5;H0Y390	0.58624	0.57447		56	41	55	25.2593	21.9595	23.6466	21.2428	24.2386	22.6824	22.5562	17.5379	21.794	21.0154	24.0124	18.0521	19.713	21.6472	23.8155	23.4464	26.4868	23.2613	23.5489	22.4997	22.0444	23.0715	22.3893	22.0945	22.141	20.9728	22.7312	21.2977	23.312	23.1265	21.7775	22.6979	22.3837	22.4707	21.5791	21.9056	22.527	21.5162	22.7193	21.6248	20.7915	21.8231
TCF4	P15884;H3BPJ7;P15884-14;P15884-10;P15884-12;P15884-9;P15884-7;P15884-15;P15884-5;P15884-16;P15884-8;P15884-6	0	-4.34e-08		22	1	1	16.9267	16.083	17.8783	17.1223	17.3514	15.4746	17.5901	16.2034	15.3284	15.6435	15.9952	16.5423	17.4553	15.4142	16.9752	16.1115	16.2331	17.2066	15.9522	17.0943	17.2225	16.9401	16.8306	17.8341	17.322	17.8047	16.2718	16.4003	16.4777	16.8943	16.2822	16.556	15.9396	15.0629	14.9591	15.9557	17.2135	17.2045	16.6965	13.8221	15.1385	15.6203
NDUFB10	O96000;H3BPJ9;O96000-2;H3BV16	0.0158115	0.024534		6	6	6	19.8979	18.9929	19.2301	18.8151	18.7025	19.4049	19.1067	18.6564	18.5973	19.412	19.818	17.6869	18.9489	18.7486	19.0087	18.2516	20.7386	20.4237	21.1005	20.8918	20.3056	20.5828	19.9085	20.5636	20.3559	19.7636	20.2842	19.7332	20.213	20.5419	20.1946	20.3992	19.4951	19.4569	19.9245	19.5834	19.0376	19.4396	19.7972	19.668	19.4386	19.67
IRF8	Q02556;H3BRT4;H3BPS5;H3BT31	0	-4.34e-08		3	3	3	16.7015	16.3663	18.7243	15.4716	16.9376	17.745	17.6425	16.7863	17.792	15.4005	16.7945	16.7093	15.7638	18.0255	16.1881	17.251	16.8411	16.9808	16.6403	17.1542	15.8853	15.5444	15.6527	17.6262	14.7724	14.3757	17.4175	15.8658	16.5132	17.1608	15.9159	17.3261	16.1781	17.7158	16.5988	15.6843	17.3704	15.2519	16.0382	14.6523	17.7863	15.5634
PAPD5	Q8NDF8-5;Q8NDF8;H3BQM0;Q8NDF8-3;Q8NDF8-2;E9PC61;Q8NDF8-4	0	-4.34e-08		6	6	6	17.0272	17.4434	15.7294	17.2238	16.7263	16.802	18.6336	16.1973	16.247	16.0656	16.5994	17.8915	18.3252	15.7591	16.1604	15.8191	19.0584	15.5578	16.8709	17.9562	16.9819	16.4522	15.9298	17.7766	17.4448	17.5406	17.7155	15.9909	16.3462	17.4997	16.4272	16.3142	19.3923	15.779	16.3157	16.2937	15.5167	16.2326	16.1192	14.6184	15.7953	17.9989
TERF2	Q15554;U3KQ35;H3BR06;J3KSZ6;H3BTA7	0	-4.34e-08		4	4	4	16.8589	14.8043	16.21	16.3688	17.6636	16.7585	15.9393	18.0423	16.0047	17.1102	17.4474	14.5572	18.1055	16.5368	15.6862	18.0232	21.7583	19.6806	20.0558	16.4204	15.1363	16.5493	16.4458	15.6958	17.8123	15.5595	16.7295	18.0522	19.3984	19.6696	16.7721	16.4026	15.8896	16.0689	15.7632	15.0171	16.2672	14.8568	15.0954	16.3922	14.7453	14.5557
ARHGAP11A;ARHGAP11B	Q6P4F7;H3BR51;Q6P4F7-2;Q3KRB8	0	-4.34e-08		3	3	3	18.3436	15.9325	17.4637	17.5975	17.7205	16.3413	16.0838	16.7305	15.9393	17.2109	16.6325	19.0313	17.0034	16.2835	16.4139	16.7515	19.1779	17.5252	16.9837	16.6995	16.8792	16.2981	16.524	16.0653	15.7756	16.5964	17.6061	17.1003	17.3887	15.6733	15.972	16.8147	17.7726	17.4588	17.4112	15.3179	16.9653	17.2887	17.0653	17.4104	16.8556	16.6521
KIF22	Q14807;H3BRB3;Q14807-2;H3BTH5	0	-4.34e-08		10	10	10	16.4088	15.1524	15.5015	17.4862	16.6079	16.0105	17.6575	17.0223	16.6799	17.0923	17.0314	18.5758	17.3385	15.557	16.1904	18.2778	22.2581	18.4944	19.8276	19.7449	17.2027	18.2168	19.4938	17.0632	15.975	16.5613	19.6239	16.3676	18.8065	18.9176	16.9497	17.4523	16.6974	17.6212	16.6385	16.9897	16.7067	16.8783	16.4858	16.3265	15.4991	16.0807
ZNF768	Q9H5H4;H3BS42	0	-4.34e-08		4	4	4	17.1566	16.1211	15.6805	17.6377	17.0966	16.8431	16.1094	16.1146	16.5673	16.964	16.6542	17.9687	16.276	16.898	16.6989	17.2084	17.0988	17.4309	16.0959	15.3426	16.9149	17.4381	17.8955	17.3013	15.5056	18.2891	18.751	18.2499	16.5765	16.0112	18.0468	17.0436	15.2354	17.2868	16.579	15.3072	15.6378	14.9119	17.4961	15.997	16.8782	17.2479
C16orf58	Q96GQ5;H3BSM7;H3BR29;Q96GQ5-2	0.514026	1.20892		12	12	12	20.0806	19.3555	19.6015	19.7585	20.1533	20.1717	20.2533	19.7379	20.1478	20.0143	19.7658	19.7742	20.083	19.7144	19.6884	17.0326	19.899	19.4754	19.2222	19.4363	19.3663	19.703	19.1682	19.6978	17.9748	19.3576	19.1184	16.8011	19.4019	19.4706	17.1385	19.934	20.1864	19.4123	19.9093	19.8532	20.3796	19.5757	20.0688	20.4054	20.2074	20.2677
RBMX;RBMXL1	P38159;H3BT71;H0Y6E7;P38159-2;H3BR27;P38159-3;Q96E39	0.308949	0.629972		10	6	10	21.6951	21.104	20.8209	21.8086	20.7584	20.2289	20.8211	21.5516	20.5918	21.1263	22.0393	21.5672	21.3364	20.8611	21.7782	17.3656	22.6909	21.3626	22.5431	22.0257	20.8856	21.2474	21.3353	21.5087	20.859	19.9219	21.7394	21.4214	21.8826	21.9307	21.4798	23.2945	21.9401	21.5209	22.4167	22.9841	23.2173	21.9213	22.8443	21.2205	22.2558	22.17
EARS2	Q5JPH6;H3BTB7;Q5JPH6-2	0	-4.34e-08		2	2	2	16.2791	16.3546	17.4624	16.7065	16.4596	17.5192	17.1031	16.7163	16.3305	15.7551	16.9656	16.7626	16.571	14.0768	16.6257	16.2803	17.9409	17.0977	17.1927	18.3704	17.915	18.1321	17.7053	16.7825	17.676	17.6683	14.6565	15.6489	18.2927	17.4081	17.8192	16.3692	16.0299	16.8562	15.9502	15.8797	16.1988	16.6715	15.9445	16.4091	15.9712	15.9129
ADPGK	H3BTH4	0.990696	2.88635		4	1	1	18.6626	18.9826	19.6249	19.2775	19.0163	18.862	19.3	19.1242	18.9399	18.5434	18.6729	20.1461	19.1545	18.5328	18.6124	17.7189	16.3128	18.3061	17.2654	19.437	17.73	18.3336	17.9157	17.973	19.0413	18.6314	16.8118	16.8858	17.4624	18.1324	18.3978	15.6527	19.0279	19.0724	18.3327	17.9507	19.178	19.789	18.8856	17.9076	19.6623	18.975
ATXN2L	H3BUF6	0.678764	0.862991		61	1	1	16.0222	19.6955	19.4657	19.3888	19.1263	19.9422	19.5939	18.7098	19.551	19.2412	16.7366	19.5648	19.7706	19.5155	19.4327	20.0346	17.9276	19.8871	18.8559	19.6502	20.0781	19.8067	20.1396	19.7252	19.9288	20.2873	20.0899	20.157	19.9072	19.3378	20.5461	15.1842	19.4688	19.6646	20.0236	19.503	18.7773	19.338	18.9718	20.4637	18.9272	19.1865
CLN6	Q9NWW5;H3BUV4;H3BRN7;H3BNF1;H3BTY4;H3BUT1	0	-4.34e-08		3	3	3	17.7153	15.967	18.5832	19.717	17.5804	16.7868	16.6845	16.9577	18.0021	18.3879	19.0059	16.9068	18.5761	16.6774	16.4799	17.2225	19.4642	18.7605	19.0951	19.1041	19.2226	18.505	18.373	16.4926	19.4381	18.8463	19.0086	16.9542	19.2735	18.8078	19.1771	19.6286	19.5503	19.6863	20.5203	19.0913	18.6515	19.3722	18.9758	19.9766	19.4127	18.5372
GOLGA8Q	H3BV12	0	-4.34e-08		30	0	1	17.5628	15.9646	15.3283	16.5708	17.9417	14.4266	16.3225	18.6978	16.715	16.7906	17.0457	16.9918	16.7619	16.8997	17.5813	18.6133	17.0371	17.2101	16.1893	16.4655	16.7743	16.7982	16.8595	17.2464	16.1689	15.7614	16.4637	16.9905	16.3982	16.2459	16.6718	16.9778	15.5082	16.9041	16.7525	15.8374	15.7643	17.4581	17.5216	15.43	17.3677	16.6155
PMM2	O15305;H3BV55;H3BRM0	0	-4.34e-08		3	1	3	16.0217	16.5739	16.9529	16.9724	16.997	19.1569	18.7464	17.2235	17.2315	15.663	17.7976	17.2812	17.6842	17.261	18.9709	17.8518	17.2416	16.3422	16.3836	18.5177	18.0222	15.6637	17.2616	18.7975	16.0258	15.0511	16.016	17.0716	16.9056	16.7749	17.0612	17.3995	17.5927	17.7428	16.4752	18.4813	18.6961	17.4981	18.723	15.0149	18.505	18.4622
ESYT2	H7BXI1;A0FGR8-6;A0FGR8-2;A0FGR8;A0A087WXU3;A0FGR8-4	0.334059	2.75034		35	35	35	23.7247	23.5011	23.5393	23.5828	23.548	23.612	24.0448	23.4172	23.8027	23.814	23.5554	23.3026	23.6252	23.6935	23.4974	23.1401	23.7297	23.62	23.2134	23.2935	23.5587	23.6995	23.4692	23.4962	23.6399	23.5192	23.4335	23.4135	23.3805	23.511	23.5309	23.3791	23.7941	23.52	23.3952	23.5002	23.4869	23.4769	23.3995	23.681	23.7732	23.6895
KALRN	O60229;H7BXZ5;J3QSW6;C9IZQ6;O60229-2;O60229-3	0	-4.34e-08		27	3	3	16.669	16.088	16.4365	16.3322	16.1558	18.3227	16.2734	17.2668	16.4884	18.5464	15.6074	17.3028	15.8993	18.4406	15.4635	17.3513	16.4868	18.5752	15.8221	18.0027	18.5907	18.6325	18.501	15.8394	16.7019	17.5073	16.5777	15.1978	15.1174	18.2861	16.5885	16.1318	19.5886	18.9102	16.5964	18.7025	19.4845	20.0668	15.8398	19.823	17.3164	21.0193
NUPL1	Q9BVL2;Q5JRG1;H7BYF2;Q9BVL2-2;Q9BVL2-3	0	-4.34e-08		2	2	2	16.4995	16.6507	16.6483	17.2745	18.2674	16.0001	16.602	17.1227	17.2886	15.6698	17.1515	17.7141	16.1803	17.175	18.3458	18.6606	20.2266	18.9173	18.0719	19.6838	15.6082	16.7662	19.284	18.467	16.1433	16.2684	16.2182	16.4024	19.4684	19.6809	16.0856	16.5639	17.3345	14.8383	16.76	18.6319	16	16.2994	15.5893	16.6446	14.6925	16.9076
CIT	H7BYJ3;O14578-3	0	-4.34e-08		102	2	2	17.754	16.6936	17.4128	16.3514	17.1135	17.2015	18.9819	17.423	15.5173	18.2655	17.7626	17.0533	18.1895	18.5738	17.3554	17.6957	17.9112	18.3741	16.5964	17.3049	18.6369	15.8826	18.2639	20.19	19.182	18.8139	20.5328	15.8769	17.552	18.346	17.4897	17.8386	19.5546	19.8811	14.7693	15.1394	14.5072	15.9833	16.4673	18.4444	21.2799	19.3771
KIF23	Q02241;Q02241-2;H7BYN4;Q02241-3	0	-4.34e-08		3	3	3	17.2665	15.8065	17.6343	17.8695	18.4962	18.2106	16.0908	17.132	16.849	18.5889	16.0019	17.9193	16.6394	16.3417	17.1894	18.1857	19.4669	17.8944	16.7632	17.9051	17.3038	17.5121	17.1484	17.23	16.7208	15.5399	18.3433	17.4207	18.2785	17.8277	17.0828	18.466	17.1709	17.823	16.3683	18.7554	15.6936	17.8384	18.3837	15.8014	18.4124	15.2263
CSNK1D;CSNK1E	P48730;P48730-2;H7BYT1;B0QY35;B0QY34;H0Y645;B0QY36;J3QQI9	-0.236141	0.575893		10	2	9	18.5216	19.0577	19.229	20.2294	19.8662	19.7091	19.0656	17.4724	19.0793	15.4827	18.7042	18.8967	21.3044	17.2259	19.8317	20.6887	20.154	20.1427	20.4377	20.1021	19.6309	20.2703	19.9144	19.9336	20.0989	20.2128	19.9289	19.9279	20.0513	20.3396	19.998	19.0936	18.77	18.9939	18.1143	18.975	18.8801	19.6831	19.0754	18.6738	19.2507	18.5597
TPM1	H7BYY1;P09493-3;F5H7S3;B7Z596;P09493-8;P09493-2;P09493-10;H0YK48;Q6ZN40;P09493-5;P09493-9;P09493-7;P09493-4;P09493;H0YKX5;H0YNC7;H0YL52;P09493-6;H0YL80	0	-4.34e-08		12	5	5	15.1844	18.1027	17.4029	16.2922	16.9083	16.7647	15.105	17.2766	17.0999	15.1129	17.3898	15.7394	15.5452	16.6135	16.0037	17.0321	15.2912	15.9146	16.5007	16.3641	16.3311	16.6585	16.2476	16.646	15.0918	15.2036	16.5667	17.9108	15.7225	16.7778	17.1157	20.3024	13.3221	20.6292	18.9332	19.8695	21.0491	19.1633	19.7947	16.4773	16.0119	19.8159
BCOR	Q6W2J9;H7BYY2;Q6W2J9-3;Q6W2J9-4;Q6W2J9-2	0	-4.34e-08		5	5	5	17.8425	16.8906	16.5219	17.8712	16.4496	15.9442	16.6573	17.8162	17.6627	15.9953	15.0811	17.6029	16.0029	17.4482	16.3609	17.2587	17.0949	18.0096	16.7369	17.384	18.0685	17.5719	16.9035	16.611	15.7267	17.096	16.4189	17.0629	15.9098	15.5595	17.761	16.36	13.7121	16.9915	15.1858	14.0665	16.5672	17.342	16.7157	15.6756	14.9766	14.6319
PDIA3	H7BZJ3	-0.150412	0.331087		8	1	1	20.0462	19.9158	20.1376	20.3482	20.4984	20.1201	20.6863	19.5828	20.119	20.2678	20.743	19.8421	20.4145	19.932	20.7862	19.0668	20.8351	20.1901	21.0725	20.1773	19.435	20.274	19.8112	20.7602	20.4428	19.8006	20.2482	19.2424	20.7398	20.3493	20.8124	22.8733	21.7088	20.2482	21.4639	22.0385	21.7265	21.3028	22.0694	20.6224	22.0341	21.3995
C21orf59	P57076;H7BZW1;H7C2R6;C9JX57;D3DSE6;C9J818;F8VZ95	0	-4.34e-08		3	3	3	17.2061	17.3176	17.8482	16.7261	17.2884	16.7901	17.384	18.5238	16.1487	16.6211	16.4184	17.0728	15.8284	17.3758	16.384	16.6745	16.737	17.4548	17.7093	18.3222	17.2687	17.5652	16.6588	19.4226	16.9479	17.676	18.0045	16.7457	17.451	17.1776	15.8086	18.6553	16.1163	17.6792	17.4149	17.4184	15.9433	17.8657	16.9684	16.4749	15.3993	15.3097
WDR60	Q8WVS4;H7C022	0	-4.34e-08		2	2	2	17.352	15.2841	16.4948	16.3465	16.9416	17.092	16.134	17.4651	15.9992	16.2861	17.7219	17.6974	17.0828	16.9099	17.1064	16.1283	15.6984	15.2902	17.9348	14.9868	16.1584	17.5753	16.8812	16.2661	16.792	15.7335	15.9854	15.562	16.4159	15.6256	17.1141	15.0312	22.5796	22.3104	22.301	16.2746	21.6812	15.9685	21.7118	22.3358	15.7154	22.6598
SMARCE1	H7C048	0	-4.34e-08		18	1	1	15.912	16.4341	17.9311	16.7618	18.5403	17.3489	16.3929	17.2713	17.0756	16.2764	17.828	16.6795	16.5526	16.6261	16.31	15.8714	16.3911	16.1768	16.8009	17.1776	18.1485	15.9043	16.2217	17.4544	16.4943	16.546	16.9541	17.2964	15.4783	16.5888	17.2622	15.2058	16.042	15.4897	16.1837	16.4093	16.4068	16.6126	15.9073	16.254	14.5248	14.9528
RBM33	H7C0H2	0.173839	0.152581		10	2	2	17.8973	21.2713	20.83	21.0411	19.1079	19.9297	21.2392	16.8451	21.8819	21.4292	21.191	19.5882	21.1609	20.9291	20.9596	17.7543	19.1684	19.9302	18.3485	17.2055	18.9111	20.2511	20.7453	20.071	20.3475	20.3362	20.9916	19.0649	20.3156	19.3566	21.2057	15.8612	21.1081	20.5702	20.8013	21.2263	19.8121	20.8329	20.752	22.0528	20.7603	20.9144
CHD3	H7C0J3;I3L229	0	-4.34e-08		6	3	3	17.1911	17.5662	17.3308	16.1573	17.3489	16.2119	16.3515	17.0661	16.1643	17.4437	16.4098	17.235	17.1498	17.2655	16.6036	16.6496	17.2998	17.5613	16.3604	16.5974	16.2473	17.5599	16.1911	17.4587	17.5289	15.3418	16.994	16.5856	17.126	16.1849	16.9642	15.9253	17.6166	16.0989	16.7451	15.0018	16.0674	16.3066	15.3409	15.505	16.5197	15.9999
SF1	H7C0N4	-0.252828	0.421953		9	3	3	21.539	21.8273	21.6835	22.4086	21.0694	21.7972	19.6587	21.5042	21.4055	21.7805	21.9388	20.9725	22.0231	22.137	22.3196	20.3992	21.6294	21.2075	20.7096	20.7059	20.4114	20.3618	20.9855	21.0166	20.2455	19.7465	21.7523	20.7024	21.1141	19.3477	21.1546	15.4521	22.0409	21.8776	21.7135	23.799	21.2618	22.0616	22.888	23.0805	21.7525	21.6024
TRIM4	Q9C037;Q9C037-2;H7C0Q6;Q9C037-3	0	-4.34e-08		3	3	3	18.7829	16.322	19.2943	19.087	18.4946	17.464	17.0283	17.2238	17.0141	19.7012	20.0309	16.7845	16.0778	19.4168	19.5825	17.1762	21.4023	20.6602	21.3442	17.6775	16.6248	16.8845	16.23	16.3477	16.4867	15.7338	16.9087	17.3217	16.1558	20.5475	15.2925	14.9493	15.2653	15.8652	16.3129	15.916	16.1999	16.4696	15.8742	16.1348	16.0413	15.7156
RAF1	P04049;H7C155;P04049-2	0	-4.34e-08		7	4	4	15.6181	16.9813	16.4852	16.7796	15.4755	16.8326	17.0397	17.3208	16.7873	16.9214	22.9785	16.9468	23.194	16.0419	15.736	16.5077	16.9314	16.16	17.0019	17.4372	17.1181	16.0619	16.9292	17.45	15.7469	15.8238	22.7614	17.4251	16.4076	16.7367	16.2301	16.2139	16.1941	15.3334	15.3625	16.0581	16.8127	17.1882	14.5772	15.2739	15.5221	14.3767
AP1S1	P61966;H7C1E4;P61966-2	0	-4.34e-08		2	2	2	17.3252	16.1942	16.5426	15.9061	17.6592	16.4926	15.2979	17.4882	16.9253	16.57	15.2404	16.4062	16.0051	15.5455	16.1975	16.5573	15.7193	16.4519	16.2074	17.2068	15.2612	17.0579	16.5932	17.1216	16.9542	16.4425	15.8267	15.5446	17.3771	17.2986	17.0436	17.1658	19.2081	19.3993	19.0745	19.2	18.7881	18.9825	18.9405	19.2728	18.9735	18.8486
UHRF1BP1	Q6BDS2;H7C1J4	0	-4.34e-08		5	4	4	16.3502	15.9564	16.8716	16.3602	17.9518	17.2315	16.5207	15.5731	16.8828	16.6867	16.1209	17.1908	16.1397	16.7708	16.4993	16.5749	17.9828	17.1411	15.5557	16.889	16.3539	18.1641	16.0989	16.852	15.0399	15.9473	16.4866	15.5219	15.59	16.3927	17.841	27.0117	24.8343	23.7038	24.3411	17.2302	23.829	23.1461	24.3274	23.6167	24.0741	23.6179
NCOR2	H7C1J7	0	-4.34e-08		12	1	1	16.4577	15.3802	16.9063	16.3342	17.7242	16.5972	16.2381	16.5688	17.8548	16.157	16.9967	16.1319	17.2274	17.5838	15.2005	16.5698	15.4161	16.4683	15.4616	17.105	17.8093	16.4906	16.9111	15.5869	15.5676	15.5998	17.0877	16.0848	15.3276	16.1571	16.5204	16.8884	14.1388	15.6098	16.7825	14.9814	15.429	16.1497	15.2477	16.1394	15.8458	16.2969
BET1;DKFZp781C0425	O15155;H7C1N3;C9JTT8;Q68DU7;O15155-2	0	-4.34e-08		2	2	2	19.2606	19.5556	15.937	19.6203	19.7918	19.5605	18.8644	19.7495	19.4075	19.1688	16.6365	16.8852	16.148	16.4287	16.8422	19.1794	18.9517	18.5124	18.0584	19.5083	19.2891	17.0777	18.4427	19.7111	19.5877	19.021	18.8672	18.6437	19.4195	18.5466	20.142	16.6907	19.5164	18.6182	17.3652	19.702	20.1504	19.2144	19.1663	19.655	19.0344	19.2606
CD99	H7C2F2;A8MQT7;P14209-2	0	-4.34e-08		3	1	1	17.1386	16.6272	16.5605	17.1706	17.1638	16.6367	15.8864	16.6366	15.3183	16.5737	15.1072	15.7655	17.7559	16.9473	16.3405	17.9039	16.9899	15.5472	16.11	17.7299	16.6628	15.6927	16.5905	17.4231	15.1094	16.3556	15.979	16.8543	17.7962	17.3227	15.5885	19.3275	17.675	15.0452	17.7211	16.5281	16.9155	17.5452	18.2371	15.1555	17.0436	16.6121
EBNA1BP2	Q99848;H7C2Q8	-0.594252	1.71449		7	7	7	19.6574	18.323	18.7441	17.9764	16.1669	18.224	18.9457	19.3479	18.3705	20.5424	18.7265	18.5629	17.4981	18.1426	18.5821	17.2087	21.7284	20.5589	20.631	19.7065	20.3116	20.0069	20.7213	16.6192	16.0184	18.4309	20.4699	19.114	20.3156	20.7902	19.6177	18.4466	19.1538	19.6607	17.0815	17.7103	19.3843	19.567	21.6122	18.6649	18.1274	18.5664
ZMYND8	Q9ULU4-14;Q9ULU4-6;H7C4X9;Q9ULU4-3;Q9ULU4-15;Q9ULU4-23;Q9ULU4-21;Q9ULU4-12;Q9ULU4-16;Q9ULU4-9;Q9ULU4-13;Q9ULU4;Q9ULU4-10;A0A087WYS3;A0A0A0MTK7;A0A087WVZ6;Q9ULU4-17;Q9ULU4-8;Q9ULU4-18;Q9ULU4-22;Q9ULU4-5;Q9ULU4-20;Q9ULU4-11;Q9ULU4-7;Q9ULU4-19;Q9ULU4-2;Q9ULU4-4	0	-4.34e-08		7	7	7	17.7013	15.4304	16.2416	15.6702	16.7287	16.6612	17.1043	16.9956	17.134	16.8643	16.333	16.7987	15.9369	16.2173	15.9815	17.1594	17.5578	16.8249	17.6983	16.1387	16.3753	16.2228	17.8469	16.6066	16.4576	16.566	17.276	17.0801	16.861	15.3962	17.6107	15.9268	16.2115	17.0496	16.6162	16.8401	16.0589	16.2999	15.5202	16.1498	18.2369	16.7776
SF1	H7C561	-0.366755	0.789387		10	0	5	20.8248	21.5514	21.2863	22.241	21.6113	21.278	21.9711	19.6791	20.555	21.8047	21.982	21.6886	21.8205	21.4734	22.4345	21.8291	20.6827	20.5477	20.2202	22.0531	19.4478	20.0564	20.6475	20.5502	19.8236	20.1277	20.8179	20.8677	20.684	19.764	20.7469	17.253	22.5414	22.3498	21.978	23.4514	22.1188	21.7601	22.5551	24.102	22.6127	22.5707
MFSD1	Q9H3U5;H7C593;Q9H3U5-2;Q9H3U5-3;H7C5U3;Q9H3U5-5;Q9H3U5-6	0	-4.34e-08		2	2	2	16.1147	16.6717	17.0403	17.4215	17.285	15.7792	16.3388	16.0173	16.1728	17.4439	15.8476	16.2459	16.6058	16.9965	17.7603	16.8598	15.8777	17.4335	16.7736	17.0097	17.7856	17.0498	16.7221	16.8783	17.4267	17.6597	17.8344	16.6359	17.364	17.4842	17.3464	18.1928	18.4062	16.6806	17.3831	16.4911	19.2508	17.308	17.4353	18.4184	18.5209	17.6985
LRCH4	H7C5D9	0	-4.34e-08		9	1	1	17.3881	15.2028	16.4799	16.8418	17.1064	15.5735	16.2778	17.3669	16.551	15.79	15.8563	17.0588	15.535	15.8555	17.1543	16.6414	17.6032	15.8519	16.3035	17.6985	16.4806	17.552	15.906	18.4443	15.8803	16.3181	17.2233	18.5493	16.9094	15.7565	15.8566	16.9826	16.7104	14.9563	19.1371	14.9159	15.5628	17.3405	19.1138	19.2928	18.7601	15.9199
TNRC18	O15417;H9KVB4;O15417-2	-0.694949	1.96621		25	25	25	19.6965	20.1021	21.2233	20.811	17.9073	20.2065	20.5911	20.484	19.7704	21.0672	16.0747	20.8576	20.9725	20.9697	20.4946	19.8153	20.2428	19.3372	18.9973	19.0869	20.1586	20.4375	18.5336	19.2683	20.364	20.7654	19.5631	18.9123	20.0407	20.7052	20.686	16.2494	21.5756	21.6324	21.2816	20.1055	21.5177	21.1371	20.3885	21.7306	21.302	21.6692
TMEM189-UBE2V1;UBE2V1	I3L0A0;Q13404-7;Q13404-2;Q13404-1;G3V2F7;A0A0A0MSL3;Q13404-6	-0.794667	1.3128		11	0	11	17.165	19.4797	19.5526	19.427	19.0915	16.1297	18.899	16.9867	19.4704	19.3618	19.3099	16.1434	20.7669	19.3256	19.1618	17.1329	18.5752	18.3851	18.7633	15.7169	18.7954	18.972	18.0637	20.6326	20.2322	19.3869	18.606	15.1146	19.8113	17.8499	20.2783	22.8286	20.8717	18.4188	19.9132	21.1994	21.7971	20.1802	21.314	19.2546	21.2709	20.9134
MRPS17;hCG_1984214	Q9Y2R5;I3L0E3;E9PE17	0	-4.34e-08		4	4	4	17.2851	16.3288	16.0214	18.2885	16.5148	18.701	17.8503	17.8088	17.0208	18.2483	18.2731	16.1902	18.4781	18.1556	17.9012	16.5112	19.4447	18.6434	18.4958	18.8236	18.2008	18.6854	18.4932	18.3525	15.8477	18.9208	18.7502	17.5305	18.4718	19.3305	17.7794	15.6671	15.9407	17.9749	17.2106	17.4439	17.9743	17.8694	17.7208	15.9098	18.078	17.8528
NSF	P46459;I3L0N3;P46459-2	-0.104051	0.559675		48	47	48	24.6029	24.4682	24.2851	24.487	24.7328	24.2506	24.7951	24.2878	24.3811	24.6425	24.753	24.3514	24.552	24.4566	24.5296	23.4288	25.3113	24.6651	24.7319	24.8164	24.4641	24.6853	24.5166	24.5453	24.4844	24.286	24.3318	24.4487	24.7628	24.7051	24.547	25.0517	24.5829	24.6233	24.5748	24.6232	24.7654	24.3901	24.6487	24.5599	24.7014	24.5462
FAM64A	Q9BSJ6;I3L156;I3L2R2;I3L419;Q9BSJ6-2	0	-4.34e-08		2	2	2	17.3461	16.2304	15.7713	15.9245	16.3959	15.1166	16.5351	16.8972	16.2828	16.6145	17.3876	17.7461	16.9795	19.2859	17.0924	16.5735	16.8123	16.1892	17.639	16.3737	17.0608	16.2696	16.731	17.1479	17.6561	18.946	16.6412	15.077	16.6733	17.0704	15.491	17.084	16.1462	15.7023	16.5623	17.7844	18.8756	15.0161	17.1555	19.1535	16.5262	18.2893
SLC25A11	Q02978;I3L1P8;Q02978-2	0.018497	0.0351335		14	14	14	21.5386	21.7237	21.7311	21.6397	21.0177	20.4233	21.2431	19.5652	20.6583	21.1895	21.3102	21.3394	20.8755	20.5678	21.52	16.8212	22.4469	21.641	22.2321	21.7924	21.941	22.1867	21.3895	21.1843	21.2588	21.1933	21.6815	20.4099	22.1469	21.859	21.4008	22.4415	21.8492	21.5927	21.998	22.0043	21.7612	21.7714	21.8584	22.0388	22.0578	22.0259
CLUH	I3L2B0	0	-4.34e-08		16	1	1	18.1354	15.3147	16.7091	16.5148	17.0008	16.1914	16.7781	16.9604	16.2962	15.1122	17.7014	17.0343	15.9606	15.2494	17.6901	18.6692	15.4287	15.392	16.3228	16.1689	17.1284	17.3544	17.0713	17.3687	15.7012	15.7291	18.6746	17.9633	17.0715	17.3884	16.65	17.8474	13.9625	16.5038	17.1893	17.2845	16.2815	16.6557	16.8718	15.5465	14.2632	15.1194
GEMIN4	P57678;I3L2C7	-0.917785	3.72482		24	24	24	21.14	21.344	20.7491	21.2151	21.0456	20.9594	21.2147	21.1487	20.4805	20.3423	21.0597	21.3235	20.6976	21.084	20.2682	21.511	22.0545	22.2641	22.2482	22.3927	22.0531	22.0477	22.1808	21.4737	22.3173	21.1538	21.7475	21.5326	22.4542	22.0636	21.2817	19.8595	20.8132	21.3878	20.9938	21.0212	20.6469	20.8469	20.5595	20.5191	20.6123	20.8267
CIC	I3L2J0;Q96RK0;A0A0A0MQR4	-0.549681	1.3509		27	27	27	21.6287	20.2621	19.3378	19.8025	20.2833	20.191	20.6385	19.4518	20.6904	21.241	19.9216	20.9081	20.7226	20.6335	19.6494	17.3491	18.8989	19.9259	18.1023	19.9917	20.6912	20.5162	19.8725	19.737	20.679	20.2543	16.5507	18.2097	18.4933	19.9436	18.5724	19.9858	21.1552	21.0522	20.658	19.2052	21.1549	20.7092	20.3854	18.8356	20.5858	20.7323
ZC3H7A	Q8IWR0;I3L2K5;I3L2N8	0	-4.34e-08		3	3	3	16.8309	16.0087	17.7015	15.9017	17.8008	16.1893	15.6945	17.0747	15.7764	16.3776	15.8998	17.1016	17.6988	16.458	16.7058	17.2299	17.658	17.2833	17.5618	16.1731	16.3931	16.5423	16.9808	17.1759	16.9779	15.7966	17.4935	16.935	17.2078	15.2416	15.4182	15.9949	15.9477	16.0119	18.2569	16.6998	17.7976	14.8347	16.006	14.4393	15.7819	16.574
EIF5A;EIF5AL1;EIF5A2	P63241;I3L397;I3L504;P63241-2;Q6IS14;Q9GZV4;F8WCJ1;C9J7B5;C9J4W5	-0.326754	1.38883		13	13	13	24.2562	23.4624	23.4881	24.3775	24.1812	24.2259	23.7286	23.7631	23.5892	24.1091	24.555	24.0172	23.9896	23.5272	24.1697	23.0897	25.3166	24.2704	24.9931	25.2111	24.3174	24.6122	24.5699	24.7182	24.0601	23.852	24.4434	24.7321	24.7664	24.4931	24.4911	25.3244	24.2449	24.0002	24.5084	25.1247	24.3961	24.1624	24.6234	23.8892	24.3416	23.8736
CHMP6	Q96FZ7;I3L3E4;I3L4G8;I3L4A1	0	-4.34e-08		2	2	2	17.3378	15.7821	17.9473	17.5312	17.2114	16.7672	17.4711	16.6569	16.0146	17.1836	15.9928	18.1049	15.6579	17.6635	16.1471	16.9277	15.8849	16.2575	16.2817	16.9992	15.7397	14.5097	16.9704	16.0675	16.7665	15.51	15.7561	16.5619	16.4735	16.3909	16.8626	17.6911	18.0504	17.5361	15.6344	16.2911	16.2064	15.5143	15.9132	17.0714	15.9809	17.0509
ARHGAP17	I3L3P1	0	-4.34e-08		5	1	1	15.9503	15.8168	16.7074	15.4869	17.5771	16.551	16.9687	15.5226	15.9947	16.6195	16.7015	17.9917	17.7613	16.9722	16.6907	16.9315	18.3991	17.2478	16.5319	17.3731	16.3379	15.8689	16.5202	17.2703	15.2061	17.5244	16.6786	16.0279	17.126	16.2636	14.8298	16.7105	18.0557	17.6086	17.7401	15.4922	17.7856	15.503	17.5146	16.402	17.3933	17.6036
GPS2	Q13227;I3L4X7;Q13227-2;I3L3Y9	-0.655855	3.08849		9	9	9	22.9982	22.8778	22.9441	22.1334	23.2365	23.277	22.5086	23.1953	22.767	22.9068	22.6465	23.197	22.6223	22.4582	22.1505	23.0768	20.6698	23.5309	21.8022	22.6346	23.6135	23.3073	23.2102	23.0467	23.7031	24.0892	23.0171	22.9493	22.5456	23.5261	23.3156	17.5935	23.3681	23.427	22.8144	22.3355	23.4822	23.2261	22.4721	23.1529	23.2929	23.4144
GOLGA8R	I6L899	-0.552332	1.56212		29	2	2	19.5817	20.8787	20.5866	20.5613	20.5079	20.9494	20.4225	16.1855	20.8754	21.0145	20.1953	17.2071	20.9739	21.2969	20.867	18.393	18.8665	20.2239	17.6357	19.6328	20.6408	20.4403	19.6986	17.047	20.482	20.1894	17.1192	19.4629	19.5819	20.0033	20.3838	16.0062	20.9261	20.466	20.9931	19.9035	20.1028	20.7218	21.1359	20.8317	20.2188	20.3192
INTS2	Q9H0H0;J3KMZ7	0	-4.34e-08		30	30	30	18.2621	17.1108	15.9476	16.855	16.8987	17.0724	17.3348	17.6662	17.047	16.9219	16.9796	16.4288	15.9438	16.668	18.1944	18.7346	20.772	17.9283	17.1913	19.5512	18.5723	18.6259	18.9155	17.4266	18.5154	18.313	16.6666	19.0804	18.8041	18.523	17.6654	15.8113	21.9021	22.2878	21.1395	19.0981	21.8	21.383	20.6806	21.1729	21.601	21.1654
MLLT4	P55196;P55196-3;P55196-2;Q5TIG5;J3KN01;P55196-6;P55196-1;P55196-5;A8MQ02;H0Y8L4	0	-4.34e-08		4	4	4	17.1139	15.5023	16.5051	15.6502	16.6643	16.1406	15.7799	19.0163	17.0313	15.9427	17.3607	16.9682	17.8691	15.5154	16.9985	16.5826	18.2253	15.9787	16.0542	16.0688	17.4513	15.7694	16.6733	15.89	18.2523	17.589	15.0395	17.0587	16.9907	17.2962	15.9664	16.3831	21.755	20.0471	19.9056	20.6111	19.2144	20.6224	20.2501	22.5717	19.3214	20.4815
PI4KA	P42356;J3KN10	0	-4.34e-08		31	26	31	16.7372	19.2015	19.7857	16.0778	16.3681	18.7903	19.4735	17.584	15.7964	16.0314	19.4734	19.0478	18.7327	17.1407	16.7714	20.6306	19.1836	20.3728	19.0745	19.952	19.576	19.3552	19.4963	19.6066	19.718	20.15	19.5687	19.0699	20.0032	19.5596	20.1177	19.4596	19.1966	19.9985	18.981	18.9437	19.3272	18.5467	18.6508	18.6952	19.4145	19.9144
MDFIC	Q9P1T7-1;J3KN13;Q9P1T7;C9J784;H7C4B9;H7BZY3	0	-4.34e-08		2	2	2	18.3562	17.3473	16.2243	16.5862	16.147	17.6579	15.3538	17.6562	17.2082	16.9594	17.2118	16.3437	16.642	18.6015	15.8206	17.3886	16.6951	16.4078	16.6705	16.612	17.5482	15.8862	16.8318	17.8783	16.5717	18.0887	17.319	15.9883	17.277	14.9708	16.7456	21.0687	20.4015	19.4528	19.3076	19.192	20.0593	19.6318	15.1499	15.823	20.401	20.7994
ECM29;KIAA0368	Q5VYK3;J3KN16	-0.489017	1.36818		42	42	42	20.7249	21.8869	20.1099	21.8703	21.3511	19.9964	21.9719	19.8303	21.1069	21.7123	21.2794	20.3704	21.2313	21.1728	20.7678	21.2606	22.8894	22.3579	22.5571	21.9645	21.577	22.385	21.9889	21.5757	22.0422	21.4431	21.2032	21.9832	22.5205	22.5989	22.1804	22.2694	22.2704	21.2186	21.6977	21.8978	21.7819	21.5508	22.308	22.1908	22.0897	21.896
RCOR1	Q9UKL0;J3KN32	-0.291086	1.6129		26	21	26	23.3009	23.7907	23.8471	23.4639	23.3391	23.9694	23.7525	23.5548	23.9094	23.9393	23.2634	23.5901	23.6793	23.9983	23.6789	22.8547	22.8268	23.7801	22.7947	23.0897	24.0231	23.8968	23.6263	23.6673	24.3625	24.2386	23.2461	23.3645	23.3673	23.7555	23.7705	20.7353	23.8075	23.9197	23.4608	22.6158	23.9663	24.017	23.4442	23.286	23.7975	23.4927
CHEK1	O14757;J3KN87;O14757-3;E7EPP6;O14757-2;E9PPA5;E9PKQ3	0	-4.34e-08		11	11	11	20.5711	20.2109	16.2697	16.8351	17.1146	15.9202	19.0062	17.343	19.9791	19.0208	18.6896	18.271	20.655	19.9233	20.5739	17.1282	20.3036	19.5119	19.5181	19.5266	21.0575	20.0478	19.7973	19.9562	19.5879	19.6592	19.6504	16.7662	19.7947	19.3103	19.6248	17.7172	18.3399	19.1132	15.8143	18.7418	17.2783	19.6898	19.2515	18.5472	19.1453	18.8058
OXA1L	Q15070;S4R3Q9;J3KNA0;Q15070-2;E7EVY0	0.672782	1.01665		7	3	7	19.8289	19.4707	19.5947	19.5566	18.5732	19.0529	20.0683	18.4483	18.9797	19.6531	19.2054	19.1635	18.3311	19.2555	19.273	20.9162	20.6855	20.3515	20.4764	19.6925	21.6798	20.7792	19.5645	19.3552	20.9596	20.6132	20.3158	19.61	21.2886	20.8	20.2825	18.0662	18.8818	18.665	18.6125	18.7062	18.0018	15.1887	18.107	18.9951	19.0197	20.0429
TET3	O43151;J3KNF3;O43151-2	-0.698898	1.84624		21	19	19	19.7886	19.6448	20.2272	20.311	16.7207	19.4885	19.1256	17.9694	19.625	18.6231	19.241	16.501	19.7338	19.5959	19.8143	18.1369	17.7189	19.3734	20.5049	24.9217	19.0398	18.8662	19.4983	23.947	18.871	19.2468	20.1258	19.6749	19.0726	18.8751	24.0005	16.0676	20.1141	20.6545	20.5233	19.9963	20.2762	20.3443	20.2646	20.2321	20.1829	20.1965
CYB5B	J3KNF8;O43169;H3BUX2;D6RFH4	-1.60372	7.11455		7	7	7	18.0989	19.2258	18.2934	18.3323	15.2498	18.6342	14.7738	15.3994	19.0303	19.9454	18.0102	16.13	19.2873	18.5095	18.4079	16.8272	19.9845	19.6186	19.2139	15.8875	19.6239	19.9516	19.614	19.3377	19.8129	19.1596	18.759	19.4493	19.5738	19.6289	19.7605	21.3577	21.4342	19.485	19.8347	20.0288	20.3017	18.8862	19.9969	19.9838	20.2271	20.3644
C12orf66	Q96MD2;J3KNH0;F5H2Q3	0	-4.34e-08		7	7	7	17.1788	18.5238	17.4351	15.6793	18.4821	16.986	15.8936	17.3773	16.871	16.8431	15.765	16.0166	15.3786	17.6701	15.2643	17.3659	16.7615	17.2936	16.9395	17.3725	16.0767	15.1927	16.9813	17.6274	15.8058	16.98	16.121	16.579	16.8007	16.7816	17.4224	15.8491	17.3307	18.2035	17.8266	15.8982	15.7348	15.9036	14.9014	16.4384	15.0375	15.9093
GRAMD1B	Q3KR37;J3KNL5;Q3KR37-2;Q3KR37-4;Q3KR37-3;E9PRD6	0.311528	0.458488		16	16	16	21.0978	19.9823	20.492	20.2757	20.471	20.4812	19.5442	20.8171	21.2077	20.3175	19.5122	17.6643	21.209	20.1198	19.9587	17.7012	18.0858	18.7913	15.5593	19.1976	18.9629	18.3508	15.931	19.8272	18.9327	19.069	16.8127	15.6067	18.2278	18.7742	18.957	18.4993	20.3049	19.934	21.8809	18.6182	18.0126	19.854	22.7637	21.9329	19.3251	19.3074
[truncated: 4,052 more rows]
[truncated: 37 more columns]

## Sheet: Bcl10
Gene names	Protein IDs	Difference, log2	p-value, -log10	Significant	Peptides	Unique peptides	Razor + unique peptides	Bait_01	Bait_02	Bait_03	Bait_04	Bait_05	Bait_06	Bait_07	Bait_08	Bait_09	Bait_10	Bait_11	Bait_12	Bait_13	Bait_14	Bait_15	Bait_16	Control_02	Control_03	Control_04	Control_05	Control_06	Control_07	Control_08	Control_09	Control_10	Control_11	Control_12	Control_13	Control_14	Control_15	Control_16	Control_17	Control_18	Control_19	Control_20	Control_21	Control_22	Control_23	Control_24	Control_25	Control_26	Control_27
[truncated: 4,946 more rows]
[truncated: 38 more columns]

[truncated: 20 more sheets: Birc2, Casp4, Casp5, Casp7, Ifih1, Ikbke, MAP3K7, Map3k8, MAPK14, MYD88, Ripk2, Ripk3, SYK, TIRAP, Traf1, TRAF2, TRAF6, Primary macrophages , Primary Tcells, His versus Flag]
