# Supplementary material for: Identification of covalent modifications regulating immune signaling complex composition and phenotype
Source: Mol Syst Biol. 2021 Jul 28;17(7):e10125. doi: 10.15252/msb.202010125 (PMC8447602; doi:10.15252/msb.202010125)
Supplement: Supplementary file 5 — Table EV2 [file MSB-17-e10125-s004.zip › Frauenstein_Table 2.xlsx]

## Sheet: color coding
LFQ intensity normalized to bait input, log2
LFQ intensity, log2

## Sheet: AKT1
Gene names	p-value 5 min, -log10	Difference 5 min, log2	Significant 5 min	p-value 15 min, -log10	Difference 15 min, log2	Significant 15 min	p-value 30 min, -log10	Difference 30 min, log2	Significant 30 min	LFQ intensity norm, log2 0min_1	LFQ intensity norm, log2 0min_2	LFQ intensity norm, log2 0min_3	LFQ intensity norm, log2 0min_4	LFQ intensity norm, log2 5min_1	LFQ intensity norm, log2 5min_2	LFQ intensity norm, log2 5min_3	LFQ intensity norm, log2 5min_4	LFQ intensity norm, log2 15min_1	LFQ intensity norm, log2 15min_2	LFQ intensity norm, log2 15min_3	LFQ intensity norm, log2 15min_4	LFQ intensity norm, log2 30min_1	LFQ intensity norm, log2 30min_2	LFQ intensity norm, log2 30min_3	LFQ intensity norm, log2 30min_4	LFQ intensity , log2 0min_1	LFQ intensity , log2 0min_2	LFQ intensity , log2 0min_3	LFQ intensity , log2 0min_4	LFQ intensity , log2 5min_1	LFQ intensity , log2 5min_2	LFQ intensity , log2 5min_3	LFQ intensity , log2 5min_4	LFQ intensity , log2 15min_1	LFQ intensity , log2 15min_2	LFQ intensity , log2 15min_3	LFQ intensity , log2 15min_4	LFQ intensity , log2 30min_1	LFQ intensity , log2 30min_2	LFQ intensity , log2 30min_3	LFQ intensity , log2 30min_4
AKT1	0	0		0	0		0	0		0	0	0	0	0	0	0	#VALUE!	0	0	0	0	0	0	0	0	34.3981	34.2268	34.4659	34.4411	34.6415	34.9558	NA	33.796	35.2664	34.5643	34.0663	33.9313	35.0538	34.2957	34.331	34.473
AP2S1	0.206877	-0.121534		0.00559787	0.00612521		0.331566	0.223815		-0.429665	0.450595	0.173635	-0.173635	-0.168945	-0.041455	-0.138505	#VALUE!	-0.889885	0.090965	0.376045	0.468305	-0.253105	0.317865	0.762755	0.088675	23.4228	24.1318	24.0939	23.7218	23.9269	24.3687	NA	23.1119	23.8308	24.1096	23.8967	23.854	24.2551	24.0679	24.5482	24.0161
CDC37	0.789254	-0.644397		0.839962	-0.619513		1.20594	-0.692208		-0.203715	0.598335	0.125195	-0.125195	-0.975975	-0.904155	0.242905	#VALUE!	-1.40393	-0.593485	-0.087515	0.001495	-1.30851	-0.439405	-0.401655	-0.224645	23.1916	23.8224	23.5883	23.3131	22.6627	23.0488	NA	23.0362	22.8597	22.9681	22.976	22.93	22.7426	22.8535	22.9266	23.2456
GPX1	1.68055	-0.346371	+	0.168584	0.19371		0.118238	-0.0957701		-0.119505	0.079695	-0.079695	0.085995	-0.291765	-0.548875	-0.223605	#VALUE!	-0.872335	-0.167745	0.667745	1.11367	-0.994775	0.200285	0.174935	0.202965	22.2129	22.2408	22.3205	22.4614	22.284	22.3412	NA	21.5067	22.3283	22.3309	22.6684	22.9793	21.9933	22.4303	22.4403	22.6103
GPX4	0.100789	-0.0587505		0.0557883	0.0428452		0.0353563	0.0147803		-0.077205	0.291695	0.013535	-0.013535	0.009475	-0.403215	0.378355	#VALUE!	-0.645975	0.229745	0.250745	0.551355	-0.228075	0.242395	0.279095	-0.019805	23.809	24.0067	23.9675	23.9157	24.1391	24.0407	NA	23.6625	24.1085	24.2822	23.8052	23.9708	24.3139	24.0262	24.0983	23.9414
NAGK	0.268786	-0.195846		0.117007	-0.0907276		0.413397	-0.191268		-0.294135	0.449695	0.111485	-0.111485	-0.614865	-0.185905	0.329905	#VALUE!	-0.709335	-0.077985	0.178785	0.401185	-0.521195	0.003085	0.031665	-0.123065	24.4661	25.0387	24.9395	24.6918	24.3888	25.132	NA	24.4881	24.9192	24.8485	24.6073	24.6947	24.8948	24.661	24.7249	24.7121
NMI	0.46221	-0.934263		0.285254	-0.311732		0.30943	-0.248035		0.121265	-0.094125	0.057235	-0.057235	-2.90648	-0.638165	0.762215	#VALUE!	-1.57943	-0.314255	0.365935	0.307955	-1.1771	0.154955	0.311975	-0.254835	17.9679	17.5813	17.9717	17.8325	15.1836	17.7662	NA	18.0068	17.1355	17.6987	17.8808	17.6878	17.3253	17.8992	18.0916	17.6668
PPP3CA	0.579713	-0.544528		0.533131	-0.506		0.355892	-0.333542		-0.304245	0.580165	0.304245	-0.345605	-0.924885	-0.851105	0.318325	#VALUE!	-1.47095	-0.517675	0.232275	-0.033095	-1.15683	-0.419185	0.294965	0.181445	22.2984	23.0115	22.9747	22.3	21.9211	22.3092	NA	22.3189	22	22.2512	22.5031	22.1027	22.1015	22.0811	22.8305	22.859
RPS6KB2;RPS6KB1	0.254682	0.156316		0.216726	-0.07778		0.109781	0.0422125		0.02976	-0.17092	0.16463	-0.02976	0.17974	-0.34177	0.62626	#VALUE!	-0.30287	-0.25648	0.00448	0.23746	-0.14905	0.07654	0.37791	-0.14284	29.405	29.0331	29.6077	29.3885	29.7984	29.5912	NA	29.3995	29.9407	29.285	29.048	29.146	29.882	29.3494	29.6862	29.3074
S100A8	0.379437	-0.710063		0.78415	-1.03531		1.00933	-1.00871		-0.23534	0.21512	-0.21512	0.9263	-0.3262	-2.15663	0.87086	#VALUE!	-1.95577	-1.82087	0.05186	0.2745	-1.98845	0.02907	-0.39371	-0.9908	20.4865	20.7657	20.5745	21.6912	20.639	19.1229	NA	20.9906	19.6344	19.0672	20.4419	20.5296	19.3891	20.6485	20.2611	19.806
S100A9	0.783987	-1.30095		0.378829	-0.800257		0.530063	-0.86683		-1.78419	0.648795	0.111835	-0.111835	-2.77372	-0.838885	-1.1418	#VALUE!	-3.03956	-1.49994	-0.056015	0.259095	-2.73583	-0.497495	-0.979495	-0.389895	21.0414	23.3031	23.0052	22.7568	20.2952	22.5444	NA	21.0817	20.6543	21.4919	22.4378	22.6179	20.7455	22.2257	21.7791	22.5106
USP11	0.0772245	0.240252		0.312779	-0.698057		0.477216	-1.02129		1.06886	-0.336155	0.336155	-2.93717	0.731095	-0.550055	-0.861525	#VALUE!	-1.54787	-0.536055	-1.9787	-0.597915	-0.906875	-1.59652	-0.797045	-2.65302	20.9478	19.3715	20.2829	16.9848	20.8534	19.8865	NA	18.4154	19.1993	19.5091	17.5684	18.8142	19.6278	18.18	19.0148	17.3008

## Sheet: BCL10
Gene names	p-value 05 min, -log10	Difference 05 min, log2	Significant 05 min	p-value 15 min, -log10	Difference 15 min, log2	Significant 15 min	p-value 30 min, -log10	Difference 30 min, log2	Significant 30 min	LFQ intensity norm, log2 0min_1	LFQ intensity norm, log2 0min_2	LFQ intensity norm, log2 0min_3	LFQ intensity norm, log2 0min_4	LFQ intensity norm, log2 5min_1	LFQ intensity norm, log2 5min_2	LFQ intensity norm, log2 5min_3	LFQ intensity norm, log2 5min_4	LFQ intensity norm, log2 15min_1	LFQ intensity norm, log2 15min_2	LFQ intensity norm, log2 15min_3	LFQ intensity norm, log2 15min_4	LFQ intensity norm, log2 30min_1	LFQ intensity norm, log2 30min_2	LFQ intensity norm, log2 30min_3	LFQ intensity norm, log2 30min_4	LFQ intensity , log2 0min_1	LFQ intensity , log2 0min_2	LFQ intensity , log2 0min_3	LFQ intensity , log2 0min_4	LFQ intensity , log2 5min_1	LFQ intensity , log2 5min_2	LFQ intensity , log2 5min_3	LFQ intensity , log2 5min_4	LFQ intensity , log2 15min_1	LFQ intensity , log2 15min_2	LFQ intensity , log2 15min_3	LFQ intensity , log2 15min_4	LFQ intensity , log2 30min_1	LFQ intensity , log2 30min_2	LFQ intensity , log2 30min_3	LFQ intensity , log2 30min_4
BCL10	#DIV/0!	0		#DIV/0!	0		#DIV/0!	0		0	0	0	0	0	0	0	0	0	0	0	0	0	0	0	0	30.2381	29.1642	30.6964	30.7359	31.0693	30.6972	30.7051	31.0764	31.1665	30.6607	30.3869	31.2303	31.5108	30.9896	31.4492	30.885
CEBPZ	0.0678504	0.02153		0.0313228	-0.04322		0.564376	-3.54812		-5.31239	4.29997	-0.192985	0.192985	-4.13917	1.22764	-1.18458	1.29479	-0.199115	-1.45073	1.27027	0.112675	-1.72921	-6.33053	-5.36702	0.303715	16.2504	24.7888	21.8281	22.2536	18.2547	23.2495	23.3246	21.2165	22.292	20.5346	22.9818	22.6676	21.1063	15.9837	17.4068	22.5133
CIRH1A	0.814764	-1.5379		0.331534	-0.103265		1.58759	-3.35665	+	-1.09471	4.02183	-0.13033	0.13033	-3.10806	-0.81178	-2.26402	0.25733	0.34449	-2.17951	1.157	-0.55102	-2.01011	-4.22839	-6.84568	-2.48491	20.1972	24.2399	21.62	21.9201	19.0151	20.9393	22.0163	19.8663	22.5649	19.535	22.5978	21.7331	20.5546	17.815	15.6574	19.4539
FBL	0.442226	-0.880235		0.289469	-0.609755		0.79277	-1.61078		-2.01238	2.46828	-0.084295	0.084295	-1.39694	-0.176955	-1.47302	-0.363535	-0.514885	-0.845015	-0.070485	-0.704625	-1.40071	-1.82085	-2.2698	-0.431525	21.9606	25.3673	24.347	24.5551	23.4072	24.2551	24.0764	23.3382	24.3865	23.5505	24.0513	24.2605	23.845	22.9036	22.9142	24.1883
LGALS8	0.796322	-1.90179		0.435987	-0.46389		1.1089	-2.85163		-1.64474	2.85708	-0.63274	0.63274	-2.22623	0.21769	-2.61407	-1.57736	0.05389	-2.16821	-0.23029	-0.69749	-2.50187	-3.42624	-3.2014	-0.11796	18.1124	21.5403	19.5827	20.8877	18.362	20.4339	18.6468	17.9814	20.7394	18.0115	19.6756	20.0518	18.528	17.0823	17.7668	20.286
MALT1	0.177332	0.17065		0.062243	0.15396		0.0714492	-0.05618		0.60243	0.09125	-0.09125	-0.62374	-0.1095	0.17813	0.2284	0.16317	-0.61497	0.54813	0.46773	-0.15981	-0.47243	0.32279	-0.1026	-0.00976	26.0664	24.4813	25.8311	25.3381	26.1856	26.1012	26.0942	26.5307	25.7774	26.4347	26.0805	26.2963	26.2643	26.5382	26.5725	26.1011
NOC2L	0.31393	-0.630905		0.0817907	0.63446		0.625523	-3.09354		-3.8337	5.10508	0.14337	-0.14337	-2.2907	1.02889	-6.07885	1.15733	0.60114	-0.24002	1.95454	0.66778	-1.28836	-4.89871	-6.42999	0.86811	16.8754	24.7403	21.3109	21.0636	19.2496	22.1971	22.3335	15.4686	22.2387	20.8917	22.8125	22.3691	20.6935	16.5619	15.4902	22.2241
NOL11	0.271645	-0.41985		0.420426	-1.28274		0.958819	-3.25403		-2.82951	4.36129	-1.13484	1.13484	-5.6386	1.15963	-1.99933	1.90602	-1.12447	-2.87526	0.51427	-1.44101	-2.33003	-4.17803	-4.26606	-0.86145	17.9753	24.0922	20.1283	22.4375	15.9974	22.4235	23.1778	19.6438	20.6087	18.3521	21.4679	20.3559	19.7475	17.3782	17.7498	20.5902
NOP58	0.314193	-0.98814		0.254276	-0.762955		0.732962	-2.20202		-2.98882	3.38332	-0.065445	0.065445	-2.06375	0.183285	-1.88869	-0.087595	-0.226725	-1.35979	-0.069965	-1.29918	-1.66939	-2.73466	-3.62776	-0.410975	20.1667	25.4649	23.5484	23.7188	21.9229	23.7979	23.5349	22.1051	23.8572	22.2183	23.2343	22.8485	22.7589	21.1723	20.7388	23.3914
NUP35	0.425518	-1.20419		0.241446	-1.03841		0.716762	-3.00455		-3.93607	3.85105	-0.314405	0.314405	-3.78696	-0.612985	-1.6772	-0.731185	-0.784325	-1.91728	-0.006985	-1.29249	-1.86325	-4.31929	-4.14586	-0.559865	15.8818	22.595	19.9618	20.6301	16.8621	19.664	19.5537	18.979	19.962	18.3232	19.9597	19.5176	19.2274	16.2501	16.8831	19.9049
PDCD11	0.245281	-1.89581		0.0114669	-0.379695		0.72267	-5.24442		-6.66018	3.60097	0.168295	-0.168295	-4.39091	-0.535605	-3.16514	-0.626475	-0.426165	-2.60763	0.005025	-0.333225	-3.77119	-7.4322	-6.71765	-0.727355	17.8177	27.005	25.1045	24.8074	20.9182	24.4014	24.3184	22.1511	24.9801	22.2929	24.6317	25.1368	21.9795	17.7972	18.9714	24.3974
TOP2A	0.400171	-0.78427		0.249014	-0.420405		0.959638	-3.217		-2.04418	3.08216	-0.402565	0.402565	-1.5895	0.020955	-2.22097	0.331325	-0.486165	-1.17276	0.330785	-0.354645	-2.23858	-4.47849	-4.19541	0.353625	22.2084	26.2608	24.3084	25.153	23.4942	24.7326	25.0509	22.8699	24.6948	23.5024	24.7322	24.8901	23.2867	20.5255	21.2682	25.2531
TRIM26	0.101519	0.30098		0.127608	0.481995		0.480397	-0.387025		-0.52248	3.31647	0.23563	-0.23563	-0.644	1.19574	-0.59378	1.65428	0.77707	-0.9777	1.41711	0.18692	-0.64883	-0.12522	-2.87172	1.23195	17.7175	20.4826	18.934	18.5022	18.4272	19.8949	20.3613	18.4846	19.9455	17.6849	19.8059	19.4191	18.8639	18.8663	16.5794	20.1188
UBE2S	0.326726	-0.389455		0.0813007	0.535395		0.266622	-0.47505		-2.06839	3.58003	-0.268925	0.268925	-3.70175	-0.347055	-0.431855	1.18321	-1.87906	0.405115	1.10019	0.665675	-1.98275	-0.038445	-0.911655	0.981755	17.0132	21.5877	19.271	19.8483	16.211	19.1936	20.7318	19.4881	18.1309	19.9093	20.3306	20.7394	18.3716	19.7946	19.381	20.7102
UTP15	0.199023	-0.198935		0.111463	-0.013985		0.580586	-1.92268		-2.96298	5.15572	-0.685855	0.685855	-1.15117	0.976395	-2.15409	0.753295	0.233415	-0.836515	0.948835	-0.261385	-0.509295	-3.33606	-4.68712	0.417405	16.7066	23.7513	19.442	20.8532	19.3495	21.105	20.8898	18.3538	20.8314	19.2556	20.7672	20.4003	20.433	17.0849	16.1935	20.7338
UTP18	0.0570041	-0.53977		0.04524	0.13894		0.454281	-2.76597		-5.0496	3.97157	-0.269395	0.269395	-0.913255	-0.166285	-1.3804	0.164605	-0.000775	-0.751975	0.365185	0.278655	-1.18528	-4.34666	-4.83424	0.289655	16.2745	24.2218	21.5131	22.0914	21.242	21.6169	21.9557	20.7821	22.2518	20.9947	21.8381	22.5949	21.4116	17.7289	17.701	22.2606
WDR36	0.136727	-0.4831		0.0107029	0.34262		0.684908	-4.41622		-4.24018	5.38115	-0.4163	0.4163	-2.86318	1.89908	-3.33798	1.89698	-0.35703	-1.60712	1.7935	1.04227	-3.18522	-5.64721	-5.8038	1.22595	16.3756	24.923	20.6578	21.5299	18.5837	22.9739	22.9797	18.1161	21.1871	19.4312	22.5581	22.6502	18.7033	15.72	16.023	22.4886
WDR75	0.205149	-0.590785		0.0500624	-0.212085		0.775699	-3.25751		-3.61764	4.71942	-0.50618	0.50618	-2.78041	0.29225	-1.47382	1.07419	0.19947	-1.12678	1.61164	-0.62364	-1.66884	-4.84619	-5.54192	-0.25003	16.6502	23.9133	20.22	21.2719	18.3186	21.0192	21.809	19.6323	21.3957	19.5636	22.0283	20.6364	19.8717	16.1731	15.937	20.6647

## Sheet: BIRC2
Gene names	p-value 5 min, -log10	Difference 5 min, log2	Significant 5 min	p-value 15 min, -log10	Difference 15 min, log2	Significant 15 min	p-value 30 min, -log10	Difference 30 min, log2	Significant 30 min	LFQ intensity norm, log2 0min_1	LFQ intensity norm, log2 0min_2	LFQ intensity norm, log2 0min_3	LFQ intensity norm, log2 0min_4	LFQ intensity norm, log2 5min_1	LFQ intensity norm, log2 5min_2	LFQ intensity norm, log2 5min_3	LFQ intensity norm, log2 5min_4	LFQ intensity norm, log2 15min_1	LFQ intensity norm, log2 15min_2	LFQ intensity norm, log2 15min_3	LFQ intensity norm, log2 15min_4	LFQ intensity norm, log2 30min_1	LFQ intensity norm, log2 30min_2	LFQ intensity norm, log2 30min_3	LFQ intensity norm, log2 30min_4	LFQ intensity , log2 0min_1	LFQ intensity , log2 0min_2	LFQ intensity , log2 0min_3	LFQ intensity , log2 0min_4	LFQ intensity , log2 5min_1	LFQ intensity , log2 5min_2	LFQ intensity , log2 5min_3	LFQ intensity , log2 5min_4	LFQ intensity , log2 15min_1	LFQ intensity , log2 15min_2	LFQ intensity , log2 15min_3	LFQ intensity , log2 15min_4	LFQ intensity , log2 30min_1	LFQ intensity , log2 30min_2	LFQ intensity , log2 30min_3	LFQ intensity , log2 30min_4
ACTL8	0.76386	2.26397		0.00025211	-0.0014075		0.371711	1.35139		1.00094	-0.543025	0.543025	-0.705095	0.823535	0.203975	-0.524035	-0.376775	0.180705	-0.168505	0.074935	-0.342225	0.517775	0.005855	-0.111755	-0.237585	20.0666	19.3291	19.5012	18.949	20.4052	19.9281	19.1642	19.0168	20.0103	19.8481	19.1808	19.3298	19.7996	19.7475	19.3645	19.0031
BIRC2	0	0		0	0		0	0		0	0	0	0	0	0	0	0	0	0	0	0	0	0	0	0	24.9146	25.7211	24.8072	25.503	25.4306	25.5731	25.3899	25.3898	25.6785	25.8655	24.9548	25.5209	25.1307	25.5906	25.3252	25.0896
KANK1	0.148527	0.450522		0.0380946	0.165565		0.764404	1.63949		-0.2599	-0.293	0.44608	0.2599	0.18423	-0.76622	-0.55141	-0.41607	-0.77065	-0.98365	0.07068	-0.87558	-1.71546	-1.07751	-1.06023	-0.8099	21.6541	22.4275	22.2527	22.7624	22.6143	21.8063	21.9733	21.8378	21.9073	21.8813	22.025	21.6448	20.4147	21.5125	21.2644	21.2792
RNF214	0.643763	2.24752		0.0353431	0.2041		0.185308	0.840052		0.788925	-0.050315	0.050315	-0.439775	0.450785	-0.058185	-0.127135	-0.374555	0.857725	-0.259105	1.11735	-1.24186	0.340165	-3.4064	0.394695	0.865265	19.5373	19.5046	18.6913	18.8971	19.7152	19.3487	18.8492	19.0965	20.3701	19.4402	19.906	18.1129	19.3047	16.018	19.5537	19.7887
TRAF2	0.0485935	0.225787		0.123416	0.59248		0.242248	-0.782832		0.671885	0.076455	-0.076455	-0.574285	0.074525	0.708845	-1.7798	0.686535	0.097925	-0.360885	0.122825	-0.260075	-2.36519	-0.142025	-2.4006	0.431415	23.0456	23.2567	22.1898	22.3879	22.9643	23.7411	23.5356	21.0691	23.2356	22.9638	22.5368	22.72	20.2247	22.9077	20.3837	22.9802

## Sheet: CASP7 
Gene names	p-value 5 min, -log10	Difference 5 min, log2	Significant 5 min	p-value 15 min, -log10	Difference 15 min, log2	Significant 15 min	p-value 30 min, -log10	Difference 30 min, log2	Significant 30 min	LFQ intensity norm, log2 0min_1	LFQ intensity norm, log2 0min_2	LFQ intensity norm, log2 0min_3	LFQ intensity norm, log2 0min_4	LFQ intensity norm, log2 5min_1	LFQ intensity norm, log2 5min_2	LFQ intensity norm, log2 5min_3	LFQ intensity norm, log2 5min_4	LFQ intensity norm, log2 15min_1	LFQ intensity norm, log2 15min_2	LFQ intensity norm, log2 15min_3	LFQ intensity norm, log2 15min_4	LFQ intensity norm, log2 30min_1	LFQ intensity norm, log2 30min_2	LFQ intensity norm, log2 30min_3	LFQ intensity norm, log2 30min_4	LFQ intensity , log2 0min_1	LFQ intensity , log2 0min_2	LFQ intensity , log2 0min_3	LFQ intensity , log2 0min_4	LFQ intensity , log2 5min_1	LFQ intensity , log2 5min_2	LFQ intensity , log2 5min_3	LFQ intensity , log2 5min_4	LFQ intensity , log2 15min_1	LFQ intensity , log2 15min_2	LFQ intensity , log2 15min_3	LFQ intensity , log2 15min_4	LFQ intensity , log2 30min_1	LFQ intensity , log2 30min_2	LFQ intensity , log2 30min_3	LFQ intensity , log2 30min_4
ANKS6	3.40384	1.33223	+	3.21875	1.27279	+	2.10289	1.27553	+	0.3841	-0.00237	0.00237	-0.35932	1.58395	1.0744	1.25594	1.43942	1.53647	1.14771	1.42164	1.01011	1.55108	1.85953	0.51523	1.20107	19.2418	18.633	18.713	18.3251	19.5048	19.4063	19.1898	19.1443	19.3195	18.7427	19.0838	19.1273	19.4397	19.629	18.3758	18.9698
APAF1	2.35671	0.806185	+	2.83486	1.01084	+	2.56659	0.724268	+	0.18948	0.13584	-0.13584	-0.29794	0.90711	0.39518	0.76321	1.05078	1.07839	1.32638	0.86303	0.66709	0.76151	0.77732	0.42167	0.82811	25.7742	25.4983	25.3018	25.1135	25.555	25.4542	25.5282	25.3786	25.5885	25.6484	25.2523	25.5113	25.3772	25.2738	25.0093	25.3239
CASP7	0	0		0	0		0	0		0	0	0	0	0	0	0	0	0	0	0	0	0	0	0	0	32.7882	32.5659	32.6411	32.6149	31.8514	32.2625	31.6809	31.8189	31.7136	31.5255	31.5927	32.0477	31.8191	31.7	31.7911	31.6993
IMMP2L	1.06571	1.86111		2.03063	3.01834	+	2.09023	3.20722	+	-0.17091	-2.63403	1.04146	0.17091	1.47937	0.38938	1.39627	2.58685	2.44375	2.73538	2.32687	2.97481	3.11353	2.79627	3.20908	2.11741	18.0352	15.3498	19.1005	18.2037	18.7487	18.0697	19.6857	18.633	19.5752	19.6788	19.3375	20.4404	20.3506	19.9141	20.4181	19.2346
PISD	1.54591	0.668502	+	2.43278	0.97631	+	3.65893	1.03359	+	0.2526	-0.00051	0.00051	-0.22064	0.70701	0.11961	0.72809	1.15126	0.95724	1.28514	1.23444	0.46038	0.93964	1.09751	0.86585	1.26332	22.7733	22.2979	22.3741	22.1268	22.2909	22.1146	22.5647	22.2795	22.4033	22.5432	22.5597	22.2406	22.4913	22.53	22.3895	22.6951
XIAP	1.54268	1.24277	+	2.81817	1.6838	+	3.80848	1.87685	+	0.243835	-0.243835	-0.478375	0.292335	1.61294	0.180545	1.02104	1.97049	1.50565	1.42694	2.34753	1.26905	1.82993	2.15073	1.56745	1.77323	24.5303	23.8204	23.661	24.4055	24.9626	23.9413	25.1497	24.3382	24.7175	24.4507	25.4385	24.815	25.1473	25.3489	24.8569	24.9707

## Sheet: IFIH1
Gene names	p-value 5 min, -log10	Difference 5 min, log2	Significant 5 min	p-value 15 min, -log10	Difference 15 min, log2	Significant 15 min	p-value 30 min, -log10	Difference 30 min, log2	Significant 30 min	LFQ intensity norm, log2 0min_1	LFQ intensity norm, log2 0min_2	LFQ intensity norm, log2 0min_3	LFQ intensity norm, log2 0min_4	LFQ intensity norm, log2 5min_1	LFQ intensity norm, log2 5min_2	LFQ intensity norm, log2 5min_3	LFQ intensity norm, log2 5min_4	LFQ intensity norm, log2 15min_1	LFQ intensity norm, log2 15min_2	LFQ intensity norm, log2 15min_3	LFQ intensity norm, log2 15min_4	LFQ intensity norm, log2 30min_1	LFQ intensity norm, log2 30min_2	LFQ intensity norm, log2 30min_3	LFQ intensity norm, log2 30min_4	LFQ intensity , log2 0min_1	LFQ intensity , log2 0min_2	LFQ intensity , log2 0min_3	LFQ intensity , log2 0min_4	LFQ intensity , log2 5min_1	LFQ intensity , log2 5min_2	LFQ intensity , log2 5min_3	LFQ intensity , log2 5min_4	LFQ intensity , log2 15min_1	LFQ intensity , log2 15min_2	LFQ intensity , log2 15min_3	LFQ intensity , log2 15min_4	LFQ intensity , log2 30min_1	LFQ intensity , log2 30min_2	LFQ intensity , log2 30min_3	LFQ intensity , log2 30min_4
BMS1	0.00794822	-0.00567007		0.262855	-0.16587		0.270179	0.116105		0.13322	-0.17191	0.50235	-0.13322	-0.06641	0.59537	0.0262	-0.2474	0.14976	-0.16788	-0.62861	0.31369	0.21733	0.24331	-0.03626	0.37048	19.418	19.488	20.3859	19.6693	19.0937	19.9621	19.5573	20.0445	19.747	19.5041	19.3008	19.7768	19.6802	19.9278	20.0057	20.025
DDX60	0.0926493	-0.0739025		0.0550949	-0.0304774		0.458575	-0.195487		0.06627	0.15146	-0.48655	-0.06627	0.32358	0.22975	-0.68006	-0.50397	-0.21779	-0.30766	-0.21392	0.28237	-0.0601	-0.42769	-0.56899	-0.06026	23.949	24.4093	23.9949	24.3342	24.0816	24.1944	23.8986	23.9362	23.9774	23.9623	24.3134	24.3434	24.0007	23.8547	24.0709	24.1922
DHX58	0.669666	-0.54501		0.267474	-0.282297		0.760489	-0.580575		0.218885	-0.218885	0.328295	-1.10461	-0.489385	-0.888715	-1.28031	-0.297955	-1.23567	-0.605825	0.025915	-0.089925	-0.486155	-1.26746	-0.868795	-0.476205	22.4661	22.4035	23.1743	21.6605	21.6333	21.4406	22.4692	21.7005	21.324	22.0287	22.9178	22.3357	21.9392	21.3795	22.1356	22.1408
DTX3L	0.242541	0.130595		0.0918212	0.0510725		0.517015	-0.13742		0.008665	0.006725	-0.161945	-0.006725	0.485195	0.438085	-0.221775	-0.332405	-0.361545	-0.106485	-0.053655	0.572695	-0.437955	-0.262025	-0.106415	0.103435	24.3204	24.6936	24.7485	24.8228	24.6723	24.8318	24.4992	24.8235	24.2626	24.5925	24.9027	25.0628	24.0518	24.4494	24.9625	24.7849
HELZ2	0.47726	-0.466287		0.429795	0.341405		0.0883733	0.0678376		-0.07248	0.07248	-0.11238	0.7309	0.31463	0.15002	-1.44628	-0.265	-0.06868	0.59289	0.18139	1.27854	0.78142	-0.11339	0.21367	0.00817	22.3094	22.8295	22.8682	23.6306	22.5719	22.6139	22.6368	21.6691	22.6257	23.362	23.2079	23.8388	23.3414	22.6682	23.3527	22.7598
IFIH1	0	0		0	0		0	0		0	0	0	0	0	0	0	0	0	0	0	0	0	0	0	0	27.8741	28.2493	28.4729	28.3919	27.7495	27.9562	28.3941	28.6077	28.1866	28.2614	28.5188	28.0525	28.0522	28.2739	28.6313	28.2439
IFIT1	0.235946	0.31607		1.29233	1.04592		0.388453	0.523055		0.793355	0.096675	-0.808415	-0.096675	1.52413	-0.282825	-0.317795	0.325715	1.23514	0.243105	1.17461	1.51576	1.22977	-0.093135	-0.524535	1.46507	20.6059	20.2843	19.6028	20.2336	21.212	19.6117	20.6581	20.2282	21.3601	20.4428	21.6317	21.5066	21.2203	20.1191	20.0451	21.6473
IFITM2	0.466707	0.299647		0.0572978	-0.112933		1.19368	0.700077		0.184015	-0.102555	-0.450905	0.102555	0.878825	0.182005	-0.358245	0.229115	0.307355	0.542835	0.643755	-2.21256	0.909195	1.10706	-0.143675	0.660845	19.9068	19.9953	19.8706	20.3431	20.4769	19.9868	20.4718	20.098	20.3426	20.6528	21.0111	17.6885	20.81	21.2295	20.3362	20.7534
IRF2BP1	0.203834	-0.110565		0.0636212	-0.0500072		1.09996	-0.424423		0.32442	-0.02815	-0.36812	0.02815	0.1508	0.15648	-0.46688	-0.32636	-0.38256	-0.23721	-0.27828	0.65432	-0.40917	-0.36977	-0.82382	-0.13863	22.9686	22.9912	22.8748	23.1901	22.6703	22.8826	22.8377	22.9108	22.574	22.7942	23.0105	23.4768	22.413	22.6741	22.5775	22.8753
ISG15	0.0920916	-0.0640349		0.107355	-0.0618299		0.024797	-0.0154874		0.07231	0.57565	-0.07231	-0.17811	0.11118	0.54434	-0.23964	-0.27448	0.147	0.2193	-0.35402	0.13794	0.25347	0.23919	-0.30958	0.15251	24.4239	25.3024	24.8781	24.6913	24.3382	24.978	24.5971	24.8455	24.8111	24.9581	24.6422	24.6679	24.7832	24.9905	24.7992	24.8739
JADE3	0.208154	0.380592		0.167201	0.281905		0.170761	-0.265975		2.33805	-0.183965	-0.069205	0.069205	0.776305	2.01705	0.051385	0.831715	0.787475	1.31862	0.146505	1.0291	0.288845	0.192115	0.223135	0.386095	21.6655	19.5186	19.857	19.9144	19.9791	21.4265	20.6791	20.1123	20.4274	21.0333	20.1186	20.5349	19.7944	19.9193	20.3077	20.0833
LPCAT4	0.152877	0.0873425		0.400269	-0.753685		0.127637	0.0656451		0.419065	-0.076195	0.076195	-0.248055	0.463925	0.250445	-0.323625	0.129635	-0.244675	0.131165	-3.12664	0.396425	0.363205	0.298275	-0.167345	-0.060545	20.6758	20.5557	20.9317	20.5265	20.5961	20.5892	20.9063	20.6667	20.3245	20.7752	17.7748	20.8315	20.798	20.9548	20.8466	20.566
MYO10	0.145442	0.0897174		0.586824	-0.281265		0.905189	-0.435008		0.22011	0.01816	-0.5629	-0.01816	0.18673	0.34654	-0.39214	-0.12505	-0.35523	-0.19947	-0.79556	-0.11759	-0.31216	-0.4505	-1.03975	-0.28041	19.03	19.2032	18.8458	19.3096	18.872	19.2385	19.2048	19.1513	18.7671	18.9977	18.659	18.8707	18.6758	18.7591	18.5273	18.8993
OAS2	1.16969	0.62412		1.10466	0.676398		1.79238	0.969058	+	0.503455	-0.444185	-0.481285	0.444185	0.530765	0.842025	0.536755	0.609105	0.928855	0.718095	0.191945	0.888865	0.839725	1.1227	0.737295	1.19869	21.9958	21.4233	21.6098	22.4543	21.8985	22.4164	22.6214	22.7626	22.7337	22.5977	22.3289	22.5596	22.5101	23.0148	22.9868	23.0608
OASL	0.143243	0.0942476		0.409921	0.291018		0.385762	-0.321815		0.46169	0.23309	-0.53608	-0.23309	0.14398	0.31658	-0.20355	0.04559	0.39111	0.53053	-0.37428	0.54232	0.28118	-0.17428	-1.09694	-0.37161	20.7178	20.8644	20.3188	20.5408	20.2755	20.6547	20.8217	20.7861	20.9597	21.1739	20.5265	20.9768	20.7154	20.4816	19.9164	20.2543
PARP9	0.364953	0.2219		0.261146	0.119205		0.691162	-0.225038		0.2817	0.08149	-0.08149	-0.2433	0.41676	0.75751	-0.36509	0.11682	-0.19973	0.32226	-0.04372	0.43641	-0.47849	-0.08814	-0.30969	0.01457	24.7018	24.8767	24.9373	24.6946	24.7122	25.2596	25.0568	24.7885	24.5328	25.1295	25.021	25.0348	24.1197	24.7316	24.8676	24.8044
PRKAG2	0.824332	0.45827		0.455416	0.303397		0.733247	0.318302		-0.21346	0.3422	0.21346	-0.24224	0.69413	1.03472	-0.00067	0.20486	0.9275	-0.03251	-0.17525	0.59381	0.26134	0.55749	-0.05158	0.60592	19.5766	20.5075	20.6023	20.0657	20.3596	20.9068	20.5149	20.523	21.0301	20.1448	20.2595	20.5622	20.2295	20.7473	20.4957	20.7658
SKIV2L2	0.34521	0.161502		0.152685	-0.0799825		0.00291706	-0.00135267		0.17821	0.00529	-0.00529	-0.21406	0.44952	0.48829	-0.21293	-0.11472	-0.11686	-0.36547	-0.31147	0.43802	0.12003	-0.24937	-0.21063	0.29871	23.4294	23.6317	23.8447	23.555	23.5761	23.8215	23.6564	23.7718	23.4468	23.273	23.5844	23.8676	23.5493	23.4016	23.7978	23.9197

## Sheet: MAP3K7
Gene names	p-value 5 min, -log10	Difference 5 min, log2	Significant 5 min	p-value 15 min, -log10	Difference 15 min, log2	Significant 15 min	p-value 30 min, -log10	Difference 30 min, log2	Significant 30 min	LFQ intensity norm, log2 0min_1	LFQ intensity norm, log2 0min_2	LFQ intensity norm, log2 0min_3	LFQ intensity norm, log2 0min_4	LFQ intensity norm, log2 5min_1	LFQ intensity norm, log2 5min_2	LFQ intensity norm, log2 5min_3	LFQ intensity norm, log2 5min_4	LFQ intensity norm, log2 15min_1	LFQ intensity norm, log2 15min_2	LFQ intensity norm, log2 15min_3	LFQ intensity norm, log2 15min_4	LFQ intensity norm, log2 30min_1	LFQ intensity norm, log2 30min_2	LFQ intensity norm, log2 30min_3	LFQ intensity norm, log2 30min_4	LFQ intensity , log2 0min_1	LFQ intensity , log2 0min_2	LFQ intensity , log2 0min_3	LFQ intensity , log2 0min_4	LFQ intensity , log2 5min_1	LFQ intensity , log2 5min_2	LFQ intensity , log2 5min_3	LFQ intensity , log2 5min_4	LFQ intensity , log2 15min_1	LFQ intensity , log2 15min_2	LFQ intensity , log2 15min_3	LFQ intensity , log2 15min_4	LFQ intensity , log2 30min_1	LFQ intensity , log2 30min_2	LFQ intensity , log2 30min_3	LFQ intensity , log2 30min_4
ARHGEF18	0.585348	-1.34322		0.305621	-0.632272		0.405717	-0.638726		-0.383995	-0.024635	0.024635	1.30787	-2.97317	-2.4005	1.52487	-0.600215	-0.253585	-2.46495	-0.256065	1.36939	-0.313575	-1.53752	#VALUE!	0.627825	27.6555	28.2718	28.3535	28.6484	26.008	26.2533	27.8011	29.0418	28.2531	25.7545	27.9314	29.3397	27.9398	26.4316	NA	28.7671
CDC37	1.11445	-0.392742		0.997697	-0.300087		1.23109	-0.393426		0.110305	-0.246715	-0.110305	0.335945	-0.720815	-0.346485	-0.076955	-0.337485	-0.384425	-0.399435	-0.303295	-0.023965	-0.474825	-0.245615	#VALUE!	-0.392915	32.2845	32.1845	32.3533	31.8112	32.3951	32.442	32.1985	31.5748	32.257	31.9547	32.0189	32.0811	31.9133	31.8582	NA	31.8811
CUL7	0.0271908	0.0376226		0.254617	0.25619		0.236083	0.256042		0.386215	-1.21504	-0.065425	0.065425	-0.881325	-0.307845	0.671495	-0.160665	-0.291585	0.213905	0.589725	-0.316115	0.124285	0.277315	#VALUE!	-0.255095	27.2661	25.9218	27.1038	26.2464	26.9402	27.1863	27.081	27.0289	27.0555	27.2737	27.6176	26.4946	27.2181	27.0868	NA	26.7246
FOSB	0.47887	-0.505057		0.131851	-0.11539		0.12666	0.0670195		0.111055	0.103725	-0.103725	-0.473925	-1.38836	-0.968795	0.720975	-0.746925	-0.596555	-0.835415	0.370415	0.237125	0.053265	0.157885	#VALUE!	-0.282245	24.9593	25.209	25.0339	23.6754	24.4016	24.4937	24.4631	25.0467	24.7189	24.1928	25.3667	25.0162	25.1154	24.9357	NA	24.6658
FOXK2	0.531246	-0.98975		0.487902	0.2537		0.513635	0.300904		0.012735	-0.363195	0.672785	-0.012735	-0.393245	-3.39087	0.139895	-0.005195	0.235035	0.111845	0.439455	0.538055	0.403605	0.501175	#VALUE!	0.230125	26.4806	26.3616	27.43	25.7562	27.0163	23.6913	26.8244	26.0852	27.1701	26.7596	27.0553	26.9367	27.0854	26.8986	NA	26.7977
HSPA8	0.824493	-1.58192		0.615495	-0.794718		0.360755	-0.434429		0.035275	-0.794265	-0.035275	1.12462	-3.83493	-1.55736	0.338135	-0.943165	-1.45592	-0.810955	-1.21791	0.636265	-0.429455	-0.746715	#VALUE!	0.120645	26.3959	25.8233	26.6147	26.7863	23.4674	25.4175	25.7793	26.1762	25.3719	25.7296	25.2907	26.9277	26.1451	25.5435	NA	26.581
JUN	0.306569	-0.298283		0.118752	-0.124982		0.314006	0.320211		0.38332	-0.76472	-0.38332	0.75629	-0.76596	-0.45852	0.26052	-0.2376	-0.48008	-0.2894	0.3664	-0.10528	0.07204	0.50398	#VALUE!	0.37829	25.4967	24.6056	25.0194	25.1707	25.2891	25.2691	25.2376	24.8514	25.1005	25.0039	25.6278	24.9389	25.3993	25.547	NA	25.5914
MAP3K7	0	0		0	0		0	0		0	0	0	0	0	0	0	0	0	0	0	0	0	0	#VALUE!	0	33.7795	34.0365	34.0689	33.0806	34.7212	34.3938	34.1413	33.257	34.2467	33.9595	33.9275	33.7104	33.9935	33.7091	NA	33.8793
PKLR	1.11061	-1.47499		0.0688117	-0.100215		0.226543	-0.349376		-0.0547	-0.61829	0.0547	1.56626	-2.44043	-1.63814	-0.07401	-0.79941	-0.51228	0.43967	0.14835	0.47137	-0.66641	-0.10643	#VALUE!	0.43569	27.9353	27.6287	28.3341	28.8574	26.4913	26.9662	27.5525	27.3935	27.945	28.6097	28.2864	28.3923	27.5376	27.8132	NA	28.5255
SNX17	1.29464	-2.62838	+	0.368142	-0.433473		0.329421	-0.456529		0.150125	-0.184675	-0.150125	1.87283	-0.825095	-4.36477	-3.27145	-0.364065	-0.369045	0.338755	-0.045455	0.030005	-0.060885	0.098595	#VALUE!	-0.141185	25.8637	25.7859	25.8528	26.8875	25.8302	21.9631	25.7113	21.9197	25.8118	26.2323	25.8161	25.6745	25.8666	25.7418	NA	25.6722
SOS2	0.685784	-0.63489		0.325342	-0.240805		0.0965661	0.100826		0.10428	-0.10428	-0.15391	0.86423	-1.36089	-0.68566	0.44962	-0.23231	-0.46331	-0.08976	-0.21615	0.51632	-0.08618	0.03463	#VALUE!	0.88677	26.5306	26.579	26.5618	26.5916	26.0071	26.355	26.5558	26.3534	26.4302	26.5165	26.3582	26.8735	26.5541	26.3906	NA	27.4129
SSBP1	0.401324	-0.344175		0.275416	-0.294667		0.228741	-0.20721		0.2473	-0.32861	-0.2473	0.55089	-0.88988	-0.51868	0.58929	-0.33515	-1.37265	0.08225	-0.0697	0.40371	-0.681	0.40763	#VALUE!	-0.18155	27.7648	27.4459	27.5595	27.3695	27.5693	27.6131	27.5441	27.5843	26.612	27.7797	27.5958	27.852	27.0504	27.8547	NA	27.4357
TAB1	0.0619415	-0.0227751		0.902085	-0.227853		1.48441	-0.40986	+	0.168235	-0.156855	0.150655	-0.150655	0.106795	-0.004335	-0.290215	0.108035	-0.009275	-0.398085	-0.348425	-0.144245	-0.505795	-0.191405	#VALUE!	-0.523845	32.6628	32.5947	32.9346	31.645	33.5431	33.1045	32.9644	31.6819	32.9525	32.2764	32.2941	32.2812	32.2027	32.2328	NA	32.0705
TAB2	0.0782561	0.0684773		0.174873	0.116797		0.0146874	-0.0146542		-0.00337	0.70798	0.00337	-0.43379	0.61527	0.31447	-0.34066	-0.04098	0.08936	0.4587	0.23493	-0.04161	0.26358	0.28232	#VALUE!	-0.38422	29.4836	30.4519	29.7797	28.3542	31.0439	30.4157	29.8078	28.6238	30.0435	30.1256	29.8698	29.3762	29.9644	29.6989	NA	29.2025
TAB3	0.188285	-0.147029		0.110403	-0.104282		0.128977	-0.114408		0.28009	-0.28009	0.54053	-0.41004	-0.10233	0.14696	-0.42118	0.07697	0.76228	-1.24464	-0.91793	0.16291	-0.16195	-0.28181	#VALUE!	-0.12253	24.8182	24.515	25.368	23.4292	25.3775	25.2994	24.9769	23.5945	25.7676	23.4735	23.7682	24.6319	24.5901	24.1859	NA	24.5154

## Sheet: MAP3K8
Gene names	p-value 5 min, -log10	Difference 5 min, log2	Significant 5 min	p-value 15 min, -log10	Difference 15 min, log2	Significant 15 min	p-value 30 min, -log10	Difference 30 min, log2	Significant 30 min	LFQ intensity norm, log2 0min_1	LFQ intensity norm, log2 0min_2	LFQ intensity norm, log2 0min_3	LFQ intensity norm, log2 0min_4	LFQ intensity norm, log2 5min_1	LFQ intensity norm, log2 5min_2	LFQ intensity norm, log2 5min_3	LFQ intensity norm, log2 5min_4	LFQ intensity norm, log2 15min_1	LFQ intensity norm, log2 15min_2	LFQ intensity norm, log2 15min_3	LFQ intensity norm, log2 15min_4	LFQ intensity norm, log2 30min_1	LFQ intensity norm, log2 30min_2	LFQ intensity norm, log2 30min_3	LFQ intensity norm, log2 30min_4	LFQ intensity , log2 0min_1	LFQ intensity , log2 0min_2	LFQ intensity , log2 0min_3	LFQ intensity , log2 0min_4	LFQ intensity , log2 5min_1	LFQ intensity , log2 5min_2	LFQ intensity , log2 5min_3	LFQ intensity , log2 5min_4	LFQ intensity , log2 15min_1	LFQ intensity , log2 15min_2	LFQ intensity , log2 15min_3	LFQ intensity , log2 15min_4	LFQ intensity , log2 30min_1	LFQ intensity , log2 30min_2	LFQ intensity , log2 30min_3	LFQ intensity , log2 30min_4
AHR	0.998674	0.334926		2.5102	1.26552	+	0.741451	0.595313		0	0.05759	-0.16986	#VALUE!	0.06026	0.55459	0.07923	0.49593	0.9107	1.14467	1.06424	1.79277	0.69106	0.00277	0.12924	1.40849	20.1679	20.5877	20.0347	NA	20.2725	20.7094	20.8164	20.5366	20.4528	20.2032	20.5012	20.1842	20.2208	20.161	20.0507	19.9324
ATAD2	1.0044	0.421066		2.21001	1.07995	+	0.385538	-0.805449		-0.30525	0	0.42797	#VALUE!	0.45013	0.72325	0.35313	0.32138	1.04296	1.13313	0.83335	1.474	-2.40097	0.5779	0.41704	-1.65214	18.6701	19.3376	19.4399	NA	19.4698	19.6855	19.4493	19.6179	19.3925	18.9991	19.0777	18.6729	15.9362	19.5436	19.1459	15.6792
ATPIF1	1.93628	1.02281	+	3.06078	2.81887	+	1.24589	2.41525		0	0.51504	-0.25054	#VALUE!	0.6965	1.05018	1.32765	1.36958	2.6982	2.89288	2.31677	3.7203	2.5631	0.91525	1.81511	4.72021	21.9069	22.7842	21.693	NA	22.6477	22.944	23.4291	23.524	23.9793	23.6904	23.4927	23.8507	23.8318	22.8125	23.4756	24.9831
AZU1	0.466001	0.350162		0.917309	1.62245		0.446368	0.748587		0.06434	0	-0.34003	#VALUE!	0.76742	0.648	-0.34034	-0.04202	-0.62856	2.23415	1.96955	2.54707	0.31265	-0.25555	0.09067	2.47899	20.1802	20.4781	19.8125	NA	20.9277	20.7508	20.2265	20.065	18.8615	21.2407	21.3544	20.8865	19.7904	19.8507	19.9601	20.9509
C1QTNF3;C1QTNF3-AMACR	1.76618	0.472343	+	0.676823	0.527355		0.236929	-0.304095		-0.06692	0	0.06104	#VALUE!	0.17538	0.69442	0.56688	0.44485	0.94037	1.16092	0.09956	-0.09927	0.68887	0.09973	-0.76459	-1.24823	19.1113	19.5405	19.2759	NA	19.398	19.8596	19.7757	20.0346	19.4928	19.2298	18.5468	17.3025	19.2289	19.2683	18.1672	16.286
CENPC	1.37051	0.646799	+	2.59043	2.92121	+	1.14568	2.40467		-0.57355	0.22682	0	#VALUE!	0.80307	0.43682	0.60334	0.28166	1.94121	3.18694	2.33734	3.75703	2.37161	0.65389	1.43685	4.69402	17.0655	18.2281	17.6757	NA	18.4865	18.0628	18.0733	18.5318	18.9545	19.7166	19.2454	19.6196	19.3725	18.2833	18.8295	20.6891
CHD3	0.137076	0.621093		0.576555	2.01062		0.361999	1.35381		0	-4.65531	1.58933	#VALUE!	0.66906	-1.27591	-1.41689	0.42014	0.70389	0.53334	0.91569	1.8016	0.34585	-0.32305	0.448	0.85647	19.9969	15.7038	21.6228	NA	20.7103	18.7079	20.5696	18.8694	20.075	19.4209	20.1816	20.022	19.7046	19.6642	20.1984	19.2094
ELMSAN1	0.117905	-0.0552833		1.70327	0.723027	+	0.880975	-0.458738		-0.52149	0	0.10537	#VALUE!	-0.0833	-0.13134	-0.28544	-0.27588	0.49968	0.68439	0.30185	0.85136	-0.57216	-0.13722	-0.85137	-0.82903	21.6517	22.5355	22.3152	NA	22.1343	22.0288	22.0499	22.1772	22.0471	21.7482	21.7441	21.2481	20.9629	22.0263	21.0754	19.7002
FAH	0.0805086	0.0655875		1.61502	2.28407	+	2.90794	2.51855	+	0.02949	-0.19515	0	#VALUE!	0.25703	0.03794	0.42028	-0.67378	0.81074	2.71664	1.77674	3.61129	2.82022	1.57011	2.44381	3.01919	20.6345	20.7721	20.6416	NA	20.9064	20.6299	20.0838	21.3147	20.79	22.2123	21.6507	22.4398	22.7871	22.1655	22.8024	21.9802
FAM49A	0.234032	-0.629167		0.321917	-0.831008		0.123479	0.241992		0	-1.19923	0.2524	#VALUE!	0.13129	-0.12992	-0.29776	-3.48272	-2.45367	0.53349	-2.78239	0.1161	0.91543	-0.89977	-1.06198	0.75185	21.2572	20.4202	21.5462	NA	21.4328	21.1142	17.9271	21.2489	18.1777	20.6813	17.7438	19.5968	21.5344	20.3478	19.9488	20.3651
FLI1	0.0763868	0.0806174		1.56468	1.09811	+	0.569379	0.518195		0.6705	0	-0.26781	#VALUE!	0.90515	-0.15689	-0.14358	0.25471	0.96626	1.35441	0.79386	1.81482	0.81457	0.1218	0.26627	1.40706	20.944	20.6357	20.0423	NA	21.223	20.1035	20.6808	20.4194	20.614	20.5186	20.3364	20.3119	20.4499	20.3856	20.2933	20.0366
GPR124	0.135556	0.118507		1.16141	0.914557		0.703705	1.12388		-0.04547	0	0.696	#VALUE!	-0.22855	0.37819	0.35534	0.83642	1.07879	1.08968	0.47505	1.88208	1.57313	-0.08227	0.99248	2.87957	21.7376	22.1454	22.5158	NA	21.5989	22.1482	22.7721	22.4279	22.2361	21.7634	21.5272	21.8887	22.7181	21.6912	22.5292	23.0187
GTF2H4	0.435253	0.267699		1.90878	0.792137	+	0.348252	-0.796481		0.34627	-0.29385	0	#VALUE!	0.20815	0.40093	-0.18124	0.71285	0.81332	0.86352	0.49963	1.06197	0.25542	0.37871	-0.64442	-3.10574	21.2608	20.9829	20.9511	NA	21.167	21.3024	21.7799	21.0227	21.102	20.6686	20.6831	20.2	20.5317	21.2835	20.0236	16.1648
HABP2	1.65178	0.992432	+	0.150044	0.43512		1.95902	1.44956	+	-0.21413	0	0.04361	#VALUE!	1.27482	1.38778	0.29428	0.78549	0.6237	2.30515	0.73011	-2.14584	1.31815	0.55839	1.91429	1.78006	19.5283	20.1047	19.8227	NA	21.0616	21.1172	20.6806	20.3262	19.7404	20.9383	19.7416	15.8202	20.4225	20.2912	21.4103	19.8786
HBP1	0.751822	0.363038		1.34917	1.07686	+	0.296417	0.253005		0.03329	-0.49052	0	#VALUE!	0.02381	0.00724	0.14732	0.66414	0.4696	0.28266	1.40169	1.54385	0.07822	-0.57907	0.75634	0.14689	20.745	20.5834	20.7484	NA	20.7799	20.7059	21.5285	21.1485	20.5555	19.885	21.3824	20.4791	20.1518	20.123	21.2216	19.2146
ING1	0.535204	-0.302633		0.0768662	0.0640792		0.480214	-0.377638		0.00711	-0.50852	0	#VALUE!	-0.40319	-0.01487	-0.58386	-0.87716	-0.27538	-0.1573	-0.5015	0.52195	-0.51788	-0.47309	-1.25349	0.06536	23.9318	23.7784	23.9613	NA	23.5658	23.8967	23.2001	23.6302	23.0235	22.658	22.6922	22.6701	22.7686	23.4419	22.4247	22.346
ISOC2	0.855605	0.802004		3.1517	4.33456	+	1.63234	2.44989	+	0.70966	-0.26505	0	#VALUE!	0.64844	0.52971	0.69844	1.92424	4.26755	3.62157	4.29344	5.74849	2.87183	1.2763	2.10602	4.13821	18.4432	17.8307	17.7702	NA	18.4263	18.2502	19.8104	18.7214	21.3753	20.2457	21.296	21.7056	19.9672	19.0002	19.5931	20.2278
LCOR	0.212237	0.185104		1.69199	1.15906	+	1.09616	0.727557		0	-0.27039	0.28018	#VALUE!	0.657	0.59079	-0.4717	-0.02262	1.28267	1.24366	0.41615	1.70683	0.83167	0.25269	0.4271	1.41182	18.5586	18.6505	18.8754	NA	19.26	19.1363	18.6886	18.3764	19.2155	18.6929	18.2438	18.489	18.7521	18.8016	18.7393	18.3265
LDB1	0.111506	0.140057		1.51748	1.225	+	0.60247	0.505634		-0.13205	0	0.39945	#VALUE!	0.11267	0.55232	-0.74875	1.00052	0.52818	1.6256	1.07373	2.02903	0.09189	0.58615	0.23554	1.46549	21.4074	21.9017	21.9756	NA	21.6965	22.0787	22.6926	21.0802	21.4419	22.0557	21.8822	21.7921	20.9932	22.116	21.5286	21.361
MAP3K7;DKFZp586F0420	0.815702	0.220804		1.90322	1.08464	+	1.29039	0.768142		0.22415	-0.1141	0	#VALUE!	0.30755	0.44614	0.03463	0.24163	0.90513	1.01348	0.77126	1.79543	0.7872	0.39587	0.53866	1.49757	24.6221	24.6461	24.4346	NA	24.7499	24.831	24.7922	24.722	24.6773	24.3021	24.4382	24.4169	24.547	24.7842	24.6902	24.2516
MAP3K8	0	0		0	0		0	0		0	0	0	#VALUE!	0	0	0	0	0	0	0	0	0	0	0	0	26.2282	26.5905	26.2649	NA	26.2726	26.2152	26.3808	26.5177	25.6025	25.1189	25.4973	24.4518	25.5901	26.2186	25.9818	24.5843
MIF	0.0451317	-0.0348917		2.02336	3.78162	+	1.33978	3.07244	+	0	-0.05535	0.20705	#VALUE!	-0.46019	0.59896	-0.00249	-0.07358	1.85018	4.09923	3.73297	5.64636	3.2061	0.99161	2.58432	5.70999	20.9341	21.241	21.1778	NA	20.5183	21.52	21.0131	21.2211	22.1585	23.924	23.9361	24.804	23.502	21.916	23.272	25.0001
MT1G	0.159195	-0.297231		1.97931	3.97832	+	1.50625	3.33514	+	1.58755	-0.25671	0	#VALUE!	0.44801	1.01915	0.18787	-1.0695	2.56039	5.02553	4.0686	6.03321	3.36108	2.25239	3.26388	6.23766	18.1868	16.7048	16.6359	NA	17.0917	17.6054	15.6824	17.0766	18.5339	20.5155	19.9369	20.856	19.3222	18.842	19.6167	21.193
N4BP2L2	0.23245	-0.282048		1.82452	1.00327	+	0.636713	0.496929		0	0.03357	-0.02783	#VALUE!	-0.9074	-1.02691	0.16936	0.64441	1.1173	0.7082	0.58132	1.61393	1.19358	0.68277	-0.28228	0.4013	19.4902	19.8861	19.4991	NA	18.6272	18.4503	20.2873	19.9491	19.9818	19.0891	19.3406	19.3277	20.0457	20.1634	18.9615	18.2476
NFIC	0.656877	0.153728		1.74364	0.915043	+	1.18	0.631793		-0.15747	0	0.12653	#VALUE!	0.33449	0.13784	-0.01675	0.11808	0.7692	0.84223	0.49523	1.51226	0.58205	0.16007	0.52371	1.22009	24.4446	24.9643	24.7653	NA	24.9809	24.7269	24.8728	24.8748	24.7455	24.335	24.3663	24.3379	24.546	24.7525	24.8794	24.1782
NFKB1	0.309764	0.118573		1.34562	0.788193	+	0.640016	0.462996		0.35672	-0.12015	0	#VALUE!	0.12791	0.46172	0.08108	0.11901	0.69942	0.6741	0.54649	1.54819	0.36931	0.17858	0.28487	1.33465	28.1582	28.0435	27.8381	NA	27.9737	28.2501	28.0731	28.172	27.8751	27.3662	27.6169	27.5732	27.5326	27.9704	27.8399	27.4921
NFKB2	1.25522	1.13644		1.50751	1.30852	+	0.274341	0.335949		0	-1.27786	0.23123	#VALUE!	0.36497	1.01913	0.54971	1.21645	1.00793	1.41329	0.76374	0.6536	-0.03631	0.56788	-0.69852	0.11524	22.7852	21.8696	23.053	NA	23.1945	23.7912	24.1542	23.6243	23.1673	23.0891	22.8179	21.6623	22.1107	23.3434	21.8402	21.2564
NPC2	0.824601	-0.48761		1.75544	2.5124	+	1.53675	2.10476	+	0	-0.16007	0.09644	#VALUE!	-0.76769	-0.58769	0.18007	-0.85997	1.31723	2.6257	1.8964	4.12544	2.44552	0.80154	1.56825	3.5189	19.7878	19.99	19.9209	NA	19.0645	19.187	19.0804	20.2573	20.4792	21.3041	20.9532	22.1368	21.5951	20.5797	21.1096	21.6627
PDAP1	1.82171	-1.06369	+	0.643617	0.572209		0.301413	0.354499		0	-0.25632	0.28	#VALUE!	-0.88275	-0.67985	-1.69806	-0.96254	0.42677	-0.19069	0.65929	1.42504	0.50336	-0.69164	0.40432	1.23353	21.427	21.5329	21.7436	NA	20.5886	20.734	20.617	20.0184	21.2279	20.1269	21.3553	21.0755	21.2922	20.7257	21.5849	21.0165
QSER1	0.813527	0.798849		1.02587	1.30632		0.80095	0.883947		0	0.42031	-1.2915	#VALUE!	0.63697	0.84112	0.04229	0.51343	1.38681	1.72065	-0.08602	1.04224	1.04557	0.37115	-0.05206	1.00954	20.9216	21.7041	19.6667	NA	21.6029	21.7496	21.5876	21.2533	21.6826	21.5329	20.1046	20.1874	21.329	21.2831	20.6231	20.2872
RCOR3	0.431123	0.325875		0.369835	0.378533		0.041444	-0.0513848		0.6955	-0.32449	0	#VALUE!	0.21281	0.87984	0.08991	0.61562	0.71177	0.76832	-0.39581	0.92453	0.16774	-0.23766	-0.48919	0.84825	22.8295	22.1718	22.1707	NA	22.3912	23.0008	22.9023	22.5134	22.22	21.793	21.0072	21.2821	21.6636	21.8867	21.3984	21.3383
RELA	0.714687	1.05088		1.54952	1.56287	+	0.70645	1.37164		1.40988	0	-0.38957	#VALUE!	1.19902	2.42384	1.6541	0.28696	1.68465	2.14299	1.47797	2.30628	1.8571	0.22854	1.29391	3.46742	20.2906	19.243	18.5278	NA	20.1241	21.2915	19.3203	20.8243	19.9396	19.9144	19.6277	19.4106	20.0997	19.0997	19.9282	20.7042
RNF169	0.532424	-0.323558		0.419915	0.361427		0.231533	-0.200836		0.6124	-0.39813	0	#VALUE!	-0.19037	-0.02014	-0.52686	-0.27117	0.35865	0.18149	0.06171	1.12955	0.03345	-0.3473	-0.56681	0.36301	23.889	23.2407	23.3133	NA	23.1306	23.2434	23.158	23.0392	23.0095	22.3488	22.6073	22.6297	22.6719	22.9197	22.4634	21.9957
RPL39;RPL39P5	0.357261	0.309339		2.61989	1.37306	+	0.433231	0.400534		0.66275	-0.25852	0	#VALUE!	0.22203	0.07598	0.31951	1.15881	1.55175	1.47692	1.34241	1.66014	1.2059	0.50631	0.60325	-0.17435	20.5374	19.9784	19.9113	NA	20.1411	19.9376	21.1861	20.4837	20.8007	20.2423	20.4861	19.7584	20.4424	20.3713	20.2315	18.0564
SPAG5	0.550096	-0.363513		0.845258	0.47136		0.96194	-0.485385		0	-0.10232	0.32651	#VALUE!	0.32888	-0.16524	-0.60023	-0.71854	0.71691	0.37072	0.06331	1.03342	-0.11554	-0.88503	-0.09247	-0.54958	19.2677	19.5276	19.6308	NA	19.6409	19.0894	18.7018	18.9569	19.3588	18.5291	18.6	18.5247	18.514	18.373	18.9288	17.0741
TAB1	0.975452	0.339383		2.42521	1.3506	+	1.22024	0.882503		0.44596	-0.08573	0	#VALUE!	0.32565	0.66434	0.30392	0.54393	1.10294	1.50759	1.2855	1.98668	0.93626	0.59454	0.65034	1.82918	24.3213	24.1518	23.912	NA	24.2453	24.5266	24.5718	24.4687	24.3525	24.2736	24.4298	24.0855	24.1734	24.4602	24.2792	24.0605
TCF20	0.0968314	-0.0281967		1.9092	0.976428	+	0.928311	0.530408		0.07171	-0.26393	0	#VALUE!	0.04673	-0.15598	-0.18868	-0.07115	0.72235	0.85921	0.57136	1.4965	0.56807	0.0466	0.19043	1.06024	25.3808	25.4074	25.3457	NA	25.4002	25.14	25.3905	25.4099	25.4057	25.0589	25.1495	25.0291	25.239	25.346	25.2531	24.7254
TNIP2	0.144293	-0.0831767		1.98986	0.969871	+	0.705885	0.502416		0.27385	-0.27161	0	#VALUE!	0.12432	0.00415	-0.5135	0.05531	0.86583	0.91526	0.64687	1.45451	0.63244	0.27031	-0.05813	1.16803	26.4508	26.2676	26.2136	NA	26.3457	26.1681	26.3849	25.9529	26.417	25.9829	26.0929	25.855	26.1713	26.4377	25.8724	25.701
TRERF1	0.0204635	0.0176252		0.0415031	-0.179723		0.430073	0.384445		0.57437	-0.55457	0	#VALUE!	-0.1193	0.04579	-0.08453	0.25494	-3.8518	0.74884	0.83031	1.58016	0.60043	0.10316	-0.09327	0.95386	19.6984	18.9317	19.1606	NA	19.0491	19.1567	19.5315	19.3289	14.6464	18.7635	19.2233	18.9277	19.0863	19.2175	18.7843	18.4339
TRIM4	0.264117	0.265218		1.78473	2.19413	+	0.0322259	0.202596		-0.40027	0.84966	0	#VALUE!	0.26213	1.0193	0.43598	-0.05735	1.62874	2.70729	1.58252	3.45715	1.52056	-4.99288	2.31411	2.56778	20.4085	22.0207	20.8454	NA	21.1153	21.815	20.904	21.5342	21.8117	22.4067	21.6603	22.4895	21.6912	15.8063	22.8765	21.7326
TTF2	0.187504	0.224815		1.1995	0.92986		0.0153946	0.0228649		0.02937	0	-0.20211	#VALUE!	0.63887	0.41708	0.60607	-0.99308	0.5737	1.69023	0.17465	1.05054	1.18011	-0.66935	-0.16797	-0.48165	21.4603	21.7932	21.2655	NA	22.1142	21.835	20.5905	22.3265	21.3789	22.0118	20.8746	20.7051	21.9729	20.752	21.0166	19.3054
UBA3	1.15615	-0.796499		1.84871	2.57868	+	1.6032	2.51757	+	-0.39748	0	0.04437	#VALUE!	-1.57647	-0.31231	-0.65258	-1.11545	1.07986	2.66398	2.20497	3.8951	2.31799	1.0565	1.99994	4.22503	18.0302	18.7899	18.5087	NA	16.8956	18.1023	17.4648	18.0646	18.8818	19.9823	19.9017	20.5463	20.1075	19.4745	20.1812	21.0087
UBAP2L	0.687038	-1.32267		0.0956026	0.448008		0.223306	-0.9978		0	-0.22079	0.63419	#VALUE!	-0.18738	-3.4009	-0.42339	-0.72781	-3.65089	1.98195	1.56926	2.44291	-2.84914	-3.93282	1.24918	2.09278	19.1817	19.3232	19.8526	NA	19.0387	15.7677	18.6065	19.0478	14.905	20.0543	20.02	19.8482	15.6944	15.2392	20.1845	19.6305
UBN1	0.449413	0.179178		1.70543	0.963256	+	0.478415	0.571031		0	0.08357	-0.01428	#VALUE!	-0.21808	0.22732	0.3531	0.44676	1.14623	1.06311	0.30603	1.43004	0.80161	0.07343	-0.26395	1.76542	21.3818	21.8276	21.4042	NA	21.2081	21.5961	21.9812	22.0244	21.9023	21.3356	20.9569	21.0354	21.5453	21.4456	20.8715	21.5033
WHSC1L1	1.8444	-1.96519	+	0.30414	-0.603052		0.371153	-1.30393		0	-0.06926	0.70564	#VALUE!	-0.69238	-2.66208	-2.06881	-1.58897	-1.02923	-1.97077	0.53153	0.90477	-0.40554	-4.76952	-0.11415	0.92199	20.3561	20.649	21.0983	NA	19.708	17.6809	18.9197	18.5767	18.701	17.2759	20.1566	19.4844	19.3124	15.5769	19.9955	19.6341
ZC3H6	0.173275	0.0424509		1.59712	0.733448	+	0.583981	0.418471		0	-0.11501	0.10978	#VALUE!	0.09635	0.16855	-0.13607	0.034	0.77135	0.57231	0.34196	1.2412	0.65	0.09672	-0.15133	1.07152	23.6834	23.9306	23.8298	NA	23.8241	23.8388	23.8699	23.8367	23.8289	23.1463	23.2943	23.1481	23.6952	23.7704	23.2856	23.1109
ZG16B	0.00878438	-0.00768836		2.22584	1.67087	+	0.4322	0.460132		0.35185	-0.0651	0	#VALUE!	0.21628	0.67911	-0.30817	-0.23564	1.20342	2.23488	1.31424	2.31329	0.52918	0.48389	-0.3325	1.54229	19.8776	19.8229	19.5624	NA	19.7864	20.1918	19.4428	19.5071	20.1034	20.6513	20.109	20.0626	19.4168	20	18.9469	19.4241

## Sheet: MAPK14
Gene names	p-value 5 min, -log10	Difference 5 min, log2	Significant 5 min	p-value 15 min, -log10	Difference 15 min, log2	Significant 15 min	p-value 30 min, -log10	Difference 30 min, log2	Significant 30 min	LFQ intensity norm, log2 0min_1	LFQ intensity norm, log2 0min_2	LFQ intensity norm, log2 0min_3	LFQ intensity norm, log2 0min_4	LFQ intensity norm, log2 5min_1	LFQ intensity norm, log2 5min_2	LFQ intensity norm, log2 5min_3	LFQ intensity norm, log2 5min_4	LFQ intensity norm, log2 15min_1	LFQ intensity norm, log2 15min_2	LFQ intensity norm, log2 15min_3	LFQ intensity norm, log2 15min_4	LFQ intensity norm, log2 30min_1	LFQ intensity norm, log2 30min_2	LFQ intensity norm, log2 30min_3	LFQ intensity norm, log2 30min_4	LFQ intensity , log2 0min_1	LFQ intensity , log2 0min_2	LFQ intensity , log2 0min_3	LFQ intensity , log2 0min_4	LFQ intensity , log2 5min_1	LFQ intensity , log2 5min_2	LFQ intensity , log2 5min_3	LFQ intensity , log2 5min_4	LFQ intensity , log2 15min_1	LFQ intensity , log2 15min_2	LFQ intensity , log2 15min_3	LFQ intensity , log2 15min_4	LFQ intensity , log2 30min_1	LFQ intensity , log2 30min_2	LFQ intensity , log2 30min_3	LFQ intensity , log2 30min_4
ALOX5AP	0.378921	-0.438437		0.814309	-1.44372		0.470482	-0.83061		-0.373685	-1.01221	1.02604	0.373685	-0.938095	-0.627055	0.196905	-0.371675	-0.543755	#VALUE!	-0.715675	-3.06134	-0.487415	-2.79228	-0.040065	0.011145	24.5979	23.6591	26.6585	25.7114	23.7968	24.1948	25.0159	25.2948	24.2462	NA	25.4035	22.0945	24.3683	22.8752	26.6109	25.1126
ANPEP	0.352645	0.336055		0.347579	-0.755027		0.367155	-0.788045		0.114475	0.490025	-0.114475	-0.759165	0.917215	0.529515	0.196875	-0.568525	0.387225	#VALUE!	-2.88244	0.028285	0.517875	-0.535765	-3.45357	0.050135	28.5925	28.6677	29.0245	28.085	29.1586	28.8578	28.3255	28.8012	28.6836	NA	26.7432	28.6906	28.88	28.6381	26.7038	28.6581
COG4	0.374393	0.87328		0.223746	-1.09052		0.214544	-0.86774		-0.22297	0.22297	-3.60425	0.54319	-0.8666	0.50895	0.28118	0.50853	-0.19816	#VALUE!	-5.59405	0.22487	-0.09072	-0.79219	-5.4978	-0.15131	26.9165	27.0621	24.1961	28.0487	26.0362	27.4987	28.064	27.5469	26.7596	NA	22.693	27.5486	26.9328	27.0431	23.321	27.118
CSTA	0.367222	0.34583		0.511331	-0.342192		0.517903	0.354495		0.46783	0.2495	-0.2495	-0.60801	-0.00781	1.25064	-0.23763	0.23794	-0.31596	#VALUE!	-0.22589	-0.58986	0.91946	0.10198	0.0943	0.16206	25.9067	25.388	25.8502	25.1969	25.1943	26.5398	26.0928	25.3275	24.9412	NA	26.3605	25.0332	26.2424	26.2367	27.2125	25.7308
CSTB	0.19051	0.170215		0.342842	-0.226516		0.0928611	0.161027		0.039885	0.253095	-0.039885	-0.469425	0.012185	1.03968	-0.256515	-0.330815	0.230755	#VALUE!	-0.545705	-0.526845	1.57916	0.498755	-1.30678	-0.343355	30.2739	30.1867	30.855	30.1306	30.0095	31.1239	30.3192	30.1038	30.2831	NA	30.8358	29.8913	31.6972	31.4286	30.6066	30.0205
DDT;DDTL	0.130575	0.254503		0.674007	0.673025		0.71321	0.966107		0.84969	-0.87471	0.26696	-0.26696	0.58819	1.34772	0.63752	-1.58044	0.77531	#VALUE!	0.96519	0.25981	2.15581	1.57184	-0.22485	0.33661	25.9053	23.8805	25.9834	25.1547	25.4071	26.2536	23.8911	25.8194	25.6492	NA	27.1684	25.4996	27.0955	27.3233	26.5101	25.5221
DNASE2	0.40953	0.39898		0.104733	-0.196328		0.169413	-0.351465		1.18755	0.149065	-0.149065	-0.347265	1.22288	0.808365	0.395835	0.009125	0.723105	#VALUE!	-1.30559	0.623705	0.980895	-0.023365	-2.22781	0.704705	26.2084	24.8696	25.5327	25.0397	26.007	25.6795	25.446	25.543	25.5623	NA	24.8628	25.8288	25.8858	25.6933	24.4724	25.8554
DNPEP	0.42174	0.4239		0.172786	-0.285657		0.156779	-0.33299		0.030335	0.659615	-1.35948	-0.030335	0.593445	0.103485	0.330545	-0.031735	0.459305	#VALUE!	-1.03618	-0.804995	0.383055	-0.419135	-2.50176	0.506015	26.6367	26.9657	25.9078	26.9421	26.9631	26.5601	26.9906	27.0632	26.884	NA	26.7178	25.9856	26.8735	26.8831	25.784	27.2423
DSCAML1	0.598543	0.562468		0.104071	-0.302448		0.294391	-0.736888		0.102455	0.435155	-1.08754	-0.102455	1.29474	0.172765	0.046065	0.083915	0.752275	#VALUE!	-2.82477	0.675865	0.295285	-0.312795	-3.85168	0.269245	25.2739	25.3063	24.7448	25.4351	26.2295	25.1945	25.6714	25.3438	25.7421	NA	23.4942	26.0315	25.3508	25.5545	22.9991	25.5706
FLOT1	0.592673	-0.944035		0.804082	-1.00521		0.340131	-0.358217		-0.15697	-0.19226	1.38764	0.15697	0.36304	-1.41039	-2.08618	0.55277	-1.67116	#VALUE!	-0.42059	-0.02734	-0.24271	0.28659	-0.69559	0.41422	28.702	28.3664	30.9075	29.382	28.9853	27.2989	29.8277	26.8991	27.0061	NA	29.5859	29.0159	28.5003	29.8414	29.8427	29.4031
FLOT2	0.592955	-0.897143		0.854167	-1.11506		0.353524	-0.346035		-0.02085	0.02085	1.10348	-0.45288	0.43565	-1.60166	-2.03114	0.25918	-2.14922	#VALUE!	-0.35077	-0.35723	-0.42934	0.41728	-0.767	0.04552	29.4882	29.2296	31.2734	29.4223	29.708	27.7577	30.1842	27.6042	27.1782	NA	30.3058	29.3361	28.9638	30.6222	30.4214	29.6844
HACD3	0.204641	-0.263995		0.479118	-0.560827		0.577632	-0.55045		0.04164	-0.64335	0.73003	-0.04164	-0.09466	-0.0144	0.58161	-1.44185	0.21327	#VALUE!	-0.39643	-1.43431	0.3178	-0.98671	-0.2488	-1.19741	28.0667	27.0813	29.4159	28.3495	27.6937	27.8609	26.9992	28.7329	28.0566	NA	28.7762	26.7749	28.2269	27.7341	29.4556	26.9575
HBA1;HBA2	0.378921	0.333328		0.384358	0.250485		0.564992	0.455545		0.241875	0.374815	-0.629415	-0.241875	0.763275	0.591885	0.333555	-0.610005	0.342015	#VALUE!	0.126985	0.091505	1.05293	0.730135	-0.199005	-0.016485	24.5739	24.4065	24.3635	24.4562	24.8586	24.7741	24.138	24.7918	24.4923	NA	25.6065	24.6077	25.269	25.758	25.8123	24.4454
KCNAB2	0.0761275	-0.0699874		0.201908	0.229874		0.787712	0.35383		-0.413845	0.070175	-0.070175	0.144875	-0.853845	0.618325	-0.015085	-0.298315	-0.008625	#VALUE!	1.10749	-0.610965	0.791425	0.222705	-0.098835	0.231055	27.5827	27.7664	28.5872	28.5075	26.906	28.4651	28.1142	28.1077	27.8062	NA	30.2516	27.5698	28.672	28.9151	29.5771	28.3575
LNPEP	0.148831	-0.137085		0.826326	-1.04638		0.850294	-0.988943		0.2611	0.43516	-0.70706	-0.2611	-0.1155	0.342	-0.23712	-0.80962	-0.11789	#VALUE!	-2.29699	-0.92819	-0.4952	-0.34322	-2.60105	-0.7882	25.6142	25.4879	25.3069	25.4581	25.0009	25.5454	24.9595	25.2423	25.0535	NA	24.2037	24.6091	24.742	25.7057	24.4314	24.6948
LZTS2	0.247433	0.34334		0.358559	-0.777269		0.319756	-0.72923		0.684345	0.560145	-0.560145	-1.05332	0.821085	0.929295	-0.154355	-0.591635	0.215725	#VALUE!	-2.708	-0.116265	0.345805	-0.197065	-3.40104	-0.033585	30.4603	30.0358	29.8767	29.0887	30.3604	30.5555	29.6003	29.7479	29.81	NA	28.2155	29.8439	30.0058	30.2748	28.0543	29.8723
MAP2K3	0.150161	0.14737		0.286163	-0.36097		0.0242643	0.0216751		-0.40664	-0.3635	0.78036	0.3635	-0.4603	0.41281	0.40549	0.6052	-1.0138	#VALUE!	0.58837	-0.37719	0.28005	0.28575	-0.04112	-0.06426	26.5242	26.267	28.3721	27.6604	26.2339	27.1939	27.952	27.4626	25.7354	NA	28.6668	26.7379	27.095	27.9124	28.5691	26.9965
MAPK14	0	0		0	0		0	0		0	0	0	0	0	0	0	0	0	#VALUE!	0	0	0	0	0	0	36.1369	35.8365	36.7977	36.5029	35.9001	35.9871	36.5528	36.2632	35.9552	NA	37.2844	36.3211	36.0209	36.8327	37.8162	36.2667
MAPKAPK2	0.767544	0.185625		0.421807	0.140842		0.352915	0.09523		-0.053325	0.053325	0.071145	-0.146295	0.422795	0.177765	-0.106005	0.172795	0.439015	#VALUE!	-0.014755	-0.058095	0.288805	0.206885	-0.166845	-0.023075	32.8612	32.6675	33.6466	33.1343	33.1006	32.9426	33.5033	32.9348	33.1719	NA	34.0473	33.0407	33.0874	33.8173	34.4271	33.0213
MAPKAPK3	0.350735	0.085265		0.143245	0.0649642		0.886495	-0.172665		0.06947	0.1319	-0.06981	-0.06947	0.15764	0.30333	-0.13454	0.07672	0.42157	#VALUE!	0.05842	-0.23853	-0.04883	0.01298	-0.24243	-0.35029	34.3369	34.099	34.8585	34.5641	34.1884	34.421	34.7602	34.2592	34.5073	NA	35.4734	34.2131	34.1027	34.9763	35.7044	34.047
MAPKAPK5	0.671715	0.966235		0.433917	0.80079		0.420792	0.645288		-0.122095	0.139185	-2.65709	0.122095	0.615015	0.356415	-0.061695	0.437305	0.146585	#VALUE!	0.404345	-0.036985	0.033315	0.025745	0.122525	-0.118335	24.896	24.8569	23.0219	25.5062	25.3964	25.2248	25.8714	25.0827	24.983	NA	26.57	25.1653	24.9354	25.7397	26.8199	25.0296
MDH1	0.218554	0.266343		0.235423	-0.41208		0.295808	-0.62593		0.419905	0.685635	-0.818095	-0.419905	0.895565	0.652485	-0.019985	-0.595155	0.390665	#VALUE!	-1.77459	0.048345	0.742615	-0.188705	-3.00544	-0.184645	31.7358	31.7012	31.1587	31.2621	31.9748	31.8187	31.1367	31.4222	31.5249	NA	30.6889	31.5485	31.9426	31.823	29.9898	31.2611
NLN	0.356402	0.684665		0.199645	-0.418444		0.0515106	-0.205572		0.671285	0.645415	-0.672635	-0.645415	0.270915	2.86009	-0.053605	-0.340085	0.036555	#VALUE!	-2.00899	0.716095	2.01448	1.19323	-4.06289	0.031545	26.6755	26.3492	25.9924	25.7248	26.0384	28.7145	26.0801	26.0769	25.8591	NA	25.1427	26.9045	27.9027	27.8932	23.6206	26.1656
PPP2R4;DKFZp781M17165	0.0211942	-0.0524573		0.228356	-0.556748		0.341116	-0.996193		2.92421	-0.05777	0.05777	-0.34582	0.34335	1.6362	0.06701	0.322	0.63613	#VALUE!	-0.73819	0.36561	1.23781	0.30521	-3.24392	0.29452	28.5607	25.2784	26.3551	25.6568	25.7431	27.123	26.3745	25.8298	26.091	NA	26.0459	26.1863	26.7584	26.6376	24.0719	26.0609
PSMA3	0.0583716	-0.0637375		0.068151	-0.0757892		0.255913	-0.454838		0.24704	0.42868	-0.53623	-0.24704	0.33514	0.5405	-0.44822	-0.78992	0.46476	#VALUE!	-0.74157	-0.03122	1.18904	-0.74235	-2.16227	-0.21132	28.4317	28.313	28.3093	28.3037	28.2831	28.5754	27.8107	27.8627	28.4677	NA	28.5906	28.3377	29.2578	28.1381	27.7017	28.1032
PSMA6	0.223475	0.160775		0.143349	-0.122701		0.00964649	-0.01709		0.26442	0.57579	-0.26442	-0.376	0.34247	0.64936	0.03745	-0.18639	0.32365	#VALUE!	-0.43006	-0.11185	1.18931	0.27035	-1.46607	0.13784	28.7071	28.7181	28.8392	28.4328	28.5484	28.9423	28.6723	28.6064	28.5847	NA	29.1602	28.5151	29.5161	29.4089	28.656	28.7104
PSMB1	0.396102	-0.357863		0.276061	-0.412458		0.579826	-0.649525		0.16903	-0.16903	0.22707	-0.94437	-0.12269	-0.36428	-1.39734	-0.26444	0.51455	#VALUE!	-0.64898	-1.64092	0.08954	-0.20059	-1.68947	-1.51488	28.7378	28.0994	29.4567	27.9905	28.2094	28.0548	28.7203	27.2977	28.9017	NA	29.0674	27.1121	28.5424	29.064	28.5587	27.1838
PSMB2	0.134913	-0.3694		0.443517	-1.19255		0.231186	-0.702625		0.83049	0.12558	-0.12558	-2.35886	0.63898	0.52338	-2.11024	-2.05809	0.45704	#VALUE!	-2.84348	-2.3375	1.35501	-0.28921	-3.20305	-2.20162	27.8652	26.8599	27.57	25.0419	27.437	27.4084	25.3926	25.0508	27.3101	NA	25.3388	24.8814	28.2738	27.4413	25.511	24.963
PSMB3	0.448991	-0.312528		0.0550945	-0.111116		0.0857187	-0.128945		-0.76786	-0.24585	0.26207	0.24585	-0.34617	-0.05706	-0.36954	-0.98313	0.06114	#VALUE!	0.91805	-1.69188	0.51718	-0.07191	-1.67237	0.20553	26.3037	26.5254	27.9945	27.6835	26.4887	26.8648	26.5044	26.8283	26.951	NA	29.1372	25.5639	27.4728	27.6955	27.0786	27.407
PSMB4	0.119097	0.19737		0.117343	-0.17239		0.0301724	0.0661874		0.264375	0.921625	-0.264375	-1.15932	1.15064	0.569525	-0.536225	-0.632155	0.125525	#VALUE!	-0.355535	-0.465435	1.3486	0.727465	-0.864005	-1.18501	27.3538	27.7107	27.4859	26.2962	28.0034	27.5092	26.8733	26.6795	27.0333	NA	27.8815	26.8082	28.3221	28.5127	27.9048	26.0343
PSMB5	0.359788	0.452592		0.161813	-0.498314		0.317696	-0.857127		0.36815	0.49514	-1.63587	-0.36815	0.45771	0.6802	-0.1813	-0.28697	0.4898	#VALUE!	-3.2258	0.38551	0.49321	-1.07552	-4.07248	0.08555	25.7666	25.5932	24.4234	25.3963	25.6194	25.9289	25.5274	25.3434	25.7065	NA	23.3202	25.9681	25.7757	25.0187	23.0053	25.6138
PSMB6	0.341784	-0.237422		0.927842	-0.944738		0.502426	-0.705975		0.27181	0.44676	-0.27181	-0.37838	0.38097	-0.24786	-0.65821	-0.35621	0.01465	#VALUE!	-1.80573	-0.99185	0.73574	-0.29611	-2.16322	-1.03193	27.5026	27.3772	27.6198	27.2185	27.375	26.8332	27.2905	26.6988	27.0637	NA	26.5726	26.4231	27.8505	27.6305	26.7469	26.3287
PSMB7	0.494057	0.239485		1.15538	-1.05531		0.138275	-0.212537		0.00908	0.27299	-0.00908	-0.5248	0.19	0.56484	-0.12768	0.07897	-2.07674	#VALUE!	-0.85695	-0.42111	0.86922	0.06978	-1.79027	-0.25069	28.0579	28.0214	28.7006	27.8901	28.0021	28.4639	28.5437	28.0474	25.7904	NA	28.3394	27.8119	28.8021	28.8144	27.9379	27.928
PSMB8;PSM8	0.14058	0.13427		0.543628	-0.537407		0.352303	0.466253		0.201825	0.878875	-0.527505	-0.201825	0.120115	0.405775	0.641735	-0.279175	0.121425	#VALUE!	-1.00512	-0.464995	1.56449	0.852745	-0.742735	0.541875	27.3542	27.7309	27.2858	27.3166	27.0358	27.4084	27.2892	27.9204	27.0922	NA	27.2948	26.8716	28.601	28.701	28.089	27.8241
RPS27A	0.13739	0.078735		0.108879	-0.0680525		0.070159	0.07268		-0.02154	0.23651	0.02154	-0.52734	0.19128	0.30997	-0.19792	-0.27922	0.12351	#VALUE!	-0.39699	-0.1488	0.88928	0.05082	-0.68824	-0.25197	31.9513	31.909	32.6553	31.8116	31.9274	32.1331	32.1096	31.9012	31.9147	NA	32.7234	32.0083	32.7462	32.7195	32.964	31.8508
RPS6KA4	0.603128	-0.571507		0.574587	-0.532259		0.848279	-0.831017		0.881845	0.252935	-0.696095	-0.252935	-1.34835	0.036765	-0.370605	-0.418095	-0.241615	#VALUE!	-0.406715	-0.809135	0.211575	-1.17659	-0.779635	-1.39366	26.1926	25.2633	25.2755	25.4239	23.7257	25.1978	25.3086	25.0664	24.8874	NA	26.0516	24.6858	25.4064	24.83	26.2105	24.0469
RPS6KA5	0.537931	-0.640553		0.355552	-0.397081		0.37207	-0.490865		0.1647	0.23366	-1.37511	-0.1647	-0.21538	-0.26608	-1.38724	-1.83496	-0.62235	#VALUE!	-0.35753	-1.06745	-0.26313	0.05269	-0.9914	-1.90307	28.1481	27.9167	27.2692	28.1848	27.5313	27.5676	26.5645	26.7225	27.1794	NA	28.7735	27.1002	27.6044	28.732	28.6714	26.2102
SERBP1	1.06691	0.464615		0.288765	-0.668184		0.378645	-1.02731		-0.10911	0.10911	-0.30786	0.17117	0.0774	0.87993	0.64607	0.11837	0.5575	#VALUE!	-2.95306	0.28849	0.30427	-0.70303	-4.4869	0.63974	28.014	27.9319	28.4761	28.6603	27.9638	28.8533	28.6575	28.8955	28.4989	NA	26.3176	28.5958	28.3114	28.1159	25.3156	28.8927
SERPINB2	0.337198	0.341795		0.0388141	-0.0582532		0.00887989	-0.0244925		-0.2221	0.23857	0.2221	-1.20929	0.30903	0.7424	-0.17468	-0.48029	0.13668	#VALUE!	0.03362	-1.0731	1.50864	0.7523	-2.30212	-1.02751	27.7488	27.9091	28.8539	27.1277	28.0432	28.5636	27.9066	27.9225	27.9259	NA	29.1521	27.082	29.3636	29.419	27.3482	27.0733
SERPINC1	0.538835	0.817442		0.193446	0.418705		0.0921157	-0.439995		-0.13042	1.27832	0.13042	-2.05258	0.80204	0.69521	0.75822	0.24004	0.60385	#VALUE!	-0.23591	0.30748	1.66544	0.67895	-5.3632	0.48457	25.2994	26.4078	26.2212	23.7433	25.9952	25.9753	26.0859	26.3144	25.852	NA	26.3415	25.9215	26.9794	26.8046	21.746	26.0443
SIL1	1.11927	1.31384		0.565354	0.994399		0.342656	0.474617		-0.3355	0.3355	-0.91584	1.35227	0.31725	1.62696	1.85259	1.89501	-0.19548	#VALUE!	1.44451	2.06149	0.6352	-0.38259	1.15441	0.92788	23.9463	24.3169	24.0268	26.0001	24.3623	25.759	26.5928	26.2607	23.9046	NA	26.8739	26.5275	24.801	24.595	27.1155	25.3395
TEX10	0.212346	0.122908		1.04476	-0.505305		0.492217	-0.569655		0.434255	-0.102725	0.102725	-0.375575	0.343345	0.457585	-0.072555	-0.178065	-0.298075	#VALUE!	-0.802155	-0.371675	0.061385	0.016185	-2.03818	-0.259335	26.2451	25.4078	26.5745	25.8014	25.9175	26.1187	26.0488	25.8646	25.3311	NA	26.1563	25.6234	25.7563	26.5229	25.452	25.6814
THOP1	0.311009	0.40816		0.278845	-0.510811		0.361429	-0.770135		0.50206	0.8835	-0.69623	-0.50206	1.01508	0.94044	0.57204	-0.70765	0.21893	#VALUE!	-1.89272	0.28181	0.77037	-0.37809	-3.1222	-0.16335	28.17	28.2511	27.6326	27.5319	28.4463	28.4586	27.3762	28.3662	27.7052	NA	26.9228	28.1339	28.3223	27.9857	26.2251	27.6344
TIMP1	0.0739575	-0.168182		0.522996	-2.0874		0.035743	0.0921054		0.550465	-0.049835	-2.63035	0.049835	0.163255	-0.527955	-1.7286	-0.659315	-0.181185	#VALUE!	-6.3674	-1.27353	0.731825	-0.493435	-1.81862	-0.131245	27.1895	26.2889	24.6696	27.055	26.5656	25.9614	26.3957	25.0367	26.2762	NA	21.4192	25.5497	27.2549	26.8415	26.4998	26.6377
TOMM40	0.00675636	-0.0067277		0.0883562	-0.201497		1.16664	-1.27439		0.2911	0.20692	-0.20692	-0.84355	0.19329	0.11444	-0.15228	-0.73481	1.20205	#VALUE!	-1.94976	-0.27112	-0.35037	-0.80939	-2.61112	-1.87915	25.923	25.5385	26.0858	25.1544	25.5885	25.5966	25.3131	25.6059	26.6523	NA	24.8297	25.545	25.1656	25.5183	24.7001	23.8826
TRABD	0.0852934	0.13609		0.140799	0.26599		0.0893547	-0.17754		-0.415975	-1.55365	0.832825	0.415975	0.085855	-0.739015	0.124445	0.352255	-0.640095	#VALUE!	0.765395	0.132055	-0.733435	-1.57805	0.310325	0.570175	24.5062	23.0681	26.4158	25.7042	24.7713	24.0334	25.6904	25.1729	24.1004	NA	26.8351	25.2384	24.0728	24.0399	26.9118	25.6222
VDAC1	0.158059	-0.167042		0.480141	-0.848347		0.734355	-1.14086		0.24479	0.38411	-0.24479	-0.88891	-0.00916	0.25536	-0.35306	-1.06611	0.09045	#VALUE!	-2.65411	-0.35998	0.06996	-1.28626	-3.20936	-0.6426	29.6302	29.4692	29.8015	28.8626	29.1396	29.4911	28.7353	29.1587	29.2942	NA	27.8789	29.2097	29.3394	28.795	27.8554	28.8727
VDAC2	0.189711	-0.173015		0.382553	-0.704402		0.580259	-0.885403		0.083105	0.301155	-0.083105	-0.965435	0.124815	-0.129345	-0.424725	-0.927085	-0.008755	#VALUE!	-2.59245	-0.010215	0.095125	-0.577065	-2.95384	-0.770115	28.9956	28.9133	29.4903	28.3132	28.8006	28.6334	28.4014	28.6141	28.7221	NA	27.4676	29.0865	28.8917	29.0313	27.638	28.2723

## Sheet: MYD88
Gene names	p-value 5 min, -log10	Difference 5 min, log2	Significant 5 min	p-value 15 min, -log10	Difference 15 min, log2	Significant 15 min	p-value 30 min, -log10	Difference 30 min, log2	Significant 30 min	LFQ intensity norm, log2 0min_1	LFQ intensity norm, log2 0min_2	LFQ intensity norm, log2 0min_3	LFQ intensity norm, log2 0min_4	LFQ intensity norm, log2 5min_1	LFQ intensity norm, log2 5min_2	LFQ intensity norm, log2 5min_3	LFQ intensity norm, log2 5min_4	LFQ intensity norm, log2 15min_1	LFQ intensity norm, log2 15min_2	LFQ intensity norm, log2 15min_3	LFQ intensity norm, log2 15min_4	LFQ intensity norm, log2 30min_1	LFQ intensity norm, log2 30min_2	LFQ intensity norm, log2 30min_3	LFQ intensity norm, log2 30min_4	LFQ intensity , log2 0min_1	LFQ intensity , log2 0min_2	LFQ intensity , log2 0min_3	LFQ intensity , log2 0min_4	LFQ intensity , log2 5min_1	LFQ intensity , log2 5min_2	LFQ intensity , log2 5min_3	LFQ intensity , log2 5min_4	LFQ intensity , log2 15min_1	LFQ intensity , log2 15min_2	LFQ intensity , log2 15min_3	LFQ intensity , log2 15min_4	LFQ intensity , log2 30min_1	LFQ intensity , log2 30min_2	LFQ intensity , log2 30min_3	LFQ intensity , log2 30min_4
CKB	0.293646	0.244435		0.16644	-0.48097		0.808097	0.993803		#VALUE!	0	-1.01033	0.12326	-0.19225	0.31915	-0.33111	-0.00081	-0.26205	-0.08771	-3.40795	0.65107	#VALUE!	0.01207	1.52176	0.56051	NA	26.3605	25.2211	26.7451	26.3171	27.1188	26.7542	26.2993	26.4526	26.8436	23.4925	26.8361	NA	26.7459	27.7559	26.9325
GCFC2	0.444322	0.424594		0.477897	0.376387		0.247592	0.272437		#VALUE!	0	-0.42709	0.78662	-0.1748	0.81382	0.95654	0.58219	0.54356	0.87216	0.46564	0.10356	#VALUE!	0.77662	0.48118	-0.08096	NA	27.5538	26.9977	28.6018	27.5278	28.8068	28.5305	28.7802	28.4515	28.9968	28.5594	27.4819	NA	28.7037	27.9087	27.4843
IL4I1	0.330087	0.269384		0.0698636	0.0498842		0.0920943	-0.0851669		#VALUE!	0	-0.10147	0.77447	0.78081	0.0123	0.91912	0.26264	0.36368	0.18435	0.08331	0.46553	#VALUE!	0.47699	-0.13457	0.07508	NA	26.6426	26.4122	27.6785	27.5723	27.0942	27.2998	27.8317	27.3605	27.3979	27.266	26.9327	NA	27.493	26.3818	26.7292
METTL17	0.205423	0.316601		0.474643	0.647246		0.542523	0.56624		#VALUE!	0.39989	0	-0.29626	0.36717	-0.08556	-0.58176	1.70473	-0.21802	1.39213	1.66666	-0.11361	#VALUE!	1.35374	0.52514	-0.07653	NA	26.0383	25.5094	25.6035	26.1544	25.992	27.7376	25.3266	25.7746	27.6014	27.8451	25.3493	NA	27.3654	26.0373	25.5734
MYD88	0	0		0	0		0	0		#VALUE!	0	0	0	0	0	0	0	0	0	0	0	#VALUE!	0	0	0	NA	35.5539	35.4249	35.8153	35.7028	35.9931	35.9485	35.8239	35.9081	36.1248	36.094	35.3785	NA	35.9273	35.4277	35.5654
MYLPF	0.00839248	-0.00326101		2.85785	-0.290198	+	0.109334	0.0214968		#VALUE!	-0.00051	0	0.03445	0.18691	0.20649	-0.17553	-0.18566	-0.23239	-0.19786	-0.34323	-0.34206	#VALUE!	-0.10588	0.08385	0.12046	NA	26.1514	26.0229	26.4477	26.4877	26.7976	26.3608	26.2463	26.2737	26.5249	26.3487	25.6344	NA	26.4194	26.1095	26.2839
NFX1	1.02151	-0.360148		0.07909	-0.0625284		0.0178999	-0.0203266		#VALUE!	0.19749	-0.41456	0	-0.55624	-0.49319	-0.21304	-0.46755	-0.30381	-0.18802	-0.48875	0.44104	#VALUE!	-0.7509	0.30434	0.16851	NA	25.2213	24.4802	25.2851	24.6164	24.9698	24.9507	25.0807	25.0741	25.4066	25.075	25.2893	NA	24.6462	25.2018	25.2038
OSBP2	0.335257	-0.157964		0.35686	-0.191454		0.0814123	0.0671164		#VALUE!	0	0.23639	-0.43867	-0.07582	-0.38326	-0.05464	-0.38784	-0.29824	-0.33012	-0.51888	0.11172	#VALUE!	-0.41319	0.30267	0.10959	NA	24.7723	24.8797	24.595	24.8454	24.8283	24.779	24.9876	24.8283	25.0131	24.7935	24.7086	NA	24.7325	24.9487	24.8934
SMARCB1	0.671272	0.876802		0.295291	0.552689		0.417012	0.690703		#VALUE!	0	-0.5748	1.68142	0.84107	1.00272	1.74019	1.39872	1.45815	1.40674	1.22563	-0.40427	#VALUE!	1.26944	1.24479	0.6645	NA	25.1999	24.4961	27.1427	26.1898	26.6418	26.9931	27.21	27.0122	27.1775	26.9655	24.6201	NA	26.8427	26.3184	25.8759
SUPT4H1	0.791764	-0.292126		0.106838	-0.0697662		0.0404883	-0.041		#VALUE!	-0.14443	0	0.1943	-0.07316	-0.6646	-0.22545	-0.1388	-0.10269	-0.15768	-0.42656	0.47436	#VALUE!	-0.6314	0.50421	0.05406	NA	24.9744	24.9898	25.5745	25.1946	24.8935	25.3746	25.1634	25.3704	25.5321	25.2323	25.4177	NA	24.8608	25.4968	25.1844
TNS1	0.893322	0.341953		0.089528	0.150826		0.739818	0.37982		#VALUE!	-0.31813	0.33678	0	0.35515	0.1052	0.46468	0.46765	-1.04912	0.26234	0.04639	1.36856	#VALUE!	0.23397	0.25774	0.6664	NA	24.5715	25.0974	25.1511	25.3937	25.4341	25.7519	25.6243	24.1947	25.7229	25.4761	26.0828	NA	25.497	25.0211	25.5676

[truncated: 7 more sheets: RIPK2, RIPK3, SYK, TIRAP, TRAF1, TRAF2, TRAF6]
