# Supplementary material for: Identification of covalent modifications regulating immune signaling complex composition and phenotype
Source: Mol Syst Biol. 2021 Jul 28;17(7):e10125. doi: 10.15252/msb.202010125 (PMC8447602; doi:10.15252/msb.202010125)
Supplement: Supplementary file 6 — Table EV3 [file MSB-17-e10125-s001.zip]

Archive with 2 entries (2 files):
- Frauenstein_Table 3.xlsx
- Table EV3.docx
