# Supplementary material for: Identification of covalent modifications regulating immune signaling complex composition and phenotype
Source: Mol Syst Biol. 2021 Jul 28;17(7):e10125. doi: 10.15252/msb.202010125 (PMC8447602; doi:10.15252/msb.202010125)
Supplement: Supplementary file 6 — Table EV3 [file MSB-17-e10125-s001.zip › Frauenstein_Table 3.xlsx]

## Sheet: AKT1
Gene names	Position in Protein	Modification	Bait	p-value 5 min, -log10	Difference 5 min, log2	Significant, 5 min	p-value 15 min, -log10	Difference 15min, log2	Significant, 15 min	p-value 30min, -log10	Difference 30 min, log2	Significant, 30 min	Intensity norm, log2 0min_1	Intensity norm, log2 0min_2	Intensity norm, log2 0min_3	Intensity norm, log2 0min_4	Intensity norm, log2 5min_1	Intensity norm, log2 5min_2	Intensity norm, log2 5min_3	Intensity norm, log2 5min_4	Intensity norm, log2 15min_1	Intensity norm, log2 15min_2	Intensity norm, log2 15min_3	Intensity norm, log2 15min_4	Intensity norm, log2 30min_1	Intensity norm, log2 30min_2	Intensity norm, log2 30min_3	Intensity norm, log2 30min_4	Intensity , log2 0min_1	Intensity , log2 0min_2	Intensity , log2 0min_3	Intensity , log2 0min_4	Intensity , log2 5min_1	Intensity , log2 5min_2	Intensity , log2 5min_3	Intensity , log2 5min_4	Intensity , log2 15min_1	Intensity , log2 15min_2	Intensity , log2 15min_3	Intensity , log2 15min_4	Intensity , log2 30min_1	Intensity , log2 30min_2	Intensity , log2 30min_3	Intensity , log2 30min_4
AKT1	124	Phospho	AKT1	0.371714	-0.508157		0.0974865	-0.177914		0.670215	-1.37096		1.48904	-0.16321	0.16321	-0.61713	-0.598247	-0.543284	NA	0.270989	-1.25767	0.21538	0.0763827	1.12616	-0.631231	0.857762	-1.50337	-3.33511	24.4353	24.8257	NA	24.1476	21.4186	23.2454	24.1292	23.9145	22.0798	24.3447	24.7845	25.4218	22.0401	25.1143	23.061	21.1961
AKT1	126	Phospho	AKT1	0	1.11265		0	1.40989		0	1.32101		0	NA	NA	NA	1.11265	NA	NA	NA	NA	NA	1.40989	NA	1.32101	NA	NA	NA	24.2232	NA	NA	NA	24.4065	NA	NA	NA	NA	NA	27.395	NA	25.2694	NA	NA	NA
AKT1	129	Phospho	AKT1	0	NaN		0	NaN		0	NaN		NA	-0.207418	NA	0.207418	NA	NA	NA	NA	NA	NA	NA	NA	NA	NA	NA	NA	NA	26.4165	NA	26.6071	NA	NA	NA	NA	NA	NA	NA	NA	NA	NA	NA	NA
AKT1	146	Phospho	AKT1	0.655605	-0.50037		0.448938	-0.370148		1.82194	-1.00822	+	0.481348	0.180097	-0.180097	-0.688682	-0.208892	-0.439836	NA	-1.00788	-0.981569	0.321128	-0.520376	-0.507111	-1.23359	-0.57519	-1.23993	-1.19151	25.6297	27.3711	NA	26.2781	24.0101	25.5509	26.1125	24.8377	24.5579	26.6525	26.3899	25.9906	23.6399	25.8835	25.5265	25.5418
AKT1	246	Phospho	AKT1	0	NaN		0	2.51686		0.725962	2.26569		-1.76734	NA	1.76734	NA	NA	NA	NA	NA	NA	NA	2.51686	NA	NA	2.28823	2.53451	1.97433	18.7733	NA	NA	NA	NA	NA	NA	NA	NA	NA	24.8193	NA	NA	24.1391	24.6932	24.0999
AKT1	422	Phospho	AKT1	0.522175	0.58301		1.2372	0.651792		0.877506	0.479646		NA	0	0.430294	-0.399726	NA	0.123782	NA	1.06262	NA	0.549127	0.676286	0.760529	NA	0.587737	0.56269	0.319079	NA	24.942	NA	24.318	NA	23.8655	24.7897	24.6592	NA	24.6315	25.3375	25.0092	NA	24.7974	25.0801	24.8034
AKT1	268	Methyl	AKT1	NaN	0		0	NaN		0	NaN		NA	NA	NA	NA	NA	NA	NA	NA	NA	NA	NA	NA	NA	NA	NA	NA	NA	NA	NA	NA	NA	NA	NA	NA	23.726	NA	NA	NA	23.7241	NA	NA	NA
AKT1	67_69	Methyl	AKT1	0	-3.83111		0	-2.17028		0	-1.92294		NA	NA	0	NA	-3.83278	-3.82945	NA	NA	-2.17028	NA	NA	NA	NA	NA	-1.92294	NA	NA	NA	NA	NA	19.021	20.7961	NA	NA	22.004	NA	NA	NA	NA	NA	23.4783	NA
AKT1	112	Acetyl	AKT1	0	2.22052		0	NaN		0	1.43874		NA	0.611568	NA	-0.611568	NA	NA	NA	2.22052	NA	NA	NA	NA	NA	1.43874	NA	NA	NA	23.5986	NA	22.1512	NA	NA	NA	23.8621	NA	NA	NA	NA	NA	23.6934	NA	NA
AKT1	420	Acetyl	AKT1	0.376025	-0.304967		0.651236	0.385865		0.0018938	0.00220084		0.758406	0.167283	-0.491641	-0.167283	-0.521898	0.0783858	NA	-0.271314	0.454055	0.179807	0.554668	0.621698	-0.710902	0.0481654	0.382924	0.555381	27.2804	28.7319	NA	28.1731	25.0707	27.4428	28.1158	26.9479	27.3672	27.8848	28.8385	28.493	25.5362	27.8805	28.523	28.6623
AKT1	426	Acetyl	AKT1	0.575815	-0.339496		0.117704	0.060854		0.120034	-0.0908399		0.543627	0.142193	-0.297524	-0.142193	-0.640753	-0.202346	NA	0.00918782	0.162704	-0.0394131	0.176821	0.189407	-0.358375	-0.377015	0.519647	0.0984878	27.7339	29.3751	NA	28.8665	25.6201	27.8303	28.7897	27.8967	27.7441	28.3339	29.129	28.729	26.557	28.1236	29.328	28.8737
AKT1 total protein intensity for normalization																													36.1983	38.2409	NA	38.0167	35.2689	37.0407	37.4392	36.8955	36.5894	37.3813	37.9602	37.5476	35.9234	37.5086	37.8164	37.7832

## Sheet: BCL10
Gene names	Position in Protein	Modification	Bait	p-value 5 min, -log10	Difference 5 min, log2	Significant, 5 min	p-value 15 min, -log10	Difference 15min, log2	Significant, 15 min	p-value 30min, -log10	Difference 30 min, log2	Significant, 30 min	Intensity norm, log2 0min_1	Intensity norm, log2 0min_2	Intensity norm, log2 0min_3	Intensity norm, log2 0min_4	Intensity norm, log2 5min_1	Intensity norm, log2 5min_2	Intensity norm, log2 5min_3	Intensity norm, log2 5min_4	Intensity norm, log2 15min_1	Intensity norm, log2 15min_2	Intensity norm, log2 15min_3	Intensity norm, log2 15min_4	Intensity norm, log2 30min_1	Intensity norm, log2 30min_2	Intensity norm, log2 30min_3	Intensity norm, log2 30min_4	Intensity , log2 0min_1	Intensity , log2 0min_2	Intensity , log2 0min_3	Intensity , log2 0min_4	Intensity , log2 5min_1	Intensity , log2 5min_2	Intensity , log2 5min_3	Intensity , log2 5min_4	Intensity , log2 15min_1	Intensity , log2 15min_2	Intensity , log2 15min_3	Intensity , log2 15min_4	Intensity , log2 30min_1	Intensity , log2 30min_2	Intensity , log2 30min_3	Intensity , log2 30min_4
BCL10	138	Phospho	BCL10	0.74404	0.665689	NA	0.74642	0.655238	NA	1.06697	0.868328	NA	0.185371	0.571432	-0.185371	-0.966078	NA	0.416464	0.293089	0.991528	NA	0.789817	0.176133	0.703778	NA	0.931384	0.480058	0.897558	18.9921	23.1883	22.2614	20.8231	NA	22.6226	22.708	22.6934	NA	22.7433	22.2034	22.9568	NA	23.0524	22.7991	22.3828
BCL10	17	Methyl	BCL10	0	NaN	NA	0	0.704471	NA	0	-1.04973	NA	NA	NA	NA	0	NA	NA	NA	NA	NA	NA	1.43549	-0.0265492	NA	-2.85343	NA	NA	NA	NA	NA	23.5049	NA	NA	NA	NA	NA	NA	25.1784	23.9422	NA	20.9833	NA	23.9549
BCL10	18	Methyl	BCL10	0	NaN	NA	0	NaN	NA	0	NaN	NA	NA	NA	NA	0	NA	NA	NA	NA	NA	NA	1.43549	-0.0265492	NA	-2.85343	NA	NA	NA	NA	NA	23.5049	NA	NA	NA	NA	NA	NA	25.1784	23.9422	NA	20.9833	NA	23.9549
BCL10	87	Methyl	BCL10	0.246756	-0.72191	NA	0	-0.276709	NA	0.176051	-0.695811	NA	NA	NA	-1.34291	1.34291	-1.40545	-0.729608	NA	-0.0306756	-0.276709	NA	NA	NA	-0.329742	-1.06188	NA	NA	NA	NA	21.5963	23.6246	19.5991	21.969	NA	22.1636	20.8047	NA	NA	NA	21.1994	21.5515	NA	NA
BCL10	88	Methyl	BCL10	0	-2.47671	NA	0	-2.48471	NA	0	-3.27724	NA	NA	NA	NA	0	NA	NA	NA	-2.47671	-2.48471	NA	NA	NA	-3.27724	NA	NA	NA	NA	NA	NA	23.2745	NA	NA	NA	20.7104	19.5896	NA	NA	NA	19.2448	NA	NA	NA
BCL10	17	Acetyl	BCL10	0.0380328	-0.189027	NA	0.146907	-0.588949	NA	0.0722801	0.248388	NA	-1.89552	0	NA	0.0644265	1.15194	-4.81433	-0.242244	0.707069	1.34531	0.315171	-3.47365	-2.98409	1.27336	0.758402	-0.61084	-2.86883	20.9969	26.7025	NA	25.9393	25.7497	21.4775	26.2584	26.4946	26.02	26.3543	22.6393	23.3546	26.3958	26.9651	25.7939	22.7021
BCL10 total protein intensity for normalization																													31.3787	35.1888	NA	34.3612	33.0841	34.7782	34.9869	34.2739	33.161	34.5255	34.5992	34.825	33.6087	34.693	34.891	34.0572

## Sheet: CASP7
Gene names	Position in Protein	Modification	Bait	p-value 5 min, -log10	Difference 5 min, log2	Significant, 5 min	p-value 15 min, -log10	Difference 15min, log2	Significant, 15 min	p-value 30min, -log10	Difference 30 min, log2	Significant, 30 min	Intensity norm, log2 0min_1	Intensity norm, log2 0min_2	Intensity norm, log2 0min_3	Intensity norm, log2 0min_4	Intensity norm, log2 5min_1	Intensity norm, log2 5min_2	Intensity norm, log2 5min_3	Intensity norm, log2 5min_4	Intensity norm, log2 15min_1	Intensity norm, log2 15min_2	Intensity norm, log2 15min_3	Intensity norm, log2 15min_4	Intensity norm, log2 30min_1	Intensity norm, log2 30min_2	Intensity norm, log2 30min_3	Intensity norm, log2 30min_4	Intensity , log2 0min_1	Intensity , log2 0min_2	Intensity , log2 0min_3	Intensity , log2 0min_4	Intensity , log2 5min_1	Intensity , log2 5min_2	Intensity , log2 5min_3	Intensity , log2 5min_4	Intensity , log2 15min_1	Intensity , log2 15min_2	Intensity , log2 15min_3	Intensity , log2 15min_4	Intensity , log2 30min_1	Intensity , log2 30min_2	Intensity , log2 30min_3	Intensity , log2 30min_4
CASP7	275	Phospho	CASP7	NaN	0	NA	0	NaN	NA	NaN	0	NA	NA	NA	NA	NA	NA	NA	NA	NA	NA	NA	NA	NA	NA	NA	NA	NA	NA	NA	NA	NA	NA	NA	NA	NA	NA	NA	NA	23.0882	NA	NA	NA	NA
CASP7	277	Phospho	CASP7	0	NaN	NA	0	NaN	NA	NaN	0	NA	NA	NA	NA	NA	NA	NA	NA	NA	NA	NA	NA	NA	NA	NA	NA	NA	NA	NA	NA	NA	NA	NA	22.9051	23.2526	NA	23.5187	23.6343	NA	NA	NA	NA	NA
CASP7	210	Methyl	CASP7	0.107199	0.141388	NA	0.0199285	-0.0339551	NA	0.457726	0.455497	NA	-0.660401	NA	0.709408	0	0.369105	NA	0.472975	-0.368912	0.277835	NA	NA	-0.313074	0.586256	NA	0.142696	0.686546	21.6016	NA	23.0862	22.6321	23.6529	NA	24.1419	22.9868	24.0925	NA	NA	23.2961	24.3095	NA	23.8279	24.8569
CASP7	285	Methyl	CASP7	NaN	0	NA	NaN	0	NA	0	NaN	NA	NA	NA	NA	NA	NA	NA	NA	NA	NA	NA	NA	NA	NA	NA	NA	NA	NA	NA	NA	NA	NA	NA	NA	NA	NA	NA	NA	NA	24.6761	24.5361	23.7783	24.6641
CASP7	167_170	Methyl	CASP7	1.44407	0.773306	+	0.586276	0.454038	NA	0.213145	0.279812	NA	0.0211102	-0.33471	0.676035	-0.0211102	0.751097	NA	1.1053	0.719512	1.13683	-0.274354	0.57524	0.719765	0.0774335	0.348117	-0.626407	1.66143	23.3679	23.0625	24.1376	23.6957	25.1197	NA	25.859	25.16	26.0362	24.2483	25.3078	25.4137	24.8854	25.4273	24.1436	26.9165
CASP7	125	Acetyl	CASP7	0.488861	0.554119	NA	1.68185	1.36185	+	0.566767	0.525952	NA	-0.721567	-0.439252	0.439252	1.04761	0.335513	NA	1.00082	0.570563	1.37784	1.7576	1.62486	1.01316	0.531593	0.985068	0.245109	0.668086	23.4055	23.7383	24.6811	25.5447	25.4844	NA	26.5348	25.7913	27.0576	27.0605	27.1377	26.4874	26.1199	26.8446	25.7954	26.7035
CASP7	160	Acetyl	CASP7	1.47324	0.495001	+	3.27819	0.90954	+	2.16977	0.758708	+	-0.00816571	0.00816571	-0.0428266	0.363723	0.616506	0.834712	0.714841	0.134841	0.957895	NA	1.05021	0.961192	0.955818	0.908062	1.11869	0.373152	21.9789	22.0458	22.0591	22.7209	23.6254	23.3024	24.1088	23.2156	24.4977	NA	24.4231	24.2955	24.4041	24.6276	24.529	24.2686
CASP7 total protein intensity for normalization																													36.3903	36.4408	36.5051	36.7604	37.4122	36.871	37.7973	37.484	37.943	37.5662	37.7761	37.7376	37.8515	38.1228	37.8136	38.2987

## Sheet: IFIH1
Gene names	Position in Protein	Modification	Bait	p-value 5 min, -log10	Difference 5 min, log2	Significant, 5 min	p-value 15 min, -log10	Difference 15min, log2	Significant, 15 min	p-value 30min, -log10	Difference 30 min, log2	Significant, 30 min	Intensity norm, log2 0min_1	Intensity norm, log2 0min_2	Intensity norm, log2 0min_3	Intensity norm, log2 0min_4	Intensity norm, log2 5min_1	Intensity norm, log2 5min_2	Intensity norm, log2 5min_3	Intensity norm, log2 5min_4	Intensity norm, log2 15min_1	Intensity norm, log2 15min_2	Intensity norm, log2 15min_3	Intensity norm, log2 15min_4	Intensity norm, log2 30min_1	Intensity norm, log2 30min_2	Intensity norm, log2 30min_3	Intensity norm, log2 30min_4	Intensity , log2 0min_1	Intensity , log2 0min_2	Intensity , log2 0min_3	Intensity , log2 0min_4	Intensity , log2 5min_1	Intensity , log2 5min_2	Intensity , log2 5min_3	Intensity , log2 5min_4	Intensity , log2 15min_1	Intensity , log2 15min_2	Intensity , log2 15min_3	Intensity , log2 15min_4	Intensity , log2 30min_1	Intensity , log2 30min_2	Intensity , log2 30min_3	Intensity , log2 30min_4
DTX3L	9	Phospho	IFIH1	0.130784	0.00380909		0.900539	0.0305339		0.124321	-0.00365543		-0.00396984	0.020528	-0.0127442	0.00396984	-0.0160717	0.00231503	0.0224472	0.0143294	-0.000124777	0.016279	0.0423462	0.0714187	-0.0241145	-0.00186873	0.00262322	0.0165218	25.684	26.1238	25.5282	25.8257	25.4694	25.7961	26.1586	26.0118	25.7525	26.047	26.5219	27.0618	25.3278	25.7214	25.8016	26.0514
KDM6A	829	Phospho	IFIH1	0.191644	-0.0219324		0.710036	0.0744882		0	NaN		-0.0386779	NA	NA	0.0386779	NA	-0.034299	NA	-0.00956572	NA	NA	0.0712435	0.0777329	NA	NA	NA	NA	21.8852	NA	NA	23.0907	NA	21.9517	NA	22.3313	NA	NA	23.6178	23.7243	NA	NA	NA	NA
SMARCA4	1419	Phospho	IFIH1	0.0191054	0.0014745		0.138868	0.0115898		0.500316	-0.0240631		0.0240835	0.0314079	-0.0592889	-0.0240835	-0.0171183	0.0345319	-0.00188241	-0.0375146	-0.0171818	-0.0505921	0.0463843	0.0398675	-0.0459738	-0.0264703	-0.0212345	-0.0304551	26.2433	26.3769	24.7697	25.3816	25.5044	26.4341	25.7752	25.1464	25.5033	24.9195	26.6521	26.532	24.9994	25.3396	25.4318	25.2697
IFIH1	165	Methyl	IFIH1	0.0822279	-0.129919		0	-1.36201		0.417264	-0.648825		0.112233	0.96838	-0.112233	-0.730019	0.0695229	0.607029	0.419884	-1.37775	-1.30242	NA	NA	NA	0.508056	NA	-0.566267	-1.70949	22.7894	24.2802	22.7281	22.6563	22.7688	23.686	23.8044	22.0627	21.6623	NA	NA	NA	23.043	NA	22.6359	21.8737
DDX60	674	Acetyl	IFIH1	0.491925	-0.20722		0.192039	0.212422		0.671742	0.331447		0.0754945	-0.189818	-0.0754945	0.17574	-0.492577	0.0322726	-0.526978	0.144325	0.526182	0.874711	-0.774186	NA	0.635477	NA	NA	0.0203775	23.6215	23.684	23.0059	23.6913	23.1727	23.6715	23.3485	23.6054	24.0556	24.5724	23.4516	NA	23.526	NA	NA	23.9875
IFIH1 total protein intensity for normalization																													33.4016	34.0362	33.5648	34.1108	33.4238	33.8035	34.109	34.1649	33.6892	NA	NA	NA	33.2594	NA	33.9266	34.3077
DDX60 total protein intensity for normalization																													29.1252	29.453	28.6605	29.0947	29.2445	29.2184	29.4547	29.0402	29.1087	29.2769	29.805	NA	28.4697	NA	NA	29.5463
DTX3L total protein intensity for normalization																													29.639	30.4435	29.622	29.9421	29.7899	29.9418	30.3115	30.0169	29.6427	30.0157	31.2134	31.2227	29.269	29.7954	29.9777	30.64
KDM6A total protein intensity for normalization																													30.8346	31.0856	30.302	30.7818	31.0603	30.8271	31.0957	30.9564	30.5346	31.337	31.7782	32.0307	30.4199	30.8018	30.8131	31.2265
SMARCA4 total protein intensity for normalization																													34.3134	34.6576	33.8776	34.1872	34.5055	34.3266	34.4839	34.2437	34.3755	34.6104	34.9727	35.1354	33.7511	34.1006	34.1695	34.5959

## Sheet: IKBKE
Gene names	Position in Protein	Modification	Bait	p-value 5 min, -log10	Difference 5 min, log2	Significant, 5 min	p-value 15 min, -log10	Difference 15min, log2	Significant, 15 min	p-value 30min, -log10	Difference 30 min, log2	Significant, 30 min	Intensity norm, log2 0min_1	Intensity norm, log2 0min_2	Intensity norm, log2 0min_3	Intensity norm, log2 0min_4	Intensity norm, log2 5min_1	Intensity norm, log2 5min_2	Intensity norm, log2 5min_3	Intensity norm, log2 5min_4	Intensity norm, log2 15min_1	Intensity norm, log2 15min_2	Intensity norm, log2 15min_3	Intensity norm, log2 15min_4	Intensity norm, log2 30min_1	Intensity norm, log2 30min_2	Intensity norm, log2 30min_3	Intensity norm, log2 30min_4	Intensity , log2 0min_1	Intensity , log2 0min_2	Intensity , log2 0min_3	Intensity , log2 0min_4	Intensity , log2 5min_1	Intensity , log2 5min_2	Intensity , log2 5min_3	Intensity , log2 5min_4	Intensity , log2 15min_1	Intensity , log2 15min_2	Intensity , log2 15min_3	Intensity , log2 15min_4	Intensity , log2 30min_1	Intensity , log2 30min_2	Intensity , log2 30min_3	Intensity , log2 30min_4
IKBKE	664	Phospho	IKBKE	0	NaN		0	NaN		0	NaN		NA	NA	NA	NA	NA	NA	NA	NA	NA	NA	NA	NA	NA	NA	NA	NA	NA	NA	NA	NA	NA	NA	NA	23.5568	24.0952	NA	NA	23.9665	22.9163	NA	NA	23.289
IKBKE total protein intensity for normalization																													NA	NA	NA	NA	NA	NA	NA	35.6139	36.1211	NA	NA	36.2683	35.249	NA	NA	35.7425

## Sheet: MAP3K7
Gene names	Position in Protein	Modification	Bait	p-value 5 min, -log10	Difference 5 min, log2	Significant, 5 min	p-value 15 min, -log10	Difference 15min, log2	Significant, 15 min	p-value 30min, -log10	Difference 30 min, log2	Significant, 30 min	Intensity norm, log2 0min_1	Intensity norm, log2 0min_2	Intensity norm, log2 0min_3	Intensity norm, log2 0min_4	Intensity norm, log2 5min_1	Intensity norm, log2 5min_2	Intensity norm, log2 5min_3	Intensity norm, log2 5min_4	Intensity norm, log2 15min_1	Intensity norm, log2 15min_2	Intensity norm, log2 15min_3	Intensity norm, log2 15min_4	Intensity norm, log2 30min_1	Intensity norm, log2 30min_2	Intensity norm, log2 30min_3	Intensity norm, log2 30min_4	Intensity , log2 0min_1	Intensity , log2 0min_2	Intensity , log2 0min_3	Intensity , log2 0min_4	Intensity , log2 5min_1	Intensity , log2 5min_2	Intensity , log2 5min_3	Intensity , log2 5min_4	Intensity , log2 15min_1	Intensity , log2 15min_2	Intensity , log2 15min_3	Intensity , log2 15min_4	Intensity , log2 30min_1	Intensity , log2 30min_2	Intensity , log2 30min_3	Intensity , log2 30min_4
MAP3K7	389	Phospho	MAP3K7	2.70406	1.15814	+	1.59864	0.808917	+	0.714861	0.410911		0.008096	-0.008096	0.539592	-0.373281	0.869739	1.38651	1.35196	1.19065	0.893465	1.29874	0.876459	0.333319	0.701224	0.0801631	NA	NA	25.905	26.1589	26.7064	24.7653	27.1854	27.407	27.7333	26.8152	27.0368	26.9755	27.0791	26.5123	26.7664	25.811	NA	26.7158
MAP3K7	412	Phospho	MAP3K7	0.0636519	0.0333146		0.0860362	0.0390404		0.193776	-0.0935668		-0.165481	0.162142	0.452968	-0.162142	0.197742	0.305075	0.130607	-0.212678	0.0273449	0.322924	0.047922	0.0454584	0.0665743	0.0508958	NA	NA	28.7245	29.3223	29.6128	27.9695	29.5065	29.3186	29.505	28.4049	29.1638	28.9928	29.2436	29.2175	29.1248	28.7748	NA	28.9503
MAP3K7	427	Phospho	MAP3K7	0.39947	-1.00572		0	NaN		0	-2.40467		NA	0	0.466981	-2.08126	-2.16873	-1.69847	0.547161	-2.85519	NA	NA	NA	NA	NA	-2.94276	NA	NA	NA	26.3637	26.8304	23.2539	24.3435	24.5186	27.1251	22.966	NA	NA	NA	NA	23.4614	22.9847	NA	NA
MAP3K7	428	Phospho	MAP3K7	0	-0.0663834		0	NaN		0	NaN		NA	0	NA	NA	NA	NA	-0.0663831	NA	NA	NA	NA	NA	NA	NA	NA	NA	NA	23.5629	NA	NA	NA	NA	23.7108	NA	NA	NA	NA	NA	23.4614	NA	NA	NA
TAB2	524	Phospho	MAP3K7	NaN	0		NaN	0		0	NaN		NA	NA	NA	NA	NA	NA	NA	NA	NA	NA	NA	NA	NA	NA	NA	NA	NA	NA	NA	NA	NA	NA	NA	NA	NA	NA	NA	NA	23.4649	NA	NA	NA
HSPA8	469	Methyl	MAP3K8	0.212374	0.294168		0.188565	-0.177738		0.298297	0.3545		NA	-0.872277	0	0.328294	0.933145	-0.387535	-0.684277	0.590027	-0.703506	-0.559397	0.101999	-0.275357	0.262015	NA	NA	0.0843289	NA	24.4474	25.2315	25.4907	26.0034	24.6157	24.9144	25.9734	24.5312	24.4327	25.5485	25.2702	25.6034	NA	NA	25.3555
HSPA8	557_561_567	Methyl	MAP3K9	0.906791	-0.733024		0.13805	-0.112161		0.318732	-0.185051		-0.338764	0.120994	-0.0557403	0.0557403	-1.93105	-0.686026	-0.141324	-0.391467	0.0427564	-1.03073	0.110531	0.211024	-0.34731	-0.611799	NA	0.240628	26.1734	26.6299	26.365	26.4074	24.3285	25.5064	26.6466	26.1811	26.4668	25.1506	26.7462	26.9458	26.1834	25.7476	NA	26.7011
MAP3K7 total protein intensity for normalization																													33.013	33.2832	33.2829	32.2547	33.4318	33.1366	33.4975	32.7407	33.2595	32.7929	33.3188	33.2952	33.1813	32.847	NA	33.2559
HSPA8 total protein intensity for normalization																													34.3114	34.3082	34.2201	34.151	34.0588	33.9918	34.5873	34.3719	34.2233	33.9807	34.435	34.5341	34.33	34.1587	NA	34.2598
TAB2 total protein intensity for normalization																													28.7136	29.6467	29.5677	27.6709	29.7103	29.4261	29.243	28.0503	29.6088	29.0747	29.1982	28.8942	29.5822	29.1264	NA	28.997

## Sheet: MAP3K8
Gene names	Position in Protein	Modification	Bait	p-value 5 min, -log10	Difference 5 min, log2	Significant, 5 min	p-value 15 min, -log10	Difference 15min, log2	Significant, 15 min	p-value 30min, -log10	Difference 30 min, log2	Significant, 30 min	Intensity norm, log2 0min_1	Intensity norm, log2 0min_2	Intensity norm, log2 0min_3	Intensity norm, log2 0min_4	Intensity norm, log2 5min_1	Intensity norm, log2 5min_2	Intensity norm, log2 5min_3	Intensity norm, log2 5min_4	Intensity norm, log2 15min_1	Intensity norm, log2 15min_2	Intensity norm, log2 15min_3	Intensity norm, log2 15min_4	Intensity norm, log2 30min_1	Intensity norm, log2 30min_2	Intensity norm, log2 30min_3	Intensity norm, log2 30min_4	Intensity , log2 0min_1	Intensity , log2 0min_2	Intensity , log2 0min_3	Intensity , log2 0min_4	Intensity , log2 5min_1	Intensity , log2 5min_2	Intensity , log2 5min_3	Intensity , log2 5min_4	Intensity , log2 15min_1	Intensity , log2 15min_2	Intensity , log2 15min_3	Intensity , log2 15min_4	Intensity , log2 30min_1	Intensity , log2 30min_2	Intensity , log2 30min_3	Intensity , log2 30min_4
FLI1	6	Phospho	MAP3K8	0.380383	0.0144537		0.562934	0.00951536		0.532534	0.00773176		0.0141386	0	-0.00404753	NA	NA	0.0174669	0.0439434	-0.00795806	NA	NA	0.0129427	0.0128153	0.019319	0.0134079	0.0113586	0.00029614	23.3458	23.1182	23.0534	NA	NA	23.3998	23.8332	22.991	NA	NA	23.3265	23.3244	23.4298	23.334	23.3009	23.1229
FLI1	39	Phospho	MAP3K8	0.33096	0.0194212		0.0979663	-0.00231544		0.127386	-0.00477187		0	0.00921529	-0.0210736	NA	0.0204102	0.038344	0.0451343	-0.0420144	-0.0105204	-0.0126125	-0.00511829	0.00317878	0.000405607	-0.0178548	NA	NA	25.1202	25.2812	24.756	NA	25.4782	25.7968	25.9185	24.3992	24.9377	24.9016	25.0313	25.1757	25.1273	24.8113	NA	NA
FLI1	76	Phospho	MAP3K8	0.0680206	0.00174157		0.70492	0.0225299		1.33527	-0.0300543	+	0	0.000257345	-0.0199947	NA	NA	NA	-0.00312331	-0.00655161	-0.000389109	0.0442019	0.0267694	-0.0067791	-0.0115404	-0.0452618	-0.0464067	-0.0433245	24.7264	24.7308	24.3861	NA	NA	NA	24.6729	24.6144	24.7197	25.4957	25.1895	24.6105	24.5294	23.9627	23.9437	23.9949
FLI1	79	Phospho	MAP3K8	0	NaN		0	NaN		NaN	0		NA	NA	NA	NA	NA	NA	#NUM!	NA	#NUM!	NA	NA	NA	NA	NA	NA	NA	NA	NA	NA	NA	NA	NA	23.7008	NA	24.2774	NA	NA	NA	NA	NA	NA	NA
NFKB1	907	Phospho	MAP3K8	1.03502	0.0469062		2.33596	0.0814372	+	1.32796	0.0492162	+	0	0.0431679	-0.00395613	NA	0.0247336	0.0469145	0.0986185	0.0696397	0.10023	0.0732277	0.116928	0.0876453	0.0777662	0.0438155	0.0406685	0.0868965	23.9571	24.6848	23.8915	NA	24.3714	24.749	25.652	25.1419	25.6807	25.2045	25.9797	25.4577	25.2839	24.6959	24.6421	25.4445
TNIP2	376	Methyl	MAP3K8	0.0676671	-0.0481366		0	NaN		0.710789	-0.321766		0.0221266	-0.545619	0	NA	NA	-0.277379	NA	-0.167889	NA	NA	NA	NA	-0.660187	-0.345972	-0.482632	NA	26.6462	26.0287	26.2215	NA	NA	26.4612	NA	26.7345	NA	NA	NA	NA	26.1624	26.4412	25.961	NA
TNIP2	398	Methyl	MAP3K8	0.0676671	-0.0481366		0	NaN		0.710789	-0.321766		0.0221266	-0.545619	0	NA	NA	-0.277379	NA	-0.167889	NA	NA	NA	NA	-0.660187	-0.345972	-0.482632	NA	26.6462	26.0287	26.2215	NA	NA	26.4612	NA	26.7345	NA	NA	NA	NA	26.1624	26.4412	25.961	NA
TNIP2 total protein intensity for normalization																													31.6006	31.5508	31.1979	NA	NA	31.7151	NA	31.8789	NA	NA	NA	NA	31.7991	31.7637	31.4202	NA
FLI2 total protein intensity for normalization																													32.8603	32.8874	32.5788	NA	32.9328	33.2351	33.365	33.1795	33.0663	32.7525	33.2403	32.6029	32.7591	33.0902	32.7132	32.2964
NFKB1 total protein intensity for normalization																													33.4134	33.5309	33.1381	NA	33.7963	33.9387	33.9999	33.7747	33.7245	33.2437	33.7482	33.1328	33.3911	33.5862	33.4981	33.165

## Sheet: MAPK14
Gene names	Position in Protein	Modification	Bait	p-value 5 min, -log10	Difference 5 min, log2	Significant, 5 min	p-value 15 min, -log10	Difference 15min, log2	Significant, 15 min	p-value 30min, -log10	Difference 30 min, log2	Significant, 30 min	Intensity norm, log2 0min_1	Intensity norm, log2 0min_2	Intensity norm, log2 0min_3	Intensity norm, log2 0min_4	Intensity norm, log2 5min_1	Intensity norm, log2 5min_2	Intensity norm, log2 5min_3	Intensity norm, log2 5min_4	Intensity norm, log2 15min_1	Intensity norm, log2 15min_2	Intensity norm, log2 15min_3	Intensity norm, log2 15min_4	Intensity norm, log2 30min_1	Intensity norm, log2 30min_2	Intensity norm, log2 30min_3	Intensity norm, log2 30min_4	Intensity , log2 0min_1	Intensity , log2 0min_2	Intensity , log2 0min_3	Intensity , log2 0min_4	Intensity , log2 5min_1	Intensity , log2 5min_2	Intensity , log2 5min_3	Intensity , log2 5min_4	Intensity , log2 15min_1	Intensity , log2 15min_2	Intensity , log2 15min_3	Intensity , log2 15min_4	Intensity , log2 30min_1	Intensity , log2 30min_2	Intensity , log2 30min_3	Intensity , log2 30min_4
MAPK14	2	Phospho	MAPK14	0.281093	-0.0167211		0.0334229	0.00215081		0.172343	0.00988114		-0.0162958	0.0535746	0.00831697	-0.00831697	0.0218458	NA	-0.000934827	-0.0431153	0.0375861	NA	0.00841147	-0.0115862	0.0276053	0.0479093	0.0273537	-0.0260647	26.9936	28.333	27.458	27.1433	27.7167	NA	27.2825	26.4964	28.0208	NA	27.4598	27.0818	27.8276	28.222	27.8227	26.8114
MAPK14	7	Phospho	MAPK14	0	-0.0069747		0	NaN		0	NaN		NA	0	NA	NA	-0.00697455	NA	NA	NA	NA	NA	NA	NA	NA	NA	NA	NA	NA	25.2752	NA	NA	25.1533	NA	NA	NA	NA	NA	NA	NA	NA	NA	NA	NA
MAPK14	180	Phospho	MAPK14	NaN	0		0	NaN		NaN	0		NA	NA	NA	NA	NA	NA	NA	NA	NA	NA	NA	NA	NA	NA	NA	NA	NA	NA	NA	NA	NA	NA	NA	NA	23.0616	NA	NA	NA	NA	NA	NA	NA
MAPK14	182	Phospho	MAPK14	0.0756494	0.00362623		0.192016	0.00750589		0.980583	0.034318		-0.0182291	0.0144539	0.0224563	-0.0144539	0.0154735	0.00801219	0.0298661	-0.0346193	0.0279065	NA	0.00818404	-0.0104026	0.0519761	0.0409422	0.0564455	-0.00786481	26.4697	27.0762	27.2268	26.5391	27.0954	26.9556	27.367	26.1707	27.3299	NA	26.9588	26.6137	27.7897	27.5779	27.8759	26.6606
MAPK14	152	Acetyl	MAPK14	0	-0.21134		0	NaN		0	NaN		0	NA	NA	NA	NA	-0.211339	NA	NA	NA	NA	NA	NA	NA	NA	NA	NA	24.5436	NA	NA	NA	NA	24.0552	NA	NA	NA	NA	NA	NA	NA	NA	NA	NA
MAPK14 total protein intensity for normalization																													36.1337	36.206	35.459	35.8608	36.046	35.8567	35.7412	35.0561	36.1901	NA	35.7871	35.2573	36.339	36.5607	35.9722	35.3686

## Sheet: MYD88
Gene names	Position in Protein	Modification	Bait	p-value 5 min, -log10	Difference 5 min, log2	Significant, 5 min	p-value 15 min, -log10	Difference 15min, log2	Significant, 15 min	p-value 30min, -log10	Difference 30 min, log2	Significant, 30 min	Intensity norm, log2 0min_1	Intensity norm, log2 0min_2	Intensity norm, log2 0min_3	Intensity norm, log2 0min_4	Intensity norm, log2 5min_1	Intensity norm, log2 5min_2	Intensity norm, log2 5min_3	Intensity norm, log2 5min_4	Intensity norm, log2 15min_1	Intensity norm, log2 15min_2	Intensity norm, log2 15min_3	Intensity norm, log2 15min_4	Intensity norm, log2 30min_1	Intensity norm, log2 30min_2	Intensity norm, log2 30min_3	Intensity norm, log2 30min_4	Intensity , log2 0min_1	Intensity , log2 0min_2	Intensity , log2 0min_3	Intensity , log2 0min_4	Intensity , log2 5min_1	Intensity , log2 5min_2	Intensity , log2 5min_3	Intensity , log2 5min_4	Intensity , log2 15min_1	Intensity , log2 15min_2	Intensity , log2 15min_3	Intensity , log2 15min_4	Intensity , log2 30min_1	Intensity , log2 30min_2	Intensity , log2 30min_3	Intensity , log2 30min_4
MYD88	244	Phospho	MYD88	0.210546	0.00797391		0.856401	-0.0199429		0.135837	0.0053184		0.0108907	0.00587784	-0.00587784	-0.0267652	0.036961	0.00992815	-0.01332	-0.0175479	-0.00852364	-0.023622	-0.0466164	-0.0168836	0.0355203	0.00221502	-0.0167242	-0.0156116	23.5296	23.448	23.2577	22.9234	23.9586	23.5139	23.138	23.0703	23.2151	22.9734	22.6101	23.0809	23.9347	23.3885	23.0835	23.1013
MYD88 total protein intensity for normalization																													34.5607	34.5825	34.1752	34.4812	34.7042	34.4598	34.4531	34.6567	34.6224	34.5066	34.056	34.5065	34.7522	34.5382	34.6375	34.5523

## Sheet: RIPK2
Gene names	Position in Protein	Modification	Bait	p-value 5 min, -log10	Difference 5 min, log2	Significant, 5 min	p-value 15 min, -log10	Difference 15min, log2	Significant, 15 min	p-value 30min, -log10	Difference 30 min, log2	Significant, 30 min	Intensity norm, log2 0min_1	Intensity norm, log2 0min_2	Intensity norm, log2 0min_3	Intensity norm, log2 0min_4	Intensity norm, log2 5min_1	Intensity norm, log2 5min_2	Intensity norm, log2 5min_3	Intensity norm, log2 5min_4	Intensity norm, log2 15min_1	Intensity norm, log2 15min_2	Intensity norm, log2 15min_3	Intensity norm, log2 15min_4	Intensity norm, log2 30min_1	Intensity norm, log2 30min_2	Intensity norm, log2 30min_3	Intensity norm, log2 30min_4	Intensity , log2 0min_1	Intensity , log2 0min_2	Intensity , log2 0min_3	Intensity , log2 0min_4	Intensity , log2 5min_1	Intensity , log2 5min_2	Intensity , log2 5min_3	Intensity , log2 5min_4	Intensity , log2 15min_1	Intensity , log2 15min_2	Intensity , log2 15min_3	Intensity , log2 15min_4	Intensity , log2 30min_1	Intensity , log2 30min_2	Intensity , log2 30min_3	Intensity , log2 30min_4
RIPK2	174	Phospho	RIPK2	0	NaN		0	NaN		NaN	0		NA	NA	NA	NA	NA	NA	NA	NA	NA	NA	NA	NA	NA	NA	NA	NA	NA	NA	NA	NA	NA	24.8582	NA	NA	NA	25.5049	NA	NA	NA	NA	NA	NA
RIPK2	176	Phospho	RIPK2	0.00622911	-0.00581741		1.33131	0.428042	+	0.138205	0.106676		0.310645	-0.0364881	0.0364881	-0.147858	0.101313	-0.756512	0.109868	0.68485	0.486301	0.859363	0.235972	0.293319	0.569937	0.107537	0.528578	-0.61656	24.3427	25.3983	25.3502	25.2124	23.223	24.2851	24.1981	25.0614	24.4857	25.458	25.2245	24.6562	24.45	24.9638	25.338	24.0263
RIPK2	178	Phospho	RIPK2	0.0807846	-0.0638357		0.00822317	0.00522864		0.0937087	0.0597839		0.052052	-0.052052	0.377332	-0.165773	-0.214248	-0.633498	0.54587	0.258092	0.495149	-0.31617	0.183474	-0.129979	0.436387	-0.266286	0.484098	-0.203505	24.8623	26.1609	26.4692	25.9727	23.6856	25.1863	25.4123	25.4129	25.2728	25.0606	25.9502	25.0111	25.0946	25.3681	26.0718	25.2176
RIPK2	357	Phospho	RIPK2	0.712934	0.799401		0.806715	0.727382		0.997652	0.95315		NA	-0.0522612	0.0522612	NA	0.159297	NA	0.798803	1.4401	-0.0504434	0.985831	1.22719	0.746949	0.197622	1.15391	0.842928	1.61814	NA	24.8956	24.879	NA	22.794	NA	24.4	25.3297	23.462	25.0975	25.7287	24.6229	23.5907	25.5232	25.1654	25.774
RIPK2	531	Phospho	RIPK2	0.604472	0.507136		0.459185	0.445599		0.326812	0.273872		-1.10791	0.00715885	-0.00715885	0.396261	-0.234192	0.166184	0.580438	0.804464	0.533291	NA	-0.196599	0.466365	0.0670046	-0.235324	0.0646877	0.487469	22.5953	25.1132	24.9778	25.4277	22.5587	24.879	24.3399	24.8523	24.204	NA	24.4631	24.5005	23.6183	24.2921	24.5454	24.8016
RERE	594	Phospho	RIPK2	0	NaN		0	-0.0682424		0	0.182971		NA	-1.26246	0	0.279748	NA	NA	NA	NA	NA	NA	NA	-0.395814	NA	-0.144601	NA	NA	NA	21.4753	22.6167	22.943	NA	NA	NA	NA	NA	NA	NA	21.2701	NA	22.0146	NA	NA
RERE	599	Phospho	RIPK2	0	NaN		0	-0.0682424		0	0.182971		NA	-1.26246	0	0.279748	NA	NA	NA	NA	NA	NA	NA	-0.395814	NA	-0.144601	NA	NA	NA	21.4753	22.6167	22.943	NA	NA	NA	NA	NA	NA	NA	21.2701	NA	22.0146	NA	NA
RERE	600	Phospho	RIPK2	0	NaN		0	-0.0682424		0	0.182971		NA	-1.26246	0	0.279748	NA	NA	NA	NA	NA	NA	NA	-0.395814	NA	-0.144601	NA	NA	NA	21.4753	22.6167	22.943	NA	NA	NA	NA	NA	NA	NA	21.2701	NA	22.0146	NA	NA
RERE	656	Phospho	RIPK2	0	1.11087		1.06568	0.92544		0.0664057	0.0650773		0.517941	-0.594875	0.0249982	-0.0249982	NA	NA	NA	1.09164	1.27123	NA	0.541184	NA	0.0636813	NA	NA	0.0280057	24.2	24.49	24.9888	24.9853	NA	NA	NA	25.1183	24.9207	NA	25.1797	NA	23.5938	NA	NA	24.3209
RERE	679	Phospho	RIPK2	0	-0.0538831		0.153257	0.136862		0.040935	0.0300527		-0.461612	0.0700254	-0.0700254	0.541216	NA	-0.0339825	NA	NA	NA	NA	-0.0424706	0.355997	NA	0.194119	-0.0608151	0.0165563	21.0316	22.966	22.7049	23.3627	NA	22.4688	NA	NA	NA	NA	22.4072	22.1801	NA	22.5115	22.2099	22.1206
RERE	1387	Methyl	RIPK2	1.71454	1.03216	+	1.11004	0.750314		0.630749	0.504538		-0.0677033	0.0677033	-0.401832	0.895852	1.00562	1.61092	1.20672	0.799414	0.864904	0.438254	1.47923	0.712882	0.422064	0.0557132	1.30019	0.734201	21.7223	23.7108	22.9439	24.1327	22.058	24.7589	23.5579	23.4981	23.1424	23.2954	24.4896	23.0103	22.3523	23.0824	24.1348	23.5735
RERE	1395	Methyl	RIPK2	0	-0.118647		0	0.528447		0	0.115474		NA	NA	NA	0	NA	0.930517	-1.16781	NA	NA	NA	0.528447	NA	NA	NA	0.115474	NA	NA	NA	NA	23.0392	NA	23.8808	20.9857	NA	NA	NA	23.3411	NA	NA	NA	22.7524	NA
RIPK2	480	Acetyl	RIPK2	0.102687	0.187751		0.333131	0.42684		0.0701868	0.129714		1.08667	-0.145423	-0.0368077	0.0368077	2.14941	-0.681846	-0.0411248	0.265816	1.95652	0.31084	-0.231074	0.612326	2.0882	-0.631734	0.111232	-0.10759	24.4317	24.6024	24.59	24.7101	24.5841	23.6728	23.3601	23.9554	25.269	24.2225	24.0705	24.2883	25.2813	23.5375	24.2337	23.8483
RIPK2 total protein intensity for normalization																													32.6364	34.0392	33.9181	33.9646	31.7261	33.646	32.6926	32.981	32.6038	33.203	33.5929	32.9673	32.4845	33.4606	33.4139	33.2473
RERE total protein intensity for normalization																													29.8763	31.7294	31.4321	31.3232	29.1387	31.2343	30.4375	30.785	30.3638	30.9435	31.0967	30.3837	30.0165	31.113	30.921	30.9256

[truncated: 5 more sheets: SYK, TIRAP, TRAF1, TRAF2, PTM and PPI interdependency]
