# Supplementary material for: Identification of covalent modifications regulating immune signaling complex composition and phenotype
Source: Mol Syst Biol. 2021 Jul 28;17(7):e10125. doi: 10.15252/msb.202010125 (PMC8447602; doi:10.15252/msb.202010125)
Supplement: Supplementary file 7 — Table EV4 [file MSB-17-e10125-s007.zip › Frauenstein_Table 4.xlsx]

## Sheet: Phosphomutants
Gene names	p-value S11D, -log10	Difference S11D, log2	Significant S11D	p-value S11G, -log10	Difference S11G, log2	Significant S11G	p-value T7E, -log10	Difference T7E, log2	Significant T7E	p-value T7G, -log10	Difference T7G, log2	Significant T7G	WT_01, norm, log2	WT_02 norm, log2	WT_03 norm, log2	WT_04 norm, log2	T7E_01 norm, log2	T7E_02 norm, log2	T7E_03 norm, log2	T7E_04 norm, log2	T7G_01 norm, log2	T7G_02 norm, log2	T7G_03 norm, log2	T7G_04 norm, log2	S11D_01 norm, log2	S11D_02 norm, log2	S11D_03 norm, log2	S11D_04 norm, log2	S11G_01 norm, log2	S11G_02 norm, log2	S11G_03 norm, log2	S11G_04 norm, log2	WT_01, LFQ, log2	WT_02 LFQ, log2	WT_03 LFQ, log2	WT_04 LFQ, log2	T7E_01 LFQ, log2	T7E_02 LFQ, log2	T7E_03 LFQ, log2	T7E_04 LFQ, log2	T7G_01 LFQ, log2	T7G_02 LFQ, log2	T7G_03 LFQ, log2	T7G_04 LFQ, log2	S11D_01 LFQ, log2	S11D_02 LFQ, log2	S11D_03 LFQ, log2	S11D_04 LFQ, log2	S11G_01 LFQ, log2
	0.343286	-0.108295		0.551817	-0.171672		1.20242	0.2077	+	0.239295	0.0715723		0.033115	-0.285495	0.001435	-0.001435	-0.006405	0.173275	0.176335	0.235215	-0.039865	0.289455	-0.132675	-0.083005	0.012115	0.032895	-0.397185	-0.333385	-0.448425	-0.361565	-0.245235	0.116155	28.4603	28.1076	28.3046	28.2567	27.9507	28.1646	28.0508	27.9802	27.9255	28.3441	27.8317	28.0559	28.0456	28.0405	27.5941	27.66	27.682
BIRC2	0.712663	-0.245367		2.50102	-2.64971	+	0.304668	0.130845		0.401058	-0.51592		-0.19231	-0.29554	0.19231	0.34827	0.02068	0.03414	0.42591	0.09538	0.00218	-0.05782	0.17515	-2.13046	-0.18933	-0.21194	-0.42404	-0.10343	-3.84603	-2.79634	-2.66754	-1.23619	25.8683	25.7311	26.129	26.2399	25.6112	25.659	25.9338	25.4739	25.6011	25.6303	25.773	23.642	25.4776	25.4291	25.2007	25.5235	21.9178
CPSF1	1.58447	0.248127	+	0.594666	-0.16422		1.87861	0.38321	+	1.2723	-0.235073	+	-0.171165	-0.072255	0.072255	0.159235	0.466615	0.239495	0.245945	0.568855	-0.078125	-0.360615	-0.189915	-0.323565	0.165155	0.184515	0.298105	0.332805	-0.295885	-0.238485	-0.287435	0.152995	33.4349	33.4998	33.5543	33.5962	33.6026	33.4097	33.2993	33.4927	33.0662	32.873	32.9534	32.9943	33.3775	33.371	33.4683	33.5051	33.0134
CPSF2	1.52717	0.343542	+	0.08662	0.0360175		2.42491	0.649927	+	0.0890403	-0.0331001		-0.25866	-0.10354	0.10354	0.28424	0.77527	0.54369	0.50231	0.80402	0.09982	-0.09663	0.06242	-0.17243	0.29758	0.33242	0.35687	0.41288	-0.12729	0.05062	-0.05294	0.29926	32.2984	32.4195	32.5366	32.6723	32.8623	32.6649	32.5067	32.6789	32.1951	32.088	32.1567	32.0964	32.4609	32.4699	32.4781	32.5362	32.133
CSTF2T	2.72886	0.517	+	1.00639	0.182365		3.77656	0.678088	+	0.175567	0.056115		0.057045	-0.148415	-0.057045	0.138805	0.798405	0.559895	0.627045	0.717395	0.329345	-0.051835	0.102805	-0.165465	0.340925	0.470745	0.699425	0.547295	0.119065	0.185685	0.047075	0.368025	32.6252	32.3857	32.3871	32.5379	32.8965	32.6922	32.6425	32.6034	32.4357	32.1439	32.2082	32.1145	32.5154	32.6194	32.8317	32.6817	32.3905
ELP2	0.508005	0.133215		1.67424	0.31387	+	0.686576	0.308057		0.144422	-0.144823		-0.02877	-0.12233	0.28387	0.02877	0.33166	-0.17666	0.45765	0.78112	-1.16117	0.57228	0.14164	0.0295	-0.02661	0.10334	0.2832	0.33447	0.30623	0.29416	0.30649	0.51014	26.8244	26.6968	27.0131	26.7129	26.7148	26.2407	26.7581	26.9522	25.2303	27.053	26.5321	26.5945	26.4329	26.537	26.7005	26.7539	26.8627
FAM195A	1.43627	0.635587	+	0.243249	-0.121865		3.01225	1.03938	+	0.272022	0.156522		-0.45926	-0.191	0.191	0.23689	0.89561	0.92371	0.98315	1.13268	0.29571	-0.02169	0.4485	-0.3188	0.83935	0.90102	0.22114	0.35847	-0.24752	-0.35881	0.17168	-0.27518	27.507	27.7412	28.0333	28.0341	28.3918	28.4541	28.3967	28.4168	27.8002	27.5721	27.952	27.3593	28.4119	28.4477	27.7516	27.891	27.422
ISG15	8.32263	4.22581	+	2.71878	0.618325	+	5.64804	1.99217	+	0.671773	0.19408		-0.24045	-0.04048	0.04048	0.05386	1.73397	1.86171	2.04228	2.14413	0.16744	0.31737	0.3076	-0.20268	4.19924	4.15496	4.0539	4.30854	0.42913	0.38294	0.74178	0.73286	27.717	27.8829	27.8739	27.8422	29.2213	29.3833	29.447	29.4194	27.6631	27.9023	27.8022	27.4665	31.763	31.6928	31.5755	31.8322	28.0898
NUDT21	1.2518	0.555673		0.896839	-0.214855		2.90575	0.937535	+	0.574255	0.07095		-0.125445	-0.055425	0.064745	0.055425	1.35347	0.894455	0.842785	0.598725	0.111735	0.122315	-0.000455	-0.010495	0.842785	0.886455	-0.112915	0.545665	-0.548305	-0.213815	-0.033555	-0.124445	32.876	32.9119	32.9421	32.8878	33.8848	33.46	33.2914	32.918	32.6514	32.7512	32.5382	32.7027	33.4505	33.4683	32.4526	33.1133	32.1563
SUDS3	1.19204	0.302108		0.183946	0.0707152		2.25575	0.565858	+	1.04871	0.235258		-0.230585	-0.092555	0.092555	0.279945	0.461075	0.621405	0.458335	0.771975	0.303285	0.272275	0.267015	0.147815	0.323575	0.515485	0.169535	0.249195	-0.182405	0.164815	0.054155	0.295655	31.5601	31.6641	31.7592	31.9016	31.7816	31.9762	31.6963	31.8805	31.6322	31.6905	31.5949	31.6503	31.7205	31.8866	31.5243	31.6061	31.3115
TANK	0.526521	-0.260218		0.195819	-0.164858		1.04012	-0.489667		0.924068	0.399863		0.470235	-0.178615	0.178615	-0.469595	-0.501825	-0.312895	-0.287035	-0.856275	0.613445	0.373175	0.384195	0.229275	-0.065345	-0.486915	-0.123165	-0.364805	-0.908855	0.046295	-0.093035	0.296805	31.0675	30.3846	30.6519	29.9586	29.6254	29.8485	29.7575	29.0588	30.749	30.598	30.5187	30.5383	30.1382	29.6908	30.0383	29.7987	29.3916
TBK1	0.904687	0.173905		1.31872	0.318145	+	0.633395	0.152638		1.85892	0.28752	+	-0.087045	-0.213335	0.087045	0.105265	-0.062645	0.085125	0.124765	0.355235	0.341965	0.248635	0.280075	0.171335	0.187045	0.297125	0.089025	0.014355	0.011115	0.360305	0.287625	0.505465	32.419	32.2586	32.4691	32.4422	31.9733	32.1553	32.078	32.1791	32.3862	32.3822	32.3233	32.3891	32.2993	32.3836	32.1592	32.0866	32.2204
TRAF1	2.50676	1.41436	+	0.296293	-0.49849		0.811899	0.530315		1.49424	0.895955	+	-1.1216	0.06563	0.06705	-0.06563	0.0112	0.52109	0.53832	-0.0039	0.4312	0.61163	1.05054	0.4359	1.27922	1.12951	0.95239	1.24176	-1.84894	-1.81297	-0.13198	0.74538	24.6643	25.8175	25.729	25.5512	25.327	25.8712	25.7715	25.0998	25.7553	26.0251	26.3737	25.9336	26.6714	26.4959	26.3025	26.5939	23.6402
TRAF2	0	0		0	0		0	0		0	0		0	0	0	0	0	0	0	0	0	0	0	0	0	0	0	0	0	0	0	0	36.4886	36.4546	36.3646	36.3196	36.0185	36.0528	35.9359	35.8064	36.0268	36.1161	36.0258	36.2004	36.0949	36.0691	36.0528	36.0549	36.1918
[truncated: 3 more columns]

## Sheet: KR mutants, ISG15
				ISG15, normalized, log2				ISG15, LFQ, log2				TRAF2, LFQ, log2
Mutant	p-value	median difference (mutant-WT) log2	pvalue, -log10	Replicate_1	Replicate_2	Replicate_3	Replicate_4	Replicate_1	Replicate_2	Replicate_3	Replicate_4	Replicate_1	Replicate_2	Replicate_3	Replicate_4
K115R	0.451708	-0.413402	0.345142	-0.395256	-0.431549	-0.168722	-0.455519	34.6137	34.4564	34.7125	34.5717	37.78	37.6589	37.6522	37.7982
K119R	0.341204	-0.557095	0.466986	-0.707588	-0.123699	-0.557095	NA	34.2705	34.534	34.2904	NA	37.7491	37.4287	37.6185	NA
K140R	0.272834	-0.460001	0.564101	-0.579919	-0.460001	-0.439357	NA	34.6962	34.7696	34.7745	NA	38.0471	38.0006	37.9848	NA
K148R	0.190207	-0.4828	0.720772	-0.372187	-1.04304	-0.57178	-0.393819	34.4753	34.5138	34.3555	34.3619	37.6185	38.3278	37.6983	37.5267
K176R	0.577609	-0.30042	0.238366	-0.226184	-0.307971	-0.366859	-0.292868	34.6617	34.7432	34.7984	34.679	37.6589	37.8222	37.9363	37.7428
K184R	0.0494224	-1.1522	1.30608	-1.18169	-1.09379	-1.1522	NA	33.7326	33.6175	33.6607	NA	37.6853	37.4823	37.5839	NA
K195R	0.0587527	-0.953719	1.23097	-0.644601	-0.926688	-1.17575	-0.980751	33.8393	34.1245	34.0113	33.9335	37.2549	37.8222	37.958	37.6853
K196R	0.0494443	-0.989918	1.30588	-1.26058	-0.737139	-1.2427	-0.58933	33.6796	34.3434	34.1551	34.2986	37.7111	37.8515	38.1688	37.6589
K201R	0.040215	-1.15421	1.39561	-1.15421	-1.01643	-1.2736	NA	33.1816	32.8378	32.7107	NA	37.1068	36.6253	36.7553	NA
K207R	0.556791	-0.112471	0.254308	0.719005	-0.251183	-0.11597	-0.108973	34.6655	34.892	34.6757	34.5092	36.7175	37.9142	37.5627	37.3892
K21R	0.101243	0.442347	0.994636	0.442347	0.412873	0.639748	NA	35.1079	35.0391	35.0329	NA	37.4365	37.3972	37.1641	NA
K221R	0.199456	-0.690641	0.700152	-0.690641	-0.317992	-0.728826	NA	34.1704	34.2841	34.098	NA	37.6321	37.3731	37.5978	NA
K231R	0.576683	-0.338312	0.239063	0.0144396	-0.664733	-0.338312	NA	34.5502	34.4728	34.4174	NA	37.3067	37.9086	37.5267	NA
K245R	0.068667	-0.902415	1.16325	-1.05974	-0.902415	-0.777779	NA	34.0722	34.1368	34.42	NA	37.903	37.8102	37.9688	NA
K277R	0.00287561	-2.17988	2.54127	-2.75244	-2.17988	-1.96909	NA	30.4013	32.708	32.8011	NA	35.9248	37.6589	37.5412	NA
K278R	0.414986	-0.283432	0.381967	-0.283432	-0.240932	-0.665129	NA	34.4204	34.5508	34.1617	NA	37.4748	37.5627	37.5978	NA
K27R	0.109386	0.513373	0.961039	0.484653	0.518123	0.513373	NA	34.9686	34.8636	34.8394	NA	37.2549	37.1165	37.097	NA
K313R	0.323233	-0.416104	0.490484	-0.591815	-0.416104	-0.336546	NA	33.9857	33.9099	33.9697	NA	37.3486	37.097	37.0773	NA
K31R	0.0474138	0.7639	1.32409	0.576355	0.905375	0.7639	NA	35.1865	35.1713	34.9346	NA	37.3812	37.0369	36.9417	NA
K320R	0.0014946	-3.60033	2.82548	-3.50549	-3.60033	-3.83165	NA	31.1047	31.4087	31.0362	NA	37.3812	37.78	37.6388	NA
K331R	0.437773	0.0765389	0.358751	0.0765389	-0.0378189	0.214561	NA	34.5866	34.8165	34.8723	NA	37.2811	37.6253	37.4287	NA
K341R	0.0107047	-1.56986	1.97043	-1.53697	-1.95834	-1.60275	-1.3906	33.5494	33.6274	33.4894	33.5686	37.8574	38.3568	37.8631	37.7302
K357R	0.443236	0.0375229	0.353365	0.0375229	0.031163	0.170106	NA	34.7337	34.5754	34.6628	NA	37.4672	37.3152	37.2637	NA
K364R	0.00362969	-3.10646	2.44013	-3.08598	-3.29375	-3.10646	NA	31.0957	30.9094	31.0199	NA	36.9526	36.9742	36.8974	NA
K389R	0.00172627	-3.03118	2.76289	-2.89579	-3.03118	-3.29072	NA	31.318	31.4171	31.1576	NA	36.9848	37.2193	37.2193	NA
K425R	0.342507	-0.38998	0.465331	-0.721324	-0.38998	-0.232321	NA	34.0985	34.2833	34.2777	NA	37.5908	37.4442	37.2811	NA
K429R	0.904893	-0.0803862	0.0434028	0.00574946	-0.0803862	-0.257625	NA	34.8116	35.0347	34.7575	NA	37.5768	37.886	37.7861	NA
K477R	0.709702	-0.238969	0.148924	-0.147886	-0.238969	-0.349987	NA	34.2731	34.1912	33.9563	NA	37.192	37.2011	37.0773	NA
K481R	0.242833	-0.550418	0.614692	-0.391904	-0.626481	-0.550418	NA	34.5289	34.3764	34.3961	NA	37.6918	37.7739	37.7175	NA
K493R	0.00381549	-3.17902	2.41845	-3.11448	-3.37952	-3.14373	-3.2143	30.7533	30.6172	30.764	30.5559	36.6388	36.7677	36.6787	36.5412
K94R	0.155245	0.337281	0.808984	0.337281	0.134942	0.60326	NA	34.8815	34.2613	34.7183	NA	37.3152	36.8974	36.886	NA
WT_01	1	0	0	-0.602125	0	0.171769	NA	34.3186	34.6102	34.8604	NA	37.6918	37.3812	37.4596	NA

## Sheet: KR mutants, TANK
				ISG15, normalized, log2				ISG15, LFQ, log2				TRAF2, LFQ, log2
Mutant	p-value	median difference (mutant-WT) log2	pvalue, -log10	Replicate_1	Replicate_2	Replicate_3	Replicate_4	Replicate_1	Replicate_2	Replicate_3	Replicate_4	Replicate_1	Replicate_2	Replicate_3	Replicate_4
K115R	0.451708	-0.413402	0.345142	0.0421167	0.15762	0.122312	-0.163353	31.8242	31.8186	31.7766	31.6369	37.78	37.6589	37.6522	37.7982
K119R	0.341204	-0.557095	0.466986	-0.209321	-0.202783	-0.243374	NA	31.5419	31.228	31.3772	NA	37.7491	37.4287	37.6185	NA
K140R	0.272834	-0.460001	0.564101	-0.407144	-0.217447	-0.2279	NA	31.642	31.7853	31.759	NA	38.0471	38.0006	37.9848	NA
K148R	0.190207	-0.4828	0.720772	0.301819	-0.23105	0.227432	0.211065	31.9223	32.0988	31.9278	31.7398	37.6185	38.3278	37.6983	37.5267
K176R	0.577609	-0.30042	0.238366	0.134582	-0.123702	-0.307336	-0.270414	31.7956	31.7005	31.631	31.4745	37.6589	37.8222	37.9363	37.7428
K184R	0.0494224	-1.1522	1.30608	-0.305994	-0.199564	-0.152522	NA	31.3813	31.2848	31.4334	NA	37.6853	37.4823	37.5839	NA
K195R	0.0587527	-0.953719	1.23097	0.485321	-0.206346	-0.447401	-0.318998	31.7423	31.6179	31.5127	31.3683	37.2549	37.8222	37.958	37.6853
K196R	0.0494443	-0.989918	1.30588	0.358007	-0.145252	-0.360735	-0.0587982	32.0712	31.7084	31.8102	31.6022	37.7111	37.8515	38.1688	37.6589
K201R	0.040215	-1.15421	1.39561	0.474547	1.10629	1.14167	NA	31.5834	31.7336	31.8991	NA	37.1068	36.6253	36.7553	NA
K207R	0.556791	-0.112471	0.254308	0.947814	0.0829688	0.458868	0.485805	31.6674	31.9992	32.0236	31.8771	36.7175	37.9142	37.5627	37.3892
K21R	0.101243	0.442347	0.994636	-0.0605548	0.0481428	0.168686	NA	31.378	31.4474	31.3349	NA	37.4365	37.3972	37.1641	NA
K221R	0.199456	-0.690641	0.700152	0.113575	0.27755	-0.00732232	NA	31.7477	31.6527	31.5925	NA	37.6321	37.3731	37.5978	NA
K231R	0.576683	-0.338312	0.239063	0.200604	-0.423586	-0.322721	NA	31.5094	31.4871	31.2061	NA	37.3067	37.9086	37.5267	NA
K245R	0.068667	-0.902415	1.16325	-0.181629	0.0360269	-0.330194	NA	31.7234	31.8483	31.6407	NA	37.903	37.8102	37.9688	NA
K277R	0.00287561	-2.17988	2.54127	0.284183	0.532147	0.133965	NA	31.5412	31.6507	31.2331	NA	35.9248	37.6589	37.5412	NA
K278R	0.414986	-0.283432	0.381967	-1.9079	-0.413242	-0.41782	NA	28.0189	31.2477	31.1255	NA	37.4748	37.5627	37.5978	NA
K27R	0.109386	0.513373	0.961039	-0.273942	-0.16508	-0.46881	NA	31.2029	31.3997	31.1311	NA	37.2549	37.1165	37.097	NA
K313R	0.323233	-0.416104	0.490484	-0.296224	-0.10565	-0.218731	NA	31.087	30.9333	30.7251	NA	37.3486	37.097	37.0773	NA
K31R	0.0474138	0.7639	1.32409	0.110556	0.403937	0.43696	NA	31.4612	31.503	31.5163	NA	37.3812	37.0369	36.9417	NA
K320R	0.0014946	-3.60033	2.82548	-0.278935	-0.320779	-0.0467466	NA	31.1043	31.4613	31.5941	NA	37.3812	37.78	37.6388	NA
K331R	0.437773	0.0765389	0.358751	0.45648	0.0196893	0.107299	NA	31.4434	31.241	31.3287	NA	37.2811	37.6253	37.4287	NA
K341R	0.0107047	-1.56986	1.97043	0.106279	-0.147343	-0.176636	NA	31.3894	31.48	31.2542	NA	37.8574	38.3568	37.8631	37.7302
K357R	0.443236	0.0375229	0.353365	0.00752516	-0.497366	0.10716	-0.0261678	31.867	31.8615	31.9724	31.7061	37.4672	37.3152	37.2637	NA
K364R	0.00362969	-3.10646	2.44013	0.0637312	0.133187	0.106117	NA	31.533	31.4505	31.3719	NA	36.9526	36.9742	36.8974	NA
K389R	0.00172627	-3.03118	2.76289	0.341431	0.371014	0.540332	NA	31.2961	31.3473	31.4398	NA	36.9848	37.2193	37.2193	NA
K425R	0.342507	-0.38998	0.465331	0.293795	0.137912	0.244673	NA	31.8867	31.5842	31.5278	NA	37.5908	37.4442	37.2811	NA
K429R	0.904893	-0.0803862	0.0434028	-0.484067	-0.578249	-0.408589	NA	31.0948	31.3099	31.3796	NA	37.5768	37.886	37.7861	NA
K477R	0.709702	-0.238969	0.148924	0.318768	0.0825545	0.218499	NA	31.5128	31.2858	31.2978	NA	37.192	37.2011	37.0773	NA
K481R	0.242833	-0.550418	0.614692	-0.0347798	-0.326067	-0.174893	NA	31.6591	31.4499	31.5447	NA	37.6918	37.7739	37.7175	NA
K493R	0.00381549	-3.17902	2.41845	0.595881	0.431195	0.494848	0.707505	31.2368	31.201	31.1756	31.2508	36.6388	36.7677	36.6787	36.5412
K94R	0.155245	0.337281	0.808984	0.281932	0.275017	0.68925	NA	31.5992	31.1744	31.5774	NA	37.3152	36.8974	36.886	NA
WT_01	1	0	0	0.0718011	0	-0.0289111	NA	31.7656	31.3832	31.4328	NA	37.6918	37.3812	37.4596	NA

## Sheet: KR mutants full proteome, ISG15
			ISG15, log2, normalized		ISG15, log2, LFQ		ISG15, log2, LFQ
	Difference, log2	p-value	Replicate_01	Replicate_02	Replicate_01	Replicate_02	Replicate_01	Replicate_02
K201R	-0.7777	0.0673559	-1.1298	-1.306	30.3152	30.1463	31.445	31.4523
K277R	-1.34	0.000989543	-1.7605	-1.7999	29.1932	29.1724	30.9537	30.9723
K320R	-1.43475	0.0935435	-2.0893	-1.6606	29.0119	29.2507	31.1012	30.9113
K364R	-1.26555	0.000667239	-1.688	-1.7235	28.7741	28.841	30.4621	30.5645
K389R	-1.03325	0.0582748	-1.5736	-1.3733	29.3348	29.4975	30.9084	30.8708
K493R	-0.6141	0.0174835	-1.0865	-1.0221	28.6126	28.7179	29.6991	29.74
TRAF2-WT	0	1	-0.4522	-0.4282	30.3846	30.3927	30.8368	30.8209

## Sheet: Primary macrophages
				ISG15, Normalizaed			ISG15, LFQ, log2			TRAF2, LFQ, log2
Interactor	Genotype	difference, log2	p-value	Replicate_1	Replicate_2	Replicate_3	Replicate_1	Replicate_2	Replicate_3	Replicate_1	Replicate_2	Replicate_3
ISG15	S11D	0.8499	0.00344266	-2.9546	-2.747	-2.7468	24.7011	24.6763	24.6376	27.6557	27.4233	27.3844
ISG15	K389R	-0.9336	0.00896987	-4.3965	-4.5305	-4.7604	24.7388	24.6086	24.4184	29.1353	29.1391	29.1788
ISG15	WT	0	1	-3.5969	-3.6565	-3.5678	25.1092	24.7998	25.1323	28.7061	28.4563	28.7001
TBK1	S11D	2.0694	0.000129247	0.5556	0.7798	0.8536	28.2113	28.2031	28.238	27.6557	27.4233	27.3844
TBK1	K389R	0.4382	0.00453721	-0.728	-0.8514	-0.9156	28.4073	28.2877	28.2632	29.1353	29.1391	29.1788
TBK1	WT	0	1	-1.1996	-1.2896	-1.4036	27.5065	27.1667	27.2965	28.7061	28.4563	28.7001
TANK	S11D	1.1025	0.0345875	-3.754	-4.3959	-4.241	23.9017	23.0274	23.1434	27.6557	27.4233	27.3844
TANK	K389R	-0.1012	0.704276	-5.2515	-6.0335	-5.4447	23.8838	23.1056	23.7341	29.1353	29.1391	29.1788
TANK	WT	0	1	-4.9069	-5.9945	-5.3435	23.7992	22.4618	23.3566	28.7061	28.4563	28.7001
TRAF1	S11D	-0.0538	0.632071	-3.9195	-3.6871	-3.2202	23.7362	23.7362	24.1642	27.6557	27.4233	27.3844
TRAF1	K389R	-1.0958	0.00432357	-5.0348	-4.5636	-4.7291	24.1005	24.5755	24.4497	29.1353	29.1391	29.1788
TRAF1	WT	0	1	-3.6441	-3.1363	-3.6333	25.062	25.32	25.0668	28.7061	28.4563	28.7001
