# Supplementary material for: Identification of covalent modifications regulating immune signaling complex composition and phenotype
Source: Mol Syst Biol. 2021 Jul 28;17(7):e10125. doi: 10.15252/msb.202010125 (PMC8447602; doi:10.15252/msb.202010125)
Supplement: Supplementary file 8 — Table EV5 [file MSB-17-e10125-s008.zip › Frauenstein_Table 5.xlsx]

## Sheet: PPIs MAPK14
	with TLR2 activation									without TLR2 activation									with TLR2 activation																without TLR2 activation
Gene names	p-value JX401, -log10	Difference JX401, log2	Significant JX401	p-value Skepinone, -log10	Difference Skepinone, log2	Significant Skepinone	p-value Sorafenib, -log10	Difference Sorafenib, log2	Significant Sorafenib	p-value JX401, -log10	Difference JX401, log2	Significant JX401	p-value Skepinone, -log10	Difference Skepinone, log2	Significant Skepinone	p-value Sorafenib, -log10	Difference Sorafenib, log2	Significant Sorafenib	LFQ norm log2 DMSO_01	LFQ norm log2 DMSO_02	LFQ norm log2 DMSO_03	LFQ norm log2 DMSO_04	LFQ norm log2 JX401_01	LFQ norm log2 JX401_02	LFQ norm log2 JX401_03	LFQ norm log2 JX401_04	LFQ norm log2 Skepinone_01	LFQ norm log2 Skepinone_02	LFQ norm log2 Skepinone_03	LFQ norm log2 Skepinone_04	LFQ norm log2 Sorafenib_01	LFQ norm log2 Sorafenib_02	LFQ norm log2 Sorafenib_03	LFQ norm log2 Sorafenib_04	LFQ norm log2 DMSO_01	LFQ norm log2 DMSO_02	LFQ norm log2 DMSO_03	LFQ norm log2 DMSO_04	LFQ norm log2 JX401_01	LFQ norm log2 JX401_02	LFQ norm log2 JX401_03	LFQ norm log2 JX401_04	LFQ norm log2 Skepinone_01	LFQ norm log2 Skepinone_02	LFQ norm log2 Skepinone_03	LFQ norm log2 Skepinone_04	LFQ norm log2 Sorafenib_01	LFQ norm log2 Sorafenib_02	LFQ norm log2 Sorafenib_03
ALOX5AP	0.0233854	-0.494682	+	0.0707527	-0.370802		0.118723	-0.334644		0.0804976	0.634434		0.055123	0.445045		0.711949	0.369275		0.0861139	0.380498	-0.0861139	-0.121732	-0.839854	-0.324794	-0.664571	-0.19036	-0.601163	-0.0583544	-0.78283	-0.140441	-0.13807	-0.916648	-0.531219	0.0606012	0.473275	-0.00939655	-0.00162602	0.00162602	0.673169	0.595698	0.0761747	0.722363	0.322608	0.489266	0.400825	0.875405	0.206679	0.791001	0.531871
ANPEP	0.480885	-0.632265		0.711715	-1.15585		0.802793	0.771491		0.985285	0.317839		0.223348	-2.11448		0.469437	-1.53052		-1.91048	1.06226	4.62299	-1.06226	-1.75734	-1.86346	0.492813	0.938656	-2.62685	-1.02461	-1.2871	4.36261	-1.13263	-0.0740585	1.61704	4.25583	0.593895	-0.593895	3.41793	-2.83509	0.876198	1.08031	-0.24052	-1.24149	-2.30319	-2.64155	-0.205086	-1.92576	-1.46584	-1.5952	1.4385
CSTB	0.0071106	-0.294367	+	0.00803292	-0.468552		0.000354204	-0.334435	+	0.876388	0.0155458		0.808351	-0.00812435		0.186209	0.326553		-0.052249	-0.017909	0.114682	0.017909	-0.35484	-0.286532	-0.302201	-0.0891809	-0.812892	-0.21465	-0.526113	-0.410991	-0.39582	-0.303216	-0.365655	-0.255603	0.110252	-0.182928	0.245235	-0.110252	0.0483589	-0.0172672	-0.132681	0.0923576	-0.445679	0.325127	-0.159748	0.143499	0.346601	0.597052	0.306505
DNPEP	0.455183	-0.13183		0.59072	-0.0228949		0.0541662	-0.327896	+	0.813882	0.0303173		0.369988	-0.155606		0.283422	-0.224918		0.481427	-0.252318	0.135814	-0.135814	0.127873	-0.109391	-0.154269	-0.206796	-0.173726	0.0587225	-0.0783148	0.0325251	-0.380004	-0.514388	-0.257524	-0.275788	0.345521	-0.150092	-0.0557566	0.0557566	0.0163622	0.189464	-0.184772	0.0442724	-0.2504	0.192748	-0.278443	-0.060813	-0.0876741	0.253278	-0.362163
FLOT1	0.913761	-0.696974		0.852084	-0.300453		0.695396	-1.393		0.265775	0.924455		0.0237386	2.1785	+	0.534653	0.418892		0.279161	-3.56198	0.287975	-0.279161	-0.688017	-0.934414	-0.705931	-0.526468	-0.20145	-0.399456	-1.7828	-0.10895	-1.4028	-0.337996	-1.74968	-1.38319	-0.698987	-0.549794	1.00568	0.549794	-0.270223	1.31214	0.536767	1.67214	2.12012	0.614501	2.23689	2.36567	0.812982	-0.233539	0.0248022
FLOT2	0.111432	-0.598537		0.739764	0.042078		0.0490011	-1.11896	+	0.255355	0.612207		0.0208071	1.91791	+	0.987765	0.32919		0.172645	-0.815839	0.0830259	-0.0830259	-0.559304	-0.637771	-0.944955	-0.388751	0.145705	-0.0465498	-1.51061	0.130706	-0.967557	-0.34796	-1.85016	-1.27036	-0.34301	-0.556883	0.873753	0.34301	-0.00963974	0.965801	0.258614	1.44319	1.52891	0.620106	2.30692	2.31981	0.584187	0.074194	-1.01305
HACD3	0.0192461	-0.339427	+	0.00652815	-0.327887	+	0.722805	-0.0856047		0.0738155	0.170265		0.0252671	0.231967	+	0.0343362	0.41178	+	-0.138461	0.120076	0.0919123	-0.0919123	-0.394244	-0.118695	-0.427135	-0.28461	-0.350009	-0.247415	-0.506583	-0.305764	0.169023	-0.108151	-0.0630579	-0.161119	-0.0137644	0.0137644	0.139445	-0.239526	0.357257	0.243045	0.0848684	0.0974855	0.160798	0.303212	0.284896	0.179038	0.520366	0.686629	0.303195
LZTS2	0.145201	-0.420062		0.00249206	-0.769943	+	0.0067553	-0.516787	+	0.302214	0.39917		0.174942	0.890965		0.711743	0.304375		-0.325123	-0.00716209	0.00716209	0.15167	-1.19134	-0.00695991	-0.224613	-0.615511	-1.15548	-0.824472	-0.598196	-0.715414	-0.589788	-0.589128	-0.383385	-0.444445	-0.0271101	-0.0278482	0.879161	0.0271101	0.243884	0.554456	0.21631	1.7747	-0.0112848	1.24175	0.777997	1.00393	0.0560541	0.590011	0.49961
MAP2K3	0.0937214	-0.722798		0.909663	0.0420876		0.0251864	-0.748964	+	0.89805	-0.0203896		0.0135492	0.487281	+	0.231948	-0.396951		-0.249828	0.306173	0.192158	-0.192158	-1.31609	0.158773	-0.693211	-0.752386	0.328123	0.308044	-0.470472	-0.223869	-0.752163	-0.276855	-1.43502	-0.745766	0.0712204	0.0825176	-0.0712204	-0.50091	0.309261	0.0969601	-0.137739	-0.56308	0.514095	1.05409	0.460466	0.384262	-0.0282421	-0.138496	-0.655405
MAPK14	#DIV/0!	0		#DIV/0!	0		#DIV/0!	0		#DIV/0!	0		#DIV/0!	0		#DIV/0!	0		0	0	0	0	0	0	0	0	0	0	0	0	0	0	0	0	0	0	0	0	0	0	0	0	0	0	0	0	0	0	0
MAPKAPK2	0.0789013	-0.30298		0.100591	0.152179		0.000486682	0.556184	+	0.115191	0.169505		1.92369e-05	0.455488	+	1.21696e-05	1.01636	+	-0.00692463	0.180459	0.00692463	-0.154304	-0.344644	0.0316153	-0.328809	-0.277152	0.109534	0.29552	0.078126	0.194823	0.725476	0.600617	0.51175	0.511746	0.0213299	0.0132656	-0.0132656	-0.136591	0.168657	0.348215	-0.0881329	0.170353	0.459602	0.494221	0.451374	0.416687	0.964663	1.22718	1.06806
MAPKAPK3	0.0584889	-0.111605		0.370922	0.147152		0.889513	-0.029974		0.017311	0.266714	+	0.0170101	0.254211	+	0.0583342	0.13678		0.102655	0.0149365	-0.0324879	-0.0149365	-0.0895748	0.00855064	-0.133635	-0.161783	-0.12499	0.218092	0.0762119	0.252073	0.209822	-0.125013	-0.0543881	-0.00555992	-0.0689812	-0.129353	0.0689812	0.0954361	0.231407	0.122528	0.302021	0.451561	0.101673	0.234165	0.368683	0.274258	0.174583	0.0887985	0.332951
MAPKAPK5	0.598854	-0.0189905		0.0016262	-0.583855	+	0.00288564	-0.443646	+	0.879459	-0.0170031		0.000264368	-0.675303	+	0.00352681	-0.496137	+	-0.01332	-0.213914	0.0530291	0.01332	-0.0296431	-0.00833797	-0.0934191	0.143266	-0.645211	-0.333016	-0.595664	-0.572045	-0.318431	-0.4983	-0.591193	-0.388993	0.152919	-0.192744	-0.0154848	0.0154848	-0.028657	-0.00534916	-0.0728292	0.118978	-0.812593	-0.5787	-0.728581	-0.622024	-0.463344	-0.372499	-0.52893
PSMA3	0.64152	0.111809		0.785531	0.372766		0.448796	0.755711		0.648726	-0.0405931		0.409911	-0.391431		0.825508	-0.268053		-2.28497	1.36458	-0.154841	0.154841	-0.0466337	0.270251	-0.390613	0.817733	0.64376	0.127759	-1.30099	0.617774	0.643397	-0.620879	0.915574	0.868024	0.532763	-0.179916	-1.2296	0.179916	0.442562	-0.050209	-0.0309772	-2.54591	-0.0478096	-2.14891	0.00447845	-0.735052	-1.45292	-0.294018	0.749031
PSMB1	0.0345827	-0.235128	+	0.0640428	-0.251092		0.0146311	-0.436934	+	0.201836	0.548684		0.522968	0.264462		0.764614	0.0430803		0.103602	-0.00405407	0.00405407	-0.0905676	-0.0812101	-0.30396	-0.482152	-0.166297	-0.598567	-0.182881	-0.319303	-0.0332537	-0.121493	-0.672908	-0.513354	-0.360515	0.518123	0.0173178	-0.0532484	-0.0173178	0.406348	0.69102	-0.0571146	0.706388	-0.0502539	0.271518	0.446677	0.257407	-0.143949	0.217145	0.300117
PSMB4	0.100232	-0.623743		0.255202	-0.312338		0.134836	0.269327		0.390516	0.00103187		0.4684	-0.0717239		0.782736	0.124187		-0.256783	-0.0433779	0.0433779	0.147857	-0.929811	0.138194	-0.500455	-0.747031	-0.376636	-0.24804	-0.486789	0.165208	0.163188	0.0149221	1.09574	0.375466	-1.77458	0.0501823	0.402618	-0.0501823	0.0418205	-0.256643	-0.0397568	0.926941	0.00856017	0.56827	-0.152008	-0.194256	0.353764	0.407772	-0.105391
PSMB6	0.121289	-2.19962		0.134061	-1.72529		0.313727	-1.38174		0.840304	0.172337		0.790799	0.429534		0.97083	0.63232		-0.185814	-2.22122	0.185814	0.238897	-2.07284	-3.00528	-0.38928	-2.3264	-2.22662	-2.9767	-0.820465	-1.22397	-1.27705	-2.2773	-1.48644	-0.150484	-1.1976	2.15089	-0.598526	0.598526	0.657871	0.820528	-0.924179	-0.313198	0.55098	0.0478115	0.308088	0.889896	-2.08197	-0.461807	1.72645
PTPN7	0.347141	-0.0632029		0.0603413	0.519236		0.000204005	-1.11174	+	0.319858	0.122013		0.0014559	0.714731	+	0.00914401	-0.726742	+	-0.144895	0.259698	-0.0741587	0.0741587	-0.0914106	-0.141273	-0.0349951	-0.00332738	-0.000603685	0.504468	0.534003	0.580543	-1.09561	-1.12786	-1.36185	-0.826375	-0.203864	-0.181394	0.181394	0.241969	0.0012102	0.235847	0.00817967	0.549916	0.706464	0.622098	0.904162	0.722999	-0.507768	-0.945716	-0.399112
RPS27A	0.0442881	-0.219267	+	0.0110479	-0.364552	+	0.028572	-0.193272	+	0.59467	0.108679		0.354506	0.191909		0.0288433	0.380728	+	-0.00114632	0.169256	0.00114632	-0.0335636	-0.23069	-0.207844	-0.58341	-0.0601101	-0.740459	-0.197227	-0.395884	-0.33322	-0.142105	-0.286638	-0.0307064	-0.244438	0.2721	-0.0727482	0.0727482	-0.137001	-0.1602	0.0103378	0.20702	0.428469	0.177042	-0.0763683	0.206776	0.3251	0.593523	0.202892	0.452564
RPS6KA4	0.222791	-0.319631		0.00464557	0.778301	+	2.91942e-05	-2.38099	+	0.0912324	0.414029		0.00111078	1.16456	+	0.00077642	-1.76756	+	-0.0278301	0.0278301	0.0290356	-0.574965	-0.523958	-0.346048	-0.246483	-0.293213	0.426441	0.636183	0.92042	1.0654	-2.34254	-2.41945	-2.04533	-2.69718	0.438118	-0.280462	-0.0493374	0.0493374	0.400265	0.427794	0.165499	0.927931	1.29194	1.3128	1.03718	0.85359	-0.979509	-1.95161	-1.70077
RPS6KA5	0.000444163	-0.306192	+	0.000245423	0.434407	+	0.00016646	0.614162	+	0.197096	0.193522		0.00198088	0.420122	+	0.000855492	0.597445	+	0.116117	0.0254993	-0.0751686	-0.0254993	-0.31488	-0.349304	-0.297504	-0.254929	0.485895	0.523932	0.37079	0.382919	0.775457	0.599913	0.628412	0.477596	0.1852	0.00461769	-0.00461769	-0.0148907	0.176163	0.210882	-0.0256748	0.279392	0.40448	0.435764	0.292662	0.561548	0.663576	0.567726	0.627163
SERBP1	0.0420093	-0.535093	+	0.107424	-0.608921		0.716224	-0.173324		0.790059	-0.254976		0.633932	-0.105561		0.0644593	0.732718		-0.388405	-0.191044	0.526464	0.191044	-0.649515	-0.574825	-0.495361	-0.343441	-0.828108	-0.908665	0.0226784	-0.389734	-0.279753	-0.354528	-0.0668945	0.42874	0.0168896	-1.51286	0.224442	-0.0168896	-0.132759	-0.898071	-0.377193	0.699568	-0.521584	-0.368195	0.349094	0.157072	0.223412	0.837357	0.898729
SERPINB2	0.0817219	-0.922908		0.828545	0.0773258		0.121926	-1.00856		0.660217	0.101914		0.0923041	-1.10944		0.777861	0.000644685		-0.0766258	0.774445	0.0766258	-0.179523	-0.606676	0.197958	-1.23914	-1.88098	0.574339	0.547274	-0.457085	-0.392622	-1.82712	-2.81712	-0.19001	0.159298	-0.127248	-0.696239	0.38082	0.127248	0.798059	0.130733	0.0730963	-0.62991	-2.22142	-0.394137	-1.82473	-0.259931	-0.393355	0.586429	0.394645
TIMP1	0.987464	0.0916491		0.843493	0.381378		0.861493	0.355402		0.246794	0.47654		0.14995	0.417253		0.552514	0.119495		-0.453208	0.453208	-1.97255	0.467704	0.296784	0.755628	-0.113486	-2.3846	0.617681	-2.60211	0.145076	1.17243	0.654244	0.597482	0.113322	-2.22161	0.484097	0.0920382	-0.294713	-0.0920382	-0.188006	0.741057	0.212022	1.18454	0.103108	0.537299	0.297206	0.555684	0.113578	0.41331	0.125413
TOMM40	0.541101	-0.430913		0.264124	-1.66601		0.749034	0.111038		0.746415	0.540919		0.0143971	2.17076	+	0.00282615	2.03711	+	0.531565	-0.168406	-1.60683	0.168406	-0.898869	0.225729	-2.42029	0.0370426	-2.23157	-2.64908	0.624941	-1.10044	0.805187	0.400288	-3.58506	-0.178211	-0.583435	-0.0446186	0.0446186	1.07749	1.11485	2.03312	-1.48905	-0.0330124	2.13212	2.2094	0.749306	2.40462	1.83628	2.23794	2.53845
VDAC1	0.146475	-0.385074		0.260367	-0.177166		0.430062	0.0381365		0.527057	0.196825		0.36218	0.209766		0.0755895	0.379042		0.114165	0.150025	-0.271747	-0.114165	-0.381968	0.0720644	-0.495166	-0.388179	-0.179875	0.0158815	-0.566329	-0.174457	0.590508	0.166444	-0.0901709	-0.133365	0.278521	0.0285091	-0.37159	-0.0285091	0.0732117	0.828367	-0.494341	0.320438	-0.292284	0.315029	0.104504	0.874559	0.094511	0.611881	0.22788
VDAC2	0.295163	-0.192896		0.546974	-0.0573874		0.138883	0.350226		0.682607	0.0759602		0.64858	-0.0796461		0.21453	0.358026		-0.116929	0.227775	-0.19387	0.116929	-0.286023	0.134208	-0.440425	-0.0997686	-0.123681	0.193679	-0.492885	0.00890637	0.871852	0.468238	0.232215	-0.0487127	0.347522	0.283149	-0.625089	-0.283149	-0.0344572	0.628566	-0.491704	0.186378	0.0147428	-0.275327	-0.174035	0.806054	-0.0164747	0.441554	0.408395
[truncated: 33 more columns]

## Sheet: Phosphorylation MAPK14
	with TLR2 activation									without TLR2 activation									with TLR2 activation																without TLR2 activation
Position	p-value JX401,	Difference JX401, log2	Significant JX401	p-value Skepinone,	Difference Skepinone, log2	Significant Skepinone	p-value Sorafenib,	Difference Sorafenib, log2	Significant Sorafenib	p-value JX401,	Difference JX401, log2	Significant JX401	p-value Skepinone,	Difference Skepinone, log2	Significant Skepinone	p-value Sorafenib,	Difference Sorafenib, log2	Significant Sorafenib	Intensity norm log2 DMSO_01	Intensity norm log2 DMSO_02	Intensity norm log2 DMSO_03	Intensity norm log2 DMSO_04	Intensity norm log2 JX401_01	Intensity norm log2 JX401_02	Intensity norm log2 JX401_03	Intensity norm log2 JX401_04	Intensity norm log2 Skepinone_01	Intensity norm log2 Skepinone_02	Intensity norm log2 Skepinone_03	Intensity norm log2 Skepinone_04	Intensity norm log2 Sorafenib_01	Intensity norm log2 Sorafenib_02	Intensity norm log2 Sorafenib_03	Intensity norm log2 Sorafenib_04	Intensity norm log2 DMSO_01	Intensity norm log2 DMSO_02	Intensity norm log2 DMSO_03	Intensity norm log2 DMSO_04	Intensity norm log2 JX401_01	Intensity norm log2 JX401_02	Intensity norm log2 JX401_03	Intensity norm log2 JX401_04	Intensity norm log2 Skepinone_01	Intensity norm log2 Skepinone_02	Intensity norm log2 Skepinone_03	Intensity norm log2 Skepinone_04	Intensity norm log2 Sorafenib_01	Intensity norm log2 Sorafenib_02	Intensity norm log2 Sorafenib_03
2	0.0164136	0.811547	+	0.0738424	0.560003		0.151002	0.591614		0.475902	0.185991		0.534272	0.246165		0.0977266	0.57283		0.917197	-1.09871	1.11027	0.570063	0.717301	0.821806	0.935485	0.801287	0.500758	0.577255	0.56024	0.559766	0.789493	0.10277	0.393734	0.823079	0.573972	-0.329231	0.304779	-0.304779	0.0937111	-0.128256	0.278272	1.02414	0.630273	0.341865	0.150464	-0.144898	0.415928	1.0043	0.729731
180																			#VALUE!	#VALUE!	#VALUE!	#VALUE!	#VALUE!	#VALUE!	#VALUE!	#VALUE!	#VALUE!	#VALUE!	#VALUE!	#VALUE!	#VALUE!	#VALUE!	#VALUE!	#VALUE!	#VALUE!	#VALUE!	#VALUE!	#VALUE!	#VALUE!	#VALUE!	#VALUE!	#VALUE!	#VALUE!	#VALUE!	#VALUE!	#VALUE!	#VALUE!	#VALUE!	#VALUE!
182	0.000371462	1.55757	+	2.13118e-06	3.67385	+	1.33152e-05	2.82927	+	0.670287	-0.133551		0.00667376	2.3016	+	0.00301759	1.70368	+	1.90775	1.78821	2.32781	2.19018	1.38193	2.14502	1.36928	1.73321	3.5025	3.75452	3.59318	4.18028	2.69567	2.48316	2.96287	3.23279	-0.509875	0.0376059	-0.0376059	0.227214	#VALUE!	-0.549115	-0.133551	0.133271	0.550933	2.39435	2.20885	2.60846	0.695121	1.83035	2.0451
MAPK14 intensity																			0	0	0	0	0	0	0	0	0	0	0	0	0	0	0	0	0	0	0	0	0	0	0	0	0	0	0	0	0	0	0
[truncated: 33 more columns]

## Sheet: PPIs MAP3K7
	with TLR2 activation									with TLR2 activation																With TLR2 activation
Gene names	p-value JX401, -log10	Difference JX401, log2	Significant JX401	p-value Skepinone, -log10	Difference Skepinone, log2	Significant Skepinone	p-value Sorafenib, -log10	Difference Sorafenib, log2	Significant Sorafenib	LFQ norm log2 DMSO_01	LFQ norm log2 DMSO_02	LFQ norm log2 DMSO_03	LFQ norm log2 DMSO_04	LFQ norm log2 JX401_01	LFQ norm log2 JX401_02	LFQ norm log2 JX401_03	LFQ norm log2 JX401_04	LFQ norm log2 Skepinone_01	LFQ norm log2 Skepinone_02	LFQ norm log2 Skepinone_03	LFQ norm log2 Skepinone_04	LFQ norm log2 Sorafenib_01	LFQ norm log2 Sorafenib_02	LFQ norm log2 Sorafenib_03	LFQ norm log2 Sorafenib_04	LFQ log2 DMSO_01	LFQ log2 DMSO_02	LFQ log2 DMSO_03	LFQ log2 DMSO_04	LFQ log2 JX401_01	LFQ log2 JX401_02	LFQ log2 JX401_03	LFQ log2 JX401_04	LFQ log2 Skepinone_01	LFQ log2 Skepinone_02	LFQ log2 Skepinone_03	LFQ log2 Skepinone_04	LFQ log2 Sorafenib_01	LFQ log2 Sorafenib_02	LFQ log2 Sorafenib_03	LFQ log2 Sorafenib_04
CDC37	0.485193	-0.0676365		0.900278	-0.0296345		0.185613	-0.14501		0.074234	-0.074234	-0.140934	0.128731	-0.407482	-0.19384	0.058567	0.122829	0.249413	-0.147224	-0.0097847	-0.0494843	-0.494022	-0.0842056	-0.205814	0.0139084	34.5585	34.6339	34.3793	34.7957	34.1909	34.4377	34.532	34.8506	34.8095	34.6827	34.6301	34.6561	34.106	34.7631	34.3906	34.9236
FOXK2	0.710358	0.0194235		0.813704	-0.0156736		0.145574	-0.36317		-0.231223	-0.169415	0.397544	0.169415	0.00679493	0.032052	0.502469	-0.0685186	0.00853443	-0.0398817	0.174708	-0.136031	0.0964346	-0.451369	-0.27497	-0.867944	29.4439	29.7295	30.1086	30.0272	29.796	29.8544	30.1667	29.8501	29.7595	29.9809	30.0054	29.7604	29.8873	29.5868	29.5123	29.2326
JUN	0.408356	0.175788		0.50468	0.0943737		0.000354559	-0.691255	+	-0.0866528	-0.199076	0.0866528	0.228228	-0.16893	0.374178	0.225916	0.12566	0.0710335	0.24234	0.117714	-0.0759239	-0.759546	-0.64283	-0.698748	-0.683762	26.4198	26.5312	26.6291	26.9174	26.4516	27.0279	26.7216	26.8756	26.6534	27.0945	26.7798	26.6518	25.8627	26.2267	25.9199	26.2481
MAP3K7		0			0			0		0	0	0	0	0	0	0	0	0	0	0	0	0	0	0	0	36.7796	37.0035	36.8156	36.9624	36.8937	36.9269	36.7688	37.0231	36.8555	37.1253	36.9353	37.001	36.8954	37.1427	36.8918	37.2051
SOS2	0.281119	-0.34271		0.316152	-0.158348		0.971132	-0.00436115		-0.129254	0.129254	-0.230447	0.324924	0.188195	-0.576724	-3.69355	-0.108695	-3.54545	0.0980425	0.0179014	-0.334598	0.157035	-0.0109797	-0.0742102	0.00225735	26.1211	26.6034	26.0559	26.758	26.5526	25.8209	22.546	26.3851	22.7808	26.694	26.4239	26.1371	26.5232	26.6024	26.2883	26.678
TAB1	0.842813	0.0794811		0.211496	-0.103027		0.0900784	0.0951061		-0.0143394	-0.0352821	0.0896835	0.0143394	0.147655	0.0858345	-0.186829	0.0731277	-0.229092	-0.0584908	-0.147564	0.0843201	0.0718994	0.175854	0.0271645	0.118313	34.5384	34.7413	34.6785	34.7499	34.8145	34.7859	34.3551	34.8694	34.3996	34.84	34.5609	34.8584	34.7405	35.0917	34.6921	35.0965
TAB2	0.0823133	0.0989151		0.121877	-0.0742054		0.0144753	-0.185583	+	0.00416184	-0.00416184	0.0927506	-0.0180092	0.0551491	0.0974693	0.100361	0.270035	-0.137356	-0.308205	-0.011055	-0.0087204	-0.0252266	-0.206024	-0.165142	-0.209591	32.7937	33.0092	32.9183	32.9543	32.9588	33.0343	32.8791	33.3031	32.7281	32.827	32.9341	33.0021	32.8801	32.9466	32.7366	33.0054
TAB3	0.576761	-0.612654		0.972408	-0.30847		0.703189	-0.121854		0.101481	-0.0420103	-1.31331	0.0420103	-0.584401	-0.674327	-0.15875	-0.640906	-0.559915	-0.128249	-0.48869	0.0177679	0.0314569	-0.168773	-0.074935	-0.435855	27.6979	27.7782	26.3191	27.8212	27.1261	27.0694	27.4269	27.199	27.1124	27.8138	27.2634	27.8355	27.7437	27.7907	27.6337	27.586
TAB3	0.165848	0.157811		0.133186	0.311949		0.138474	0.179689		-0.437538	0.0443726	-0.0443726	0.203566	0.0870075	0.0674572	0.228615	0.325701	-0.0737362	0.34976	0.274137	0.447998	0.0679684	0.0767212	0.282658	0.561005	30.6152	31.3209	31.0443	31.439	31.2538	31.2675	31.2705	31.6219	31.0548	31.7482	31.4825	31.722	31.2365	31.4925	31.4476	32.0391

## Sheet: Phosphorylation MAP3K7
Position	p-value JX401,	Difference JX401, log2	Significant JX401	p-value Skepinone,	Difference Skepinone, log2	Significant Skepinone	p-value Sorafenib,	Difference Sorafenib, log2	Significant Sorafenib	Intensity norm log2 DMSO_01	Intensity norm log2 DMSO_02	Intensity norm log2 DMSO_03	Intensity norm log2 DMSO_04	Intensity norm log2 JX401_01	Intensity norm log2 JX401_02	Intensity norm log2 JX401_03	Intensity norm log2 JX401_04	Intensity norm log2 Skepinone_01	Intensity norm log2 Skepinone_02	Intensity norm log2 Skepinone_03	Intensity norm log2 Skepinone_04	Intensity norm log2 Sorafenib_01	Intensity norm log2 Sorafenib_02	Intensity norm log2 Sorafenib_03	Intensity norm log2 Sorafenib_04	Intensity log2 DMSO_01	Intensity log2 DMSO_02	Intensity log2 DMSO_03	Intensity log2 DMSO_04	Intensity log2 JX401_01	Intensity log2 JX401_02	Intensity log2 JX401_03	Intensity log2 JX401_04	Intensity log2 Skepinone_01	Intensity log2 Skepinone_02	Intensity log2 Skepinone_03	Intensity log2 Skepinone_04	Intensity log2 Sorafenib_01	Intensity log2 Sorafenib_02	Intensity log2 Sorafenib_03	Intensity log2 Sorafenib_04
374	0.467818	0.221863		0.494989	-0.161223		0.917336	0.202972		1.13901	-0.127633	-0.0073769	0.0073769	0.415881	0.243843	-1.54781	0.199883	-0.33249	-0.161223	0.381096		0.322109			0.083835	26.685	25.4183	25.5386	25.5534	25.9619	25.7898	23.9982	25.7459	25.2135	25.3848	25.9271		25.8681			25.6298
445	0.0848436	0.737691		0.0378758	1.13244	+	0.45407	0.541192				-0.217823	0.217823	0.355663		0.737691	0.879603	0.812152	1.21696	2.02825	1.04792	0.514398	0.567986	-0.443974	0.793597			24.3292	24.7648	24.9027		25.2847	25.4266	25.3591	25.764	26.5752	25.5949	25.0614	25.115	24.103	25.3406
367	0.0532958	0.842108		0.0195332	1.19123	+	0.701776	-0.133758		-0.894741		0.270947	0	0.561996	0.282947	1.12222	1.29427	0.739994	1.02074	2.03073	1.36171	0.0370511	-0.444303	-0.304568	0.507971	24.6462		25.8119	25.5409	26.1029	25.8239	26.6632	26.8352	26.2809	26.5617	27.5717	26.9027	25.578	25.0966	25.2364	26.0489
389	0.0532292	0.742574		0.188186	0.312792		0.374769	-0.374306		-0.577143	-0.0914874	0.0914874	0.316619	0.169274	0.401623	1.08352	1.41208	-0.0750187	0.176407	1.3433	0.449178	-0.162991	-0.857324	0.195725	-0.585622	26.9121	27.3977	27.5807	27.8058	27.6585	27.8908	28.5727	28.9013	27.4142	27.6656	28.8325	27.9384	27.3262	26.6319	27.6849	26.9036
412	0.564364	0.144516		0.0375213	0.498989	+	0.62841	-0.0966102		-0.539255	-0.0938593	0.0938593	0.317174	0.0510331	-0.514639	0.237998	0.799367	0.266995	0.414495	0.583483	0.802507	-0.158626	-0.0873965	-0.105824	0.681207	30.3032	30.7486	30.9364	31.1597	30.8935	30.3279	31.0805	31.6419	31.1095	31.257	31.426	31.645	30.6839	30.7551	30.7367	31.5237
MAP3K7 intensity										-0.27645	0.27645	-0.31415	0.32905	0.46045	0.38755	0.56375	0.45895	-0.05285	0.26365	0.22955	0.11485	-0.12045	0.07595	-0.34845	0.41055	36.4225	36.9754	36.3848	37.028	37.1594	37.0865	37.2627	37.1579	36.6461	36.9626	36.9285	36.8138	36.5785	36.7749	36.3505	37.1095

## Sheet: PPIs TRAF2
	with TLR2 activation									with TLR2 activation																With TLR2 activation
Gene names	p-value JX401, -log10	Difference JX401, log2	Significant JX401	p-value Skepinone, -log10	Difference Skepinone, log2	Significant Skepinone	p-value Sorafenib, -log10	Difference Sorafenib, log2	Significant Sorafenib	LFQ norm log2 DMSO_01	LFQ norm log2 DMSO_02	LFQ norm log2 DMSO_03	LFQ norm log2 DMSO_04	LFQ norm log2 JX401_01	LFQ norm log2 JX401_02	LFQ norm log2 JX401_03	LFQ norm log2 JX401_04	LFQ norm log2 Skepinone_01	LFQ norm log2 Skepinone_02	LFQ norm log2 Skepinone_03	LFQ norm log2 Skepinone_04	LFQ norm log2 Sorafenib_01	LFQ norm log2 Sorafenib_02	LFQ norm log2 Sorafenib_03	LFQ norm log2 Sorafenib_04	LFQ log2 DMSO_01	LFQ log2 DMSO_02	LFQ log2 DMSO_03	LFQ log2 DMSO_04	LFQ log2 JX401_01	LFQ log2 JX401_02	LFQ log2 JX401_03	LFQ log2 JX401_04	LFQ log2 Skepinone_01	LFQ log2 Skepinone_02	LFQ log2 Skepinone_03	LFQ log2 Skepinone_04	LFQ log2 Sorafenib_01	LFQ log2 Sorafenib_02	LFQ log2 Sorafenib_03	LFQ log2 Sorafenib_04
A0A0G2JQF4	0.300779	0.681285		0.691222	-0.120884		0.801662	-0.376773		0.940186	-0.725075	-0.650047	0.650047	1.38115	0.990259	-0.0812988	0.372311	0.854185	-1.09595	1.37768	-2.61305	-0.268284	-0.485262	1.17263	-0.854891	25.2244	23.7014	24.0348	25.1366	25.5674	25.1718	24.1632	24.384	25.3252	23.1959	25.5402	21.8753	24.0187	24.1174	25.4162	23.6609
BIRC2	0.87096	0.0820847		0.0581687	-0.824905		0.225762	-0.59254		-0.0758362	0.146877	0.0758362	-0.272865	-0.975697	0.293167	-0.128998	0.459129	-1.48249	-0.959061	-0.00132371	-0.69075	-1.30578	-1.28204	0.096962	0.121067	32.4623	32.8273	33.0146	32.4676	31.4645	32.7287	32.3694	32.7248	31.2425	31.5867	32.4151	32.0515	31.2351	31.5746	32.5944	32.8908
CPSF1	0.199045	0.280235		0.162337	-0.224358		0.0298593	-0.641474		0.255896	0.0680714	-0.165968	-0.0680714	0.367979	-0.0784245	0.5095	0.192492	-0.198954	-0.249762	0.0601597	-0.759256	-0.272924	-0.98818	-0.294767	-1.15111	34.2487	34.2031	34.2275	34.1271	34.2628	33.8117	34.4625	33.9128	33.9807	33.7506	33.9312	33.4376	33.7226	33.3231	33.6574	33.0732
CPSF2	0.605997	0.0917587		0.0952794	-0.309687		0.0324158	-0.693073		0.26792	0.0750103	-0.0750103	-0.219648	0.139746	-0.168947	0.364832	0.0437717	-0.209883	-0.409491	-0.0420704	-0.749029	-0.268579	-1.05258	-0.333563	-1.1975	33.7336	33.6829	33.7913	33.4484	33.5075	33.1941	33.7907	33.2369	33.4426	33.0638	33.3018	32.9207	33.1998	32.7315	33.0914	32.4997
CSTF2T	0.657384	0.112551		0.0536249	-0.337105		0.019026	-0.722948		0.278713	0.0350914	-0.0350914	-0.090107	0.229614	-0.179127	0.435627	-0.00451279	-0.307388	-0.366821	0.00233078	-0.666218	-0.227985	-0.993252	-0.452644	-1.19347	33.4638	33.3624	33.5506	33.2973	33.3168	32.9033	33.5809	32.9081	33.0645	32.8259	33.0657	32.723	32.9599	32.5103	32.6918	32.2232
ELP2	0.00585717	0.684001	+	0.0025653	0.642393	+	0.255161	0.430585		0.267477	-0.0813484	-0.333153	0.0813484	0.707176	0.597893	0.660826	1.24633	0.626005	0.658781	0.744247	0.551273	0.844572	-0.352188	0.500889	0.360281	29.9081	29.7015	29.7081	29.9244	30.2499	30.1359	30.2617	30.6145	30.4535	30.307	30.2632	30.396	30.488	29.6069	30.1009	30.2325
FAM195A	0.905386	0.0140219		0.61399	0.0177126		0.95365	0.034461		0.0642357	-0.00696945	0.00696945	-0.213545	-0.218176	-0.362141	0.24622	0.270149	-0.148596	0.184021	0.346264	-0.217503	0.72579	-0.851057	0.51841	-0.449488	28.8058	28.8768	29.1492	28.7304	28.4254	28.2768	28.948	28.7392	28.7798	28.9332	28.9661	28.7281	29.4701	28.2089	29.2193	28.5236
ISG15	0.0306886	0.252665		0.999071	-0.020505		0.150103	-0.239968		0.0750408	0.0240002	-0.100489	-0.0240002	0.319223	0.186106	0.0436916	0.400576	-0.231331	0.190321	0.283861	-0.269012	-0.283718	-0.395756	0.103197	-0.196218	32.0608	32.1519	32.2859	32.1641	32.207	32.0692	31.9896	32.1138	31.9412	32.1836	32.1478	31.9208	31.7047	31.9084	32.0482	32.0211
NUDT21	0.161749	0.389709		0.929524	-0.0581226		0.153267	-0.308361		0.401104	0.0102501	-0.202148	-0.0102501	0.48037	0.00065994	0.353252	0.426167	-0.100857	-0.0470161	0.354847	-0.0692291	0.0982628	-0.456306	-0.160416	-0.563076	33.0985	32.8499	32.8959	32.8895	33.0799	32.5954	33.0109	32.8511	32.7834	32.658	32.9305	32.8323	32.7984	32.5596	32.4963	32.3659
SUDS3	0.0707447	0.163662		0.849853	0.0191784		0.208518	-0.283043		0.0118675	0.0703468	-0.113514	-0.0118675	0.193947	0.0181808	0.133377	0.413349	0.00498581	0.033371	0.122627	-0.279259	0.112301	-0.523602	-0.0424843	-0.63504	32.5104	32.7111	32.7857	32.689	32.5945	32.4141	32.5921	32.6394	32.6903	32.5395	32.4994	32.4234	32.6136	32.2934	32.4154	32.0951
TANK	0.762812	0.0626545		0.0366954	-0.3979		0.705666	-0.0676718		0.20577	-0.000745775	-0.180199	0.000745775	0.0825272	0.0427818	-0.438427	0.632832	-0.450121	-0.0615501	-0.345678	-0.603767	-0.671684	-0.359022	0.41394	0.223679	31.9595	31.8952	31.9742	31.9568	31.7383	31.6939	31.2755	32.1141	31.4904	31.6998	31.2863	31.3541	31.0848	31.7132	32.127	32.209
TBK1	0.00972304	0.371264	+	0.204277	0.133169		0.350127	0.0338192		0.0504551	0.0461903	-0.366491	-0.0461903	0.364542	0.377985	0.194708	0.520426	0.0616932	0.370871	0.204645	-0.128798	0.0474339	-0.0821552	0.137129	0.0202045	33.3266	33.4645	33.3103	33.4323	33.5427	33.5514	33.431	33.524	33.5246	33.6546	33.359	33.3514	33.3263	33.5124	33.3726	33.5279
TRAF1	0.126579	0.328487		0.314775	-0.384768		0.08812	-0.473863		0.0507526	-0.0507526	-0.279541	0.304409	0.473759	0.183216	0.829466	0.042181	-1.33845	-0.198854	-0.570681	0.428505	-0.739677	-0.208048	-0.853434	-0.0517387	27.1688	27.2096	27.2392	27.6248	27.4939	27.1986	27.9078	26.8877	25.9664	26.9268	26.4256	27.7507	26.3811	27.2285	26.224	27.2979
TRAF2	#DIV/0!	0		#DIV/0!	0		#DIV/0!	0		0	0	0	0	0	0	0	0	0	0	0	0	0	0	0	0	38.1209	38.2631	38.5216	38.3233	38.023	38.0183	38.0811	37.8484	38.3077	38.1285	37.9992	38.325	38.1237	38.4394	38.0802	38.3525

## Sheet: Phosphorylation TRAF2
Position	p-value JX401,	Difference JX401, log2	Significant JX401	p-value Skepinone,	Difference Skepinone, log2	Significant Skepinone	p-value Sorafenib,	Difference Sorafenib, log2	Significant Sorafenib	Intensity norm log2 DMSO_01	Intensity norm log2 DMSO_02	Intensity norm log2 DMSO_03	Intensity norm log2 DMSO_04	Intensity norm log2 JX401_01	Intensity norm log2 JX401_02	Intensity norm log2 JX401_03	Intensity norm log2 JX401_04	Intensity norm log2 Skepinone_01	Intensity norm log2 Skepinone_02	Intensity norm log2 Skepinone_03	Intensity norm log2 Skepinone_04	Intensity norm log2 Sorafenib_01	Intensity norm log2 Sorafenib_02	Intensity norm log2 Sorafenib_03	Intensity norm log2 Sorafenib_04	Intensity log2 DMSO_01	Intensity log2 DMSO_02	Intensity log2 DMSO_03	Intensity log2 DMSO_04	Intensity log2 JX401_01	Intensity log2 JX401_02	Intensity log2 JX401_03	Intensity log2 JX401_04	Intensity log2 Skepinone_01	Intensity log2 Skepinone_02	Intensity log2 Skepinone_03	Intensity log2 Skepinone_04	Intensity log2 Sorafenib_01	Intensity log2 Sorafenib_02	Intensity log2 Sorafenib_03	Intensity log2 Sorafenib_04
160	0.787465	0.0349646		0.459415	0.648962		0.500263	-0.248538		-1.0038	0.333509	-0.333509	0.75379	-0.0446672	0.114596	-0.280591	0.42639		0.648962	0.651305	-0.239889	-1.77134	-0.485891	-0.0111845	0.304387	25.5696	27.2498	26.6195	27.8525	26.8077	27.0025	26.3353	27.1206		27.2505	27.1409	26.2622	24.227	25.8095	26.5626	26.9092
102	0.735854	-0.0979669		0.970062	-0.0839178		0.495489	0.0945269		-0.0592626	-0.53628	0.265987	0.0592626	-0.235385	-0.0932653	-0.102668	-0.0846383	-0.0762481	-0.0915875	0.109994	-0.241351	-0.289057	-0.0955372	0.577801	0.284591	26.8991	26.765	27.6039	27.5429	27.002	27.1796	26.8982	26.9945	26.6544	26.8949	26.9846	26.6457	26.0942	26.5848	27.5365	27.2744
123	0.894441	-0.248862		0.751301	0.0778747		0.797317	-0.334836		-0.422957	0.422957	0.515641	-0.870581		-0.248862	-0.316189	0.12582	-0.089706	0.245455	0.417849	-0.419743	-0.334836	-0.471495		0.992669	25.1016	26.2904	26.4198	25.1792		25.5902	25.2508	25.7712	25.2072	25.7982	25.8586	25.0335	24.6146	24.775		26.5486
262	0.182893	0.481523		0.285908	-0.0952281		0.930617	0.0791796		-0.221513	-0.0757583	0.0757583	0.595205	0.68368	0.220866		0.481523	-0.0881941	-0.0587017	-0.229188	-0.102262	0.278216	-0.14235	-0.119857	0.280046	24.4809	24.9695	25.1577	25.8229	25.6651	25.2378		25.3047	24.3865	24.6718	24.3894	24.5288	24.4056	24.282	24.5829	25.0138
274	0.900429	0.328971		0.421033	0.0165493		0.93769	0.358163			-0.206173	1.05343	0	0.276162	0.381781	-0.054025	0.724485	0.0814176		0.0165493	-0.363145	-0.0313504	-0.849591	1.06487	0.747676		25.426	26.7223	25.8146	25.8445	25.9856	25.2778	26.1346	25.1431		25.2221	24.8549	24.6829	24.1617	26.3546	26.0684
327	0.782903	0.0591584		0.0862369	-0.691703		0.0802328	-0.986103		-0.24839		0.24839		-0.90922	-0.0697277	0.279697	0.188045	-0.691703	-0.428882	-0.989119		-2.00698	-0.840002	-1.1322	-0.581596	25.3786		26.255		24.9968	25.8718	25.9492	25.9358	24.7076	25.2263	24.5541		23.045	24.5089	24.4952	25.0768
TRAF2 WT																										37.7188	38.0617	38.0984	38.2441	37.9978	38.0333	37.7613	37.8396	37.4912	37.747	37.635	37.6475	37.1438	37.4408	37.7192	37.7502
